# Supplementary material for: Differential damage and repair of DNA-adducts induced by anti-cancer drug cisplatin across mouse organs
Source: Nat Commun. 2019 Jan 18;10:309. doi: 10.1038/s41467-019-08290-2 (PMC6338751; doi:10.1038/s41467-019-08290-2)
Supplement: Supplementary file 4 — Supplementary Data 1 [file 41467_2019_8290_MOESM4_ESM.xlsx]

## Sheet: Damage_seq
fastq	treatment	organ	treatment_title	replicate	total	mapq	chr	GG	total.prop	mapq.prop	chr.prop	GG.prop
KIDNEY_V2_CIS.1.fastq	cisplatin	kidney	kidney_B	A	27501250	26528785	26420644	13185838	1	0.965	0.961	0.479
DAMKIDNEY_B_ATTCCT.1.fastq	cisplatin	kidney	kidney_D	B	20069929	19410520	19289373	11937347	1	0.967	0.961	0.595
DAMLIVER_A_TTAGGC.1.fastq	cisplatin	liver	liver_C	A	18739685	17948381	17906057	9455269	1	0.958	0.956	0.505
DAMLIVER_B_ATGAGC.1.fastq	cisplatin	liver	liver_D	B	12615172	11929383	11893292	5612359	1	0.946	0.943	0.445
DLung_B_CGTACG.fastq	cisplatin	lung	lung_E	A	23544512	22632500	22594891	12017997	1	0.961	0.96	0.51
DLung_C_GAGTGG.fastq	cisplatin	lung	lung_F	B	27330315	26427041	26385734	13371654	1	0.967	0.965	0.489
DAMSPLEEN_A_GCCAAT.1.fastq	cisplatin	spleen	spleen_C	A	14677091	14042980	14020036	3606486	1	0.957	0.955	0.246
DAMSPLEEN_B_CAGGCG.1.fastq	cisplatin	spleen	spleen_D	B	18707321	17836813	17804827	4961028	1	0.953	0.952	0.265

## Sheet: XR_seq
fastq	treatment	organ	treatment_title	replicate	total	mapq	chr	qwidth	GG	total.prop	mapq.prop	chr.prop	qwidth.prop	GG.prop
KIDNEY-CISPL_ACTTGA.fastq	cisplatin	kidney	XRseq_Kidney_A	A	31675364	30699044	30561302	28790844	20860508	1	0.969	0.965	0.909	0.659
XRKidney_D-_CCGTCC.fastq	cisplatin	kidney	XRseq_Kidney_F	B	44416396	43078936	42931986	41240732	31491830	1	0.97	0.967	0.929	0.709
LIVERA_AGTTCC.fastq	cisplatin	liver	XRseq_Liver_A	A	78164288	75627396	75563626	74105850	60129589	1	0.968	0.967	0.948	0.769
LIVER-CISPL_GCCAAT.fastq	cisplatin	liver	XRseq_Liver_A2	B	67090094	65043571	65001062	64091516	49103108	1	0.969	0.969	0.955	0.732
XRLung_C-_CTTGTA.fastq	cisplatin	lung	XRseq_Lung_E	A	87470703	85059451	85030973	84035265	64918511	1	0.972	0.972	0.961	0.742
XRLung_D-_GTAGAG.fastq	cisplatin	lung	XRseq_Lung_F	B	62006806	60323013	60303268	59408693	46460620	1	0.973	0.973	0.958	0.749
XRSpleen_A_AGTCAA.fastq	cisplatin	spleen	XRseq_Spleen_C	A	16049204	15430199	15423009	15133719	11829911	1	0.961	0.961	0.943	0.737
XRSpleen_D-_GTCCGC.fastq	cisplatin	spleen	XRseq_Spleen_F	B	50067447	48566165	48544996	46804778	38346321	1	0.97	0.97	0.935	0.766

## Sheet: RNA_seq
sample	fastq	organ	treatment	treatment_title	replicate	Assigned	Unassigned_Ambiguity	Unassigned_NoFeatures	percent_non_zero_genes
RNAKidney_ATGTCA_S1_L001	RNAKidney_ATGTCA_S1_L001_R1_001.fastq	kidney	control	RNA_kidney_con_A	A	21549222	993577	1580855	0.5719
RNAKidney_cis_CCGTCC_S2_L001	RNAKidney_cis_CCGTCC_S2_L001_R1_001.fastq	kidney	cisplatin	RNA_kidney_cis_A	A	17704258	917718	1461248	0.5737
RNAKidneyB_AGTTCC_S5_L001	RNAKidneyB_AGTTCC_S5_L001_R1_001.fastq	kidney	control	RNA_kidney_con_B	B	61386970	2866075	2220509	0.6229
RNAKidneyB_cis_CGTACG_S4_L001	RNAKidneyB_cis_CGTACG_S4_L001_R1_001.fastq	kidney	cisplatin	RNA_kidney_cis_B	B	61749079	3198795	2880758	0.6465
RNALiver_AGTCAA_S8_L001	RNALiver_AGTCAA_S8_L001_R1_001.fastq	liver	control	RNA_liver_con_A	A	43478281	2847724	2372537	0.5523
RNALiver_cis_AGTTCC_S7_L001	RNALiver_cis_AGTTCC_S7_L001_R1_001.fastq	liver	cisplatin	RNA_liver_cis_A	A	31026358	1859502	1878964	0.5373
RNALiverB_AGTCAA_S3_L001	RNALiverB_AGTCAA_S3_L001_R1_001.fastq	liver	control	RNA_liver_con_B	B	51361371	3777103	1860538	0.5419
RNALiverB_cis_GTTTCG_S2_L001	RNALiverB_cis_GTTTCG_S2_L001_R1_001.fastq	liver	cisplatin	RNA_liver_cis_B	B	36939628	2769490	2174040	0.5629
RNALungB_cis_ACTGAT_S6_L001	RNALungB_cis_ACTGAT_S6_L001_R1_001.fastq	lung	cisplatin	RNA_lung_cis_B	A	53535547	2278137	3961522	0.6882
RNALungB_GTCCGC_S1_L001	RNALungB_GTCCGC_S1_L001_R1_001.fastq	lung	control	RNA_lung_con_B	A	29223139	1162350	1683081	0.6243
RNALungC_cis_ACTGAT_S3_L002	RNALungC_cis_ACTGAT_S3_L002_R1_001.fastq	lung	cisplatin	RNA_lung_cis_C	B	168685522	7326628	11743332	0.7614
RNALungC_GTCCGC_S4_L002	RNALungC_GTCCGC_S4_L002_R1_001.fastq	lung	control	RNA_lung_con_C	B	81503051	3217451	4768548	0.7228
RNASpleenB_cis_ATTCCT_S8_L001	RNASpleenB_cis_ATTCCT_S8_L001_R1_001.fastq	spleen	cisplatin	RNA_spleen_cis_B	A	38040750	1911909	6264685	0.6846
RNASpleenB_GTGGCC_S7_L001	RNASpleenB_GTGGCC_S7_L001_R1_001.fastq	spleen	control	RNA_spleen_con_B	A	40097696	1714260	6481396	0.6808
RNASpleenC_cis_ATTCCT_S6_L002	RNASpleenC_cis_ATTCCT_S6_L002_R1_001.fastq	spleen	cisplatin	RNA_spleen_cis_C	B	90388150	4896795	14054459	0.7321
RNASpleenC_GTGGCC_S5_L002	RNASpleenC_GTGGCC_S5_L002_R1_001.fastq	spleen	control	RNA_spleen_con_C	B	87950107	3738941	14386272	0.7528
