# Supplementary material for: Differential damage and repair of DNA-adducts induced by anti-cancer drug cisplatin across mouse organs
Source: Nat Commun. 2019 Jan 18;10:309. doi: 10.1038/s41467-019-08290-2 (PMC6338751; doi:10.1038/s41467-019-08290-2)
Supplement: Supplementary file 5 — Supplementary Data 2 [file 41467_2019_8290_MOESM5_ESM.xlsx]

## Sheet: Kidney
	baseMean	log2FoldChange	lfcSE	stat	pvalue	padj	kidney_con_A	kidney_cis_A	kidney_con_B	kidney_cis_B
ENSMUSG00000028680	6655.81	6.73239	0.172978	36.6081	2.1259e-293	3.0579e-289	7.12	13.68	6.84	13.7
ENSMUSG00000023905	8002.71	5.14507	0.154351	30.742	1.56328e-207	1.12431e-203	8.59	13.89	8.96	13.96
ENSMUSG00000026628	3056.16	6.22707	0.204077	28.5533	2.55269e-179	1.22393e-175	5.87	12.41	6.7	12.7
ENSMUSG00000038508	3738.41	5.1564	0.189024	25.1629	1.02039e-139	3.66933e-136	7.77	12.58	7.59	13.04
ENSMUSG00000024486	4900.83	4.37996	0.158815	25.0604	1.34608e-138	3.8724e-135	8.85	13.07	8.78	13.31
ENSMUSG00000022951	21977.5	3.68736	0.134759	24.3943	1.96421e-131	4.70886e-128	11.35	15	11.85	15.57
ENSMUSG00000023067	7278.06	4.42647	0.201673	19.9653	1.10284e-88	2.26618e-85	8.75	13.68	9.89	13.84
ENSMUSG00000024521	5453.15	4.46516	0.204895	19.8402	1.33989e-87	2.40913e-84	9.6	13.57	8.12	13.07
ENSMUSG00000037887	1828.92	4.30184	0.198481	19.6585	4.88981e-86	7.81501e-83	7.18	11.79	7.71	11.74
ENSMUSG00000000078	9224.54	3.13139	0.139231	19.6176	1.09371e-85	1.57319e-82	10.88	13.99	10.89	14.04
ENSMUSG00000042622	1313.58	4.58453	0.220773	18.9539	4.0973e-80	5.35778e-77	6.3	11.27	7.05	11.33
ENSMUSG00000017144	2360.64	3.5654	0.169097	18.7195	3.43461e-78	4.11695e-75	8.47	12.15	8.57	12.02
ENSMUSG00000038418	1960.62	4.26399	0.225798	17.1126	1.19535e-65	1.32261e-62	6.82	11.63	8.25	12.06
ENSMUSG00000020423	4010.35	2.96405	0.150693	17.015	6.35396e-65	6.52824e-62	9.7	12.71	9.96	12.87
ENSMUSG00000074063	9531.41	2.96122	0.150644	17.0018	7.9626e-65	7.63561e-62	10.65	13.79	11.47	14.25
ENSMUSG00000036390	3993.24	3.09653	0.159818	16.8725	7.17319e-64	6.4487e-61	9.8	12.72	9.62	12.88
ENSMUSG00000024912	504.87	6.07023	0.343879	16.489	4.40237e-61	3.72493e-58	3.83	9.91	4.09	10.01
ENSMUSG00000028035	5785.19	2.81605	0.146843	16.4534	7.93516e-61	6.34107e-58	10.63	13.35	10.35	13.26
ENSMUSG00000026064	2718.28	3.07411	0.164385	16.2674	1.6819e-59	1.27329e-56	9.29	12.25	9.07	12.25
ENSMUSG00000106106	61476.1	2.72249	0.144838	16.0351	7.26599e-58	5.2257e-55	14.13	16.66	13.83	16.74
ENSMUSG00000006445	1534.13	3.35563	0.186681	15.8326	1.85518e-56	1.27071e-53	7.99	11.52	8.19	11.38
ENSMUSG00000014905	8546.35	2.55093	0.13944	15.4254	1.10457e-53	7.22186e-51	11.32	13.91	11.24	13.75
ENSMUSG00000037447	664.713	4.1563	0.244517	15.3621	2.93958e-53	1.83839e-50	5.9	9.96	6.38	10.57
ENSMUSG00000052684	4928.56	3.08922	0.177813	15.1239	1.12669e-51	6.75265e-49	9.71	13.13	10.31	13.07
ENSMUSG00000027397	4475.78	2.8884	0.166586	14.9377	1.87448e-50	1.0785e-47	10.23	12.87	9.88	13.01
ENSMUSG00000038267	2632.12	-2.76885	0.165014	-14.3555	9.84697e-47	5.44765e-44	12.14	9.51	12.19	9.29
ENSMUSG00000021701	1634.71	2.87243	0.176406	14.0155	1.25278e-44	6.67406e-42	8.77	11.54	8.48	11.44
ENSMUSG00000042354	3231.22	2.55416	0.15485	13.9113	5.40574e-44	2.77701e-41	10.16	12.79	9.49	11.96
ENSMUSG00000047281	1354.64	2.97147	0.185777	13.8417	1.42789e-43	7.08233e-41	8.22	11.08	8.3	11.37
ENSMUSG00000022893	4824.9	2.51148	0.153072	13.794	2.76991e-43	1.32808e-40	10.54	12.9	10.45	13.1
ENSMUSG00000014164	2141.04	-2.77161	0.171977	-13.7903	2.91594e-43	1.353e-40	11.54	8.91	12.14	9.24
ENSMUSG00000044786	2463.55	2.59326	0.161469	13.5831	5.04338e-42	2.267e-39	9.29	11.96	9.6	12.13
ENSMUSG00000024335	14826.4	2.29886	0.141398	13.4292	4.07766e-41	1.77737e-38	12.33	14.51	12.25	14.67
ENSMUSG00000022346	919.239	3.07332	0.203421	13.1418	1.89769e-39	8.02834e-37	7.62	10.69	7.61	10.68
ENSMUSG00000028195	2952.19	2.58395	0.167313	13.0531	6.10449e-39	2.50877e-36	9.45	12.23	9.98	12.37
ENSMUSG00000027405	2308.12	2.47953	0.161066	12.911	3.90242e-38	1.55923e-35	9.67	12.17	9.2	11.65
ENSMUSG00000027171	761.938	3.18937	0.21711	12.8478	8.85474e-38	3.44234e-35	7.15	10.32	7.33	10.52
ENSMUSG00000032802	10348.4	2.62706	0.173938	12.8038	1.5621e-37	5.91296e-35	11.22	14.19	11.75	14.04
ENSMUSG00000008384	1372.49	2.63198	0.183807	12.143	6.24606e-34	2.30368e-31	8.51	11.26	8.64	11.15
ENSMUSG00000032501	2508.25	2.3901	0.164096	12.1277	7.53343e-34	2.70902e-31	9.31	11.83	9.95	12.22
ENSMUSG00000040511	1412.5	2.57262	0.181014	12.0025	3.44672e-33	1.20921e-30	8.7	11.17	8.65	11.31
ENSMUSG00000034765	387.426	3.85936	0.289799	11.9371	7.57903e-33	2.59564e-30	5.71	9.43	5.65	9.57
ENSMUSG00000022895	4858.36	2.13821	0.146142	11.8939	1.27256e-32	4.25687e-30	10.71	12.8	10.9	13.09
ENSMUSG00000043091	3968.62	2.24251	0.155186	11.8729	1.63652e-32	5.34992e-30	10.28	12.63	10.59	12.72
ENSMUSG00000024190	2280.75	2.30181	0.161172	11.7998	3.91052e-32	1.24998e-29	9.58	11.9	9.6	11.88
ENSMUSG00000026610	1630.05	-2.51542	0.17935	-11.7949	4.14471e-32	1.29603e-29	11.5	8.85	11.37	8.99
ENSMUSG00000052837	1797.91	2.52656	0.180371	11.7899	4.39848e-32	1.34612e-29	8.89	11.62	9.21	11.54
ENSMUSG00000035775	398.831	4.88512	0.38116	11.767	5.77271e-32	1.72989e-29	3.3	9.15	5.6	9.93
ENSMUSG00000056708	2098.79	2.27846	0.163177	11.5118	1.15026e-30	3.3766e-28	9.63	11.92	9.33	11.59
ENSMUSG00000022010	25571	1.92351	0.132713	11.4797	1.66891e-30	4.80111e-28	13.13	15.05	13.59	15.52
ENSMUSG00000053560	1191.41	2.52087	0.1864	11.3781	5.376e-30	1.51624e-27	8.42	10.97	8.52	11.01
ENSMUSG00000038612	12631.6	1.98586	0.140124	11.3175	1.07444e-29	2.97208e-27	12.2	14.29	12.43	14.31
ENSMUSG00000021779	902.468	-2.69551	0.204139	-11.2449	2.45507e-29	6.66297e-27	10.64	7.92	10.58	7.92
ENSMUSG00000046223	647.055	2.91628	0.227185	11.0759	1.64191e-28	4.37356e-26	7.5	10.3	7	10
ENSMUSG00000029135	2201.38	2.4448	0.190716	10.7217	8.05332e-27	2.10616e-24	9.18	11.96	9.63	11.75
ENSMUSG00000046962	1281.55	2.50762	0.196767	10.7113	9.01277e-27	2.31499e-24	8.36	11.11	8.79	11.07
ENSMUSG00000089726	491.399	3.50824	0.292855	10.6136	2.57633e-26	6.50138e-24	7.44	10.57	4.09	8.01
ENSMUSG00000047501	2735.82	2.0577	0.15627	10.608	2.73602e-26	6.78533e-24	9.84	11.87	10.23	12.31
ENSMUSG00000048058	564.598	-2.95844	0.242375	-10.5557	4.77983e-26	1.16531e-23	9.9	6.85	10.03	7.16
ENSMUSG00000046876	566.409	-3.04479	0.251069	-10.5341	6.01374e-26	1.44169e-23	10.1	6.81	9.86	7.03
ENSMUSG00000026107	9241.83	2.34802	0.185041	10.5275	6.45277e-26	1.52158e-23	11.57	14.33	11.43	13.37
ENSMUSG00000031150	930.664	2.50366	0.200051	10.5156	7.32071e-26	1.69759e-23	8.13	10.71	8.12	10.54
ENSMUSG00000048572	7149.51	2.0622	0.158092	10.5141	7.43524e-26	1.69759e-23	11.06	13.35	11.77	13.62
ENSMUSG00000010067	817.887	2.56186	0.206731	10.4574	1.35558e-25	3.04667e-23	7.94	10.52	7.85	10.38
ENSMUSG00000004951	1874.68	2.32681	0.184711	10.4315	1.78096e-25	3.94113e-23	9.08	11.67	9.47	11.55
ENSMUSG00000022462	7088.26	2.23993	0.18158	10.1329	3.94717e-24	8.60245e-22	11.65	13.52	10.88	13.49
ENSMUSG00000051397	5429.34	1.85063	0.143384	10.117	4.64199e-24	9.83746e-22	11.14	13.01	11.27	13.1
ENSMUSG00000036752	11064.4	1.90011	0.148278	10.1169	4.65063e-24	9.83746e-22	11.86	13.94	12.49	14.22
ENSMUSG00000031530	923.073	2.53718	0.211449	10.1073	5.12843e-24	1.06909e-21	7.81	10.55	8.34	10.69
ENSMUSG00000021699	606.512	-2.75204	0.233221	-10.0851	6.43321e-24	1.3187e-21	9.99	7.18	10.1	7.41
ENSMUSG00000021250	300.764	3.56124	0.313494	10.0839	6.50918e-24	1.3187e-21	5.5	9.15	5.65	9.08
ENSMUSG00000051910	1018.52	-2.37065	0.195459	-10.0822	6.62544e-24	1.32361e-21	10.6	8.26	10.87	8.47
ENSMUSG00000023034	504.187	3.0246	0.260485	10.0758	7.0678e-24	1.39265e-21	6.38	9.69	7.14	9.93
ENSMUSG00000037857	3278.43	2.10606	0.16986	10.044	9.76777e-24	1.89864e-21	10.43	12.78	9.99	11.86
ENSMUSG00000058672	4956.08	2.27332	0.186607	10.0389	1.02861e-23	1.97273e-21	10.28	12.92	11.15	13.07
ENSMUSG00000015837	37209.7	1.97985	0.157682	10.0192	1.25498e-23	2.37521e-21	13.59	15.84	14.15	15.86
ENSMUSG00000050359	1062.13	2.41232	0.202111	9.95648	2.3629e-23	4.41402e-21	8.18	10.81	8.59	10.8
ENSMUSG00000063296	340.672	-3.39668	0.301495	-9.9394	2.80523e-23	5.17313e-21	9.3	5.79	9.27	5.99
ENSMUSG00000038679	1210.63	-2.49605	0.21177	-9.8978	4.2555e-23	7.74823e-21	11.25	8.41	10.73	8.55
ENSMUSG00000040435	1592.49	2.50472	0.214698	9.80318	1.09097e-22	1.96156e-20	8.48	11.34	9.28	11.45
ENSMUSG00000020184	3654.51	1.88244	0.151384	9.79263	1.21101e-22	2.15051e-20	10.88	12.69	10.29	12.25
ENSMUSG00000030364	1497.11	-2.17081	0.181152	-9.77524	1.4381e-22	2.52263e-20	11.81	9.5	10.4	8.37
ENSMUSG00000021270	28201.9	1.70975	0.135301	9.68031	3.65598e-22	6.33586e-20	13.66	15.46	13.71	15.34
ENSMUSG00000038217	593.577	2.7801	0.247821	9.6041	7.68266e-22	1.31556e-19	7.15	10.25	7.27	9.76
ENSMUSG00000027829	2424.94	2.17582	0.184965	9.60087	7.92748e-22	1.34152e-19	10.6	12.47	8.55	11.03
ENSMUSG00000041605	1276.32	2.15438	0.183711	9.54968	1.30102e-21	2.17604e-19	8.86	10.92	8.88	11.12
ENSMUSG00000040430	1477.87	-2.10624	0.178788	-9.54338	1.38247e-21	2.28569e-19	11.09	8.89	11.35	9.33
ENSMUSG00000056749	1525.97	2.18416	0.187201	9.53072	1.56198e-21	2.55313e-19	8.89	11.3	9.31	11.28
ENSMUSG00000091971	805.015	2.41898	0.211928	9.52674	1.62306e-21	2.62316e-19	7.88	10.45	8.09	10.37
ENSMUSG00000090877	2064.57	2.13143	0.182499	9.48737	2.36939e-21	3.78682e-19	9.85	11.76	9.32	11.66
ENSMUSG00000034300	2733.81	1.88857	0.157067	9.47735	2.60817e-21	4.12262e-19	10.08	12.02	10.29	12.12
ENSMUSG00000025408	994.184	2.28904	0.20075	9.4099	4.96601e-21	7.76426e-19	8.55	10.69	8.26	10.69
ENSMUSG00000024927	3017.79	1.91659	0.161629	9.38312	6.40458e-21	9.90575e-19	10.05	12.12	10.54	12.31
ENSMUSG00000037253	2107.73	1.92882	0.16302	9.37811	6.7163e-21	1.02774e-18	10.07	11.95	9.43	11.41
ENSMUSG00000030790	823.774	2.58759	0.233809	9.35631	8.25663e-21	1.25014e-18	7.69	10.66	8.01	10.24
ENSMUSG00000028211	2911.65	1.85201	0.155527	9.33606	9.99857e-21	1.49812e-18	10.65	12.43	9.88	11.8
ENSMUSG00000071669	1173.03	-2.1728	0.190595	-9.30141	1.38597e-20	2.05523e-18	11.04	9.01	10.75	8.45
ENSMUSG00000053192	1105.6	2.17209	0.191288	9.26399	1.96937e-20	2.89055e-18	8.76	11.04	8.51	10.57
ENSMUSG00000067931	457.659	2.77406	0.257462	9.22104	2.94229e-20	4.27495e-18	7.2	10.12	6.34	8.95
ENSMUSG00000050335	2715.17	1.93718	0.168248	9.13638	6.45772e-20	9.28878e-18	9.94	12.08	10.32	12.06
ENSMUSG00000047648	2013.59	1.89483	0.163808	9.12551	7.14006e-20	1.01686e-17	9.95	11.88	9.48	11.34
ENSMUSG00000070473	1103.52	2.14169	0.191444	9.09767	9.22881e-20	1.30144e-17	8.39	10.64	8.92	10.97
ENSMUSG00000018143	2380.98	1.93491	0.169177	9.07279	1.1601e-19	1.62008e-17	9.79	11.91	10.09	11.85
ENSMUSG00000046441	797.224	2.2946	0.210574	8.99733	2.31272e-19	3.19868e-17	8.05	10.48	8.09	10.26
ENSMUSG00000045005	1719.86	2.03887	0.182657	8.97238	2.90168e-19	3.97503e-17	9.19	11.45	9.59	11.42
ENSMUSG00000021065	1459.56	-2.14174	0.194321	-8.9632	3.15379e-19	4.27963e-17	11.26	8.85	11.17	9.28
ENSMUSG00000037946	2438.15	1.81524	0.158354	8.9372	3.99161e-19	5.33949e-17	9.99	11.82	10.16	11.96
ENSMUSG00000042406	6298.66	1.75172	0.151254	8.93672	4.00907e-19	5.33949e-17	11.69	13.31	11.29	13.18
ENSMUSG00000054364	4929.04	1.81203	0.158303	8.91978	4.67222e-19	6.16562e-17	10.86	12.87	11.31	12.93
ENSMUSG00000076612	1020.53	-2.15452	0.197285	-8.89333	5.93029e-19	7.75466e-17	10.26	8.2	11.05	8.81
ENSMUSG00000034613	2880.76	-1.81602	0.159825	-8.85981	8.0151e-19	1.03864e-16	11.94	10.25	12.3	10.37
ENSMUSG00000001627	1991.02	2.60045	0.249044	8.83557	9.95883e-19	1.279e-16	9.8	11.84	8.43	11.58
ENSMUSG00000028019	513.166	-2.61695	0.251234	-8.82423	1.10218e-18	1.40298e-16	9.82	6.99	9.76	7.33
ENSMUSG00000017639	2677.71	-1.78931	0.158156	-8.78442	1.57179e-18	1.98322e-16	11.71	9.99	12.28	10.43
ENSMUSG00000005198	8545.01	1.99043	0.181772	8.74963	2.14062e-18	2.67745e-16	11.14	13.52	12.28	13.89
ENSMUSG00000028532	1091.95	-2.13915	0.199199	-8.73074	2.53021e-18	3.13746e-16	10.63	8.69	10.95	8.63
ENSMUSG00000030847	2920.14	1.7851	0.158694	8.72813	2.58928e-18	3.18327e-16	10.05	11.95	10.63	12.31
ENSMUSG00000001473	840.325	2.18116	0.205871	8.65185	5.06714e-18	6.17676e-16	8.11	10.38	8.38	10.47
ENSMUSG00000025231	1162.94	-2.03628	0.189166	-8.64995	5.15198e-18	6.2274e-16	10.7	8.76	11.02	8.9
ENSMUSG00000046532	2114.24	-1.81714	0.163922	-8.64527	5.36804e-18	6.43449e-16	11.46	9.69	11.88	10.02
ENSMUSG00000024750	4736.7	1.70394	0.152024	8.57717	9.72317e-18	1.15585e-15	11.27	12.84	10.97	12.8
ENSMUSG00000026202	13758.8	1.66643	0.148469	8.52989	1.46485e-17	1.72708e-15	12.47	14.33	12.89	14.37
ENSMUSG00000030283	2884.73	-1.75069	0.158509	-8.52125	1.57842e-17	1.84586e-15	12.03	10.38	12.21	10.35
ENSMUSG00000059796	9600.29	1.56211	0.137342	8.46146	2.64051e-17	3.06299e-15	12.3	13.87	12.19	13.74
ENSMUSG00000030199	1157.58	-2.07638	0.198217	-8.45729	2.73658e-17	3.14904e-15	10.57	8.71	11.13	8.86
ENSMUSG00000015312	432.113	2.58813	0.258805	8.45474	2.79708e-17	3.19311e-15	6.7	9.34	7.18	9.71
ENSMUSG00000098188	1955.91	1.85764	0.172434	8.45334	2.83082e-17	3.20618e-15	9.67	11.68	9.77	11.48
ENSMUSG00000023087	1410.3	2.1369	0.205923	8.43471	3.32013e-17	3.73099e-15	8.72	11.21	9.31	11.11
ENSMUSG00000042348	648.327	-2.27405	0.222776	-8.41225	4.02217e-17	4.48488e-15	10.05	7.77	10.09	7.83
ENSMUSG00000004100	911.775	2.06663	0.198717	8.38692	4.99031e-17	5.52159e-15	8.55	10.69	8.35	10.35
ENSMUSG00000021559	1775.41	-1.83475	0.171233	-8.37894	5.34046e-17	5.8639e-15	11.25	9.51	11.61	9.69
ENSMUSG00000019577	3634.24	1.93014	0.183388	8.34375	7.1973e-17	7.84288e-15	10.52	12.1	10.54	12.81
ENSMUSG00000030657	355.117	-3.18968	0.334543	-8.33879	7.50564e-17	8.11738e-15	9.43	5.58	9.21	6.55
ENSMUSG00000054640	1516.79	-1.85713	0.174847	-8.33377	7.83102e-17	8.40607e-15	11.03	9.21	11.38	9.5
ENSMUSG00000070867	3421.17	-1.65728	0.151933	-8.27525	1.28191e-16	1.35594e-14	12.16	10.55	12.51	10.8
ENSMUSG00000008035	2204.46	1.73274	0.161062	8.27474	1.2874e-16	1.35594e-14	9.81	11.54	10.16	11.89
ENSMUSG00000006538	2432.32	1.70786	0.158061	8.27436	1.29146e-16	1.35594e-14	10.19	11.9	10.12	11.82
ENSMUSG00000045411	1052.85	2.02974	0.197101	8.26852	1.35637e-16	1.41377e-14	9.04	10.89	8.33	10.52
ENSMUSG00000108414	539.221	2.44063	0.247247	8.25342	1.53924e-16	1.59284e-14	8.08	10.27	6.47	9.15
ENSMUSG00000059493	576.706	-2.47899	0.252466	-8.23474	1.79947e-16	1.84883e-14	10	7.82	9.85	7.11
ENSMUSG00000055320	1910.73	-1.76531	0.167073	-8.17195	3.03445e-16	3.09557e-14	11.38	9.68	11.66	9.84
ENSMUSG00000020961	1630.85	-1.80624	0.172248	-8.16403	3.24039e-16	3.28238e-14	11.27	9.42	11.35	9.58
ENSMUSG00000018648	1313.67	1.97481	0.193207	8.1509	3.61222e-16	3.63344e-14	9.04	10.78	9.06	11.25
ENSMUSG00000026819	6586.34	1.77302	0.168986	8.12505	4.47186e-16	4.46689e-14	11.59	13.07	11.47	13.53
ENSMUSG00000047407	1137.3	2.03724	0.202042	8.10345	5.34234e-16	5.2996e-14	8.53	10.78	9.05	10.88
ENSMUSG00000035840	1497.54	1.90301	0.18644	8.06166	7.52668e-16	7.41533e-14	9.75	11.44	8.79	10.9
ENSMUSG00000048878	6364.14	1.55043	0.14332	8.02698	9.98994e-16	9.77519e-14	11.63	13.26	11.69	13.16
ENSMUSG00000059991	110.717	4.93264	0.565392	8.01681	1.08528e-15	1.05478e-13	2.78	7.64	3.17	7.86
ENSMUSG00000040111	7135.52	-1.82428	0.177755	-8.01262	1.12287e-15	1.08399e-13	13.03	11.56	13.78	11.61
ENSMUSG00000028528	727.429	-2.11675	0.215348	-7.97198	1.56148e-15	1.49735e-13	10.35	8.13	10.06	8.04
ENSMUSG00000035357	372.698	-2.59277	0.275941	-7.94652	1.91823e-15	1.82727e-13	9.26	6.65	9.38	6.83
ENSMUSG00000029207	852.245	-2.03953	0.206614	-7.93524	2.10081e-15	1.98803e-13	10.26	8.35	10.57	8.42
ENSMUSG00000016559	13234	1.53138	0.142696	7.92862	2.21602e-15	2.08335e-13	12.79	14.19	12.67	14.34
ENSMUSG00000026020	2115.33	1.70858	0.165943	7.8857	3.12789e-15	2.92153e-13	10.18	11.77	9.71	11.53
ENSMUSG00000075012	502.203	2.31294	0.242946	7.8739	3.43748e-15	3.18998e-13	7.4	9.82	7.39	9.59
ENSMUSG00000019970	7872.67	1.49675	0.140205	7.82245	5.18044e-15	4.77663e-13	11.84	13.29	12.15	13.7
ENSMUSG00000022263	1238.76	-1.83469	0.183999	-7.79727	6.32622e-15	5.79595e-13	11.06	9.31	10.76	8.85
ENSMUSG00000046722	7264.97	1.49345	0.140514	7.78181	7.14925e-15	6.50853e-13	11.87	13.41	11.92	13.36
ENSMUSG00000028399	3837.1	-1.58104	0.152675	-7.73564	1.02887e-14	9.30773e-13	12.4	10.72	12.57	11.09
ENSMUSG00000034295	1537.15	-1.75577	0.175359	-7.73139	1.06381e-14	9.56363e-13	11.1	9.43	11.32	9.49
ENSMUSG00000048109	1426.1	1.7508	0.175218	7.70925	1.26564e-14	1.13074e-12	9.48	11.23	9.22	10.96
ENSMUSG00000073910	652.802	-2.1009	0.222143	-7.65679	1.90641e-14	1.6927e-12	9.82	7.75	10.25	8.13
ENSMUSG00000047409	1713.58	-1.7861	0.181303	-7.6452	2.08614e-14	1.84092e-12	11.11	9.54	11.6	9.63
ENSMUSG00000040663	305.041	2.67948	0.298277	7.64216	2.13601e-14	1.87344e-12	6.72	9.54	5.8	8.32
ENSMUSG00000071076	2911.68	1.56917	0.15413	7.58565	3.30831e-14	2.88405e-12	10.35	11.95	10.68	12.21
ENSMUSG00000022947	844.76	2.35369	0.258365	7.56176	3.9765e-14	3.44566e-12	7.83	10.75	8.3	10.12
ENSMUSG00000071369	1968.19	-1.83023	0.189331	-7.5541	4.21759e-14	3.63268e-12	11.29	9.77	11.84	9.72
ENSMUSG00000003051	1825.43	1.75291	0.179867	7.52171	5.40665e-14	4.62912e-12	9.35	11.31	10.03	11.58
ENSMUSG00000028565	1164.26	-1.81317	0.187912	-7.52041	5.46034e-14	4.64743e-12	10.38	8.51	11.16	9.4
ENSMUSG00000024423	1526.6	1.70969	0.174258	7.5158	5.65654e-14	4.7861e-12	9.78	11.57	9.06	10.69
ENSMUSG00000040918	1508.67	1.70023	0.173084	7.51214	5.81678e-14	4.8929e-12	9.52	11.21	9.43	11.14
ENSMUSG00000030878	4885.05	1.53447	0.15131	7.49762	6.49884e-14	5.43484e-12	11.15	12.82	11.43	12.83
ENSMUSG00000039410	562.678	-2.23089	0.244832	-7.47813	7.53885e-14	6.26814e-12	9.6	7.63	10.08	7.64
ENSMUSG00000048707	3108.45	1.62322	0.163777	7.46882	8.09189e-14	6.6893e-12	10.33	12.11	10.8	12.27
ENSMUSG00000044763	1689.14	1.67203	0.170337	7.46774	8.15864e-14	6.70594e-12	10.08	11.68	9.1	10.84
ENSMUSG00000023043	2095.99	1.61801	0.163587	7.44567	9.64564e-14	7.88312e-12	9.75	11.43	10.24	11.8
ENSMUSG00000020902	1625.76	-1.6783	0.171795	-7.44087	1.00027e-13	8.12875e-12	11.02	9.36	11.5	9.8
ENSMUSG00000048546	3778.76	1.58822	0.159772	7.43696	1.03029e-13	8.32568e-12	10.72	12.49	11.03	12.45
ENSMUSG00000018965	3707.6	1.52007	0.15072	7.43144	1.0742e-13	8.63198e-12	10.74	12.33	11.06	12.51
ENSMUSG00000038331	379.055	-2.51484	0.285034	-7.41959	1.17486e-13	9.38842e-12	9.06	6.85	9.56	6.81
ENSMUSG00000016239	625.186	2.30152	0.257301	7.39028	1.46521e-13	1.1644e-11	7.75	10.5	7.5	9.37
ENSMUSG00000025085	2705.79	-1.64995	0.169415	-7.37801	1.60678e-13	1.26989e-11	11.69	10.25	12.27	10.42
ENSMUSG00000056501	443.616	2.33489	0.262336	7.37562	1.63584e-13	1.28543e-11	7.15	9.74	7.21	9.31
ENSMUSG00000020063	1708.46	1.6499	0.16948	7.37493	1.64432e-13	1.28543e-11	9.97	11.56	9.37	11.08
ENSMUSG00000038296	1048.41	-1.81002	0.191346	-7.369	1.71917e-13	1.33668e-11	10.44	8.65	10.87	9.05
ENSMUSG00000052698	5519.22	-1.61031	0.164509	-7.35712	1.87916e-13	1.45321e-11	12.64	11.29	13.34	11.48
ENSMUSG00000040158	1197.81	1.76378	0.185467	7.35325	1.93448e-13	1.488e-11	8.95	10.8	9.22	10.91
ENSMUSG00000037573	6045.42	1.44975	0.142872	7.34751	2.0193e-13	1.54498e-11	11.89	13.28	11.41	12.92
ENSMUSG00000047496	1156.41	-1.75828	0.18531	-7.32979	2.3052e-13	1.75439e-11	10.91	9.18	10.68	8.9
ENSMUSG00000016028	1077.28	-1.85489	0.198989	-7.31142	2.64339e-13	2.00118e-11	10.35	8.69	11.03	9
ENSMUSG00000031558	1254.54	-1.73147	0.182166	-7.30909	2.68962e-13	2.02552e-11	10.77	9.06	11.05	9.3
ENSMUSG00000027660	2781.88	1.59786	0.165174	7.25208	4.10415e-13	3.0747e-11	10.75	12.16	10.09	11.86
ENSMUSG00000025812	1223.81	-1.72507	0.183187	-7.23341	4.71003e-13	3.51032e-11	10.72	9.01	11.02	9.29
ENSMUSG00000051980	1730.51	-1.78559	0.191862	-7.22178	5.13112e-13	3.80444e-11	10.82	9.33	11.82	9.76
ENSMUSG00000020429	580.368	-2.13866	0.240873	-7.21817	5.26928e-13	3.88684e-11	9.64	7.27	10.09	8.15
ENSMUSG00000045193	1546.3	1.80306	0.194505	7.21349	5.45358e-13	4.00226e-11	9.66	11.17	9.2	11.28
ENSMUSG00000044636	417.229	2.27356	0.259942	7.2076	5.69479e-13	4.15227e-11	7.06	9.43	7.27	9.44
ENSMUSG00000024589	3144.17	-1.61416	0.168467	-7.2071	5.71573e-13	4.15227e-11	11.94	10.56	12.44	10.61
ENSMUSG00000021464	255.454	-2.78718	0.331514	-7.20085	5.984e-13	4.32532e-11	8.33	5.74	9.16	6.26
ENSMUSG00000061578	316.924	-2.76671	0.329541	-7.18184	6.87814e-13	4.94676e-11	8.65	6.44	9.46	6.26
ENSMUSG00000034258	1340.14	-1.7328	0.185663	-7.17858	7.04416e-13	5.04096e-11	10.79	9.21	11.2	9.33
ENSMUSG00000042745	2428.65	1.52968	0.157859	7.1563	8.28846e-13	5.90204e-11	10.43	11.93	10.14	11.69
ENSMUSG00000049649	105.896	4.24691	0.540198	7.12129	1.06919e-12	7.57595e-11	3.97	7.6	3.17	7.71
ENSMUSG00000007817	2778.95	-1.85963	0.20506	-7.11806	1.09455e-12	7.71768e-11	11.39	9.99	12.59	10.3
ENSMUSG00000017929	2387.03	-1.55131	0.162746	-7.07426	1.50253e-12	1.05427e-10	11.88	10.21	11.72	10.27
ENSMUSG00000020205	501.987	2.13128	0.245537	7.051	1.77641e-12	1.24038e-10	7.42	9.73	7.66	9.62
ENSMUSG00000040606	1817.69	-1.65781	0.178521	-7.04572	1.84506e-12	1.2821e-10	11.32	9.87	11.53	9.68
ENSMUSG00000031986	1463.24	1.67884	0.182051	7.0246	2.14684e-12	1.48462e-10	9.48	11.32	9.38	10.9
ENSMUSG00000005886	1647.49	-1.60468	0.171687	-7.01675	2.27082e-12	1.56285e-10	11.21	9.67	11.34	9.67
ENSMUSG00000024219	1398.51	-1.74975	0.193597	-6.97192	3.12646e-12	2.14148e-10	10.93	9.44	11.2	9.22
ENSMUSG00000028410	11072.1	1.35896	0.137575	6.97045	3.1592e-12	2.15365e-10	12.73	14.03	12.46	13.88
ENSMUSG00000038335	1412.5	1.76192	0.195698	6.95929	3.41981e-12	2.32031e-10	9.27	11.31	9.35	10.85
ENSMUSG00000041959	4905.3	1.41916	0.146481	6.95761	3.46092e-12	2.33717e-10	11.36	12.86	11.4	12.75
ENSMUSG00000022602	409.339	2.32698	0.277078	6.95467	3.53399e-12	2.36869e-10	7.09	9.08	7.08	9.7
ENSMUSG00000055013	1423.73	-1.65621	0.180635	-6.95441	3.54052e-12	2.36869e-10	10.76	9.23	11.34	9.58
ENSMUSG00000038518	1137.25	-1.73966	0.193087	-6.9381	3.97416e-12	2.64649e-10	10.98	9.08	10.54	8.96
ENSMUSG00000021282	19816.6	1.5135	0.160625	6.93228	4.14098e-12	2.74488e-10	13.68	14.95	12.94	14.7
ENSMUSG00000045038	872.361	-1.80616	0.203438	-6.91198	4.77942e-12	3.14984e-10	10.13	8.24	10.64	8.91
ENSMUSG00000046404	727.316	1.95677	0.225243	6.9115	4.79572e-12	3.14984e-10	8.46	10.67	7.78	9.48
ENSMUSG00000064105	1347.66	-1.64452	0.180169	-6.90755	4.93078e-12	3.22384e-10	10.7	9.12	11.25	9.55
ENSMUSG00000052512	1063.36	-1.79876	0.203632	-6.86909	6.46116e-12	4.20531e-10	10.42	8.87	10.92	8.9
ENSMUSG00000047728	1145.05	-1.72034	0.192359	-6.86396	6.69781e-12	4.32049e-10	10.93	9.04	10.62	9.06
ENSMUSG00000040560	565.476	-2.05598	0.241258	-6.86395	6.69821e-12	4.32049e-10	9.72	7.48	9.94	8.05
ENSMUSG00000003032	858.962	1.81386	0.20609	6.86041	6.86634e-12	4.40917e-10	8.68	10.33	8.47	10.43
ENSMUSG00000053113	333.839	2.48047	0.303613	6.85238	7.26315e-12	4.64325e-10	6.07	8.93	7.17	9.32
ENSMUSG00000035305	165.256	-3.30955	0.42543	-6.83908	7.97006e-12	5.07263e-10	8.16	4.35	8.3	5.39
ENSMUSG00000055491	976.164	1.80958	0.206415	6.82884	8.56044e-12	5.42438e-10	8.64	10.69	8.86	10.44
ENSMUSG00000028793	1643.78	1.58867	0.17426	6.82126	9.02433e-12	5.69324e-10	9.77	11.24	9.59	11.3
ENSMUSG00000052942	1646.6	-1.66684	0.186306	-6.79978	1.0478e-11	6.58146e-10	11.05	9.63	11.5	9.61
ENSMUSG00000049382	5944.31	1.44194	0.15325	6.79892	1.05407e-11	6.59205e-10	11.42	13.01	11.86	13.15
ENSMUSG00000039960	592.215	2.04331	0.241779	6.79675	1.07004e-11	6.66295e-10	7.35	9.68	8.29	10.08
ENSMUSG00000038844	1727.5	-1.54581	0.169427	-6.76284	1.35309e-11	8.38916e-10	11.13	9.55	11.51	9.99
ENSMUSG00000021215	6095.59	1.36098	0.142469	6.74519	1.52832e-11	9.43491e-10	11.71	13.02	11.76	13.17
ENSMUSG00000005533	3452.5	-1.59971	0.178064	-6.73751	1.61126e-11	9.9044e-10	11.97	10.68	12.65	10.76
ENSMUSG00000059921	211.997	-2.83237	0.361435	-6.72976	1.69948e-11	1.04023e-09	8.6	5.45	8.49	5.94
ENSMUSG00000016921	8458.75	1.41701	0.151544	6.71096	1.93344e-11	1.17841e-09	12.59	13.82	11.67	13.28
ENSMUSG00000031548	6344.24	-1.39387	0.148181	-6.70714	1.98476e-11	1.20459e-09	12.89	11.36	13.39	12.12
ENSMUSG00000037434	4694.84	1.46428	0.158703	6.70614	1.99835e-11	1.20774e-09	11.27	12.93	11.28	12.55
ENSMUSG00000072235	1599.29	1.63584	0.184357	6.7035	2.03491e-11	1.22469e-09	9.1	10.95	10.03	11.47
ENSMUSG00000042688	1938.43	1.52729	0.168445	6.69233	2.1965e-11	1.31644e-09	9.97	11.61	9.95	11.36
ENSMUSG00000045659	1704.43	-1.56001	0.17352	-6.6852	2.30607e-11	1.37637e-09	11.28	9.85	11.34	9.66
ENSMUSG00000050199	4761.19	-1.36758	0.144767	-6.68373	2.32935e-11	1.38452e-09	12.88	11.52	12.59	11.22
ENSMUSG00000030779	4106.04	1.42117	0.153211	6.66516	2.64376e-11	1.56493e-09	11.29	12.6	10.95	12.49
ENSMUSG00000039756	2401.08	1.47535	0.161521	6.65764	2.7826e-11	1.63397e-09	10.31	11.89	10.31	11.68
ENSMUSG00000037465	1353	1.6532	0.188252	6.65702	2.79443e-11	1.63397e-09	9.31	10.76	9.38	11.22
ENSMUSG00000062545	840.588	-1.76045	0.204363	-6.65701	2.79446e-11	1.63397e-09	10.13	8.3	10.53	8.83
ENSMUSG00000006191	442.058	-2.10847	0.256962	-6.64874	2.95611e-11	1.72149e-09	9.53	7.27	9.45	7.48
ENSMUSG00000021990	1513.18	-1.61864	0.183732	-6.63267	3.29678e-11	1.91213e-09	10.91	9.49	11.37	9.58
ENSMUSG00000048264	693.983	-1.82716	0.215448	-6.62416	3.4922e-11	2.01734e-09	10	8.15	10.16	8.35
ENSMUSG00000005251	2119.75	1.53176	0.170932	6.62109	3.56556e-11	2.05148e-09	9.93	11.63	10.25	11.61
ENSMUSG00000029860	3286.13	1.40553	0.152089	6.6115	3.80446e-11	2.17879e-09	10.5	11.96	11.08	12.44
ENSMUSG00000085385	659.455	1.90949	0.22833	6.61101	3.81712e-11	2.17879e-09	8.87	10.56	6.96	9.08
ENSMUSG00000028944	1519.49	-1.6048	0.182288	-6.6093	3.86131e-11	2.1953e-09	11.17	9.39	11.15	9.71
ENSMUSG00000061024	1867.53	1.49491	0.16573	6.60657	3.93314e-11	2.22734e-09	10.12	11.57	9.73	11.27
ENSMUSG00000009013	3227.26	1.51919	0.169601	6.59894	4.14095e-11	2.33582e-09	10.56	12.32	10.84	12.12
ENSMUSG00000069729	1229.94	-1.68227	0.194575	-6.59009	4.39557e-11	2.46976e-09	10.43	8.97	11.22	9.35
ENSMUSG00000044340	670.859	-1.86563	0.222761	-6.57936	4.7249e-11	2.64431e-09	9.97	8.27	10.11	8.1
ENSMUSG00000047777	777.044	1.80565	0.213663	6.57879	4.743e-11	2.64431e-09	8.22	10.18	8.63	10.29
ENSMUSG00000014329	5021.25	-1.36051	0.146059	-6.57619	4.8265e-11	2.68048e-09	12.7	11.27	12.93	11.63
ENSMUSG00000056537	3448.2	1.38185	0.149922	6.54908	5.78944e-11	3.2029e-09	11.03	12.4	10.76	12.16
ENSMUSG00000044147	2539.89	1.42777	0.157082	6.5429	6.03379e-11	3.32529e-09	10.52	11.92	10.33	11.79
ENSMUSG00000031618	501.341	-1.99497	0.243839	-6.54106	6.1085e-11	3.35361e-09	9.46	7.58	9.82	7.73
ENSMUSG00000061878	595.751	2.1303	0.264834	6.53353	6.42378e-11	3.51329e-09	7.27	9.89	8.25	9.94
ENSMUSG00000064065	546.928	-1.92894	0.234138	-6.53008	6.57338e-11	3.5815e-09	9.61	7.67	9.9	7.99
ENSMUSG00000022507	2916.89	1.40156	0.153677	6.5173	7.15833e-11	3.88549e-09	10.71	12.15	10.57	11.94
ENSMUSG00000041609	1476.74	-1.57306	0.180093	-6.51366	7.33392e-11	3.93963e-09	11.01	9.58	11.21	9.5
ENSMUSG00000020250	11890.2	1.41477	0.1558	6.51327	7.35301e-11	3.93963e-09	12.55	14.2	12.76	13.94
ENSMUSG00000079495	555.161	-1.93541	0.235746	-6.51298	7.36742e-11	3.93963e-09	9.3	7.33	10.14	8.25
ENSMUSG00000036057	2889.3	1.61192	0.186078	6.51298	7.36764e-11	3.93963e-09	10.07	11.97	10.85	12.18
ENSMUSG00000038831	231.051	-2.62192	0.34196	-6.49761	8.16074e-11	4.34756e-09	8.77	5.89	8.51	6.12
ENSMUSG00000028494	5441.45	1.33444	0.144708	6.45743	1.06494e-10	5.65241e-09	11.34	12.61	11.8	13.19
ENSMUSG00000033769	668.478	-1.82913	0.22158	-6.44971	1.12062e-10	5.92609e-09	9.69	7.98	10.31	8.38
ENSMUSG00000059970	983.648	1.64303	0.19329	6.43089	1.26861e-10	6.68412e-09	8.78	10.37	9.01	10.7
ENSMUSG00000018362	891.219	1.6799	0.199442	6.4174	1.38626e-10	7.27734e-09	8.86	10.46	8.6	10.35
ENSMUSG00000024727	751.192	-1.86348	0.228469	-6.4056	1.49778e-10	7.8342e-09	9.57	8.01	10.66	8.54
ENSMUSG00000038451	1042.63	1.61717	0.190085	6.40327	1.52086e-10	7.92612e-09	8.94	10.5	9.07	10.73
ENSMUSG00000090698	229.118	2.51865	0.331146	6.39792	1.57507e-10	8.17901e-09	5.97	8.55	6.23	8.67
ENSMUSG00000002233	2672.03	1.43437	0.161775	6.39387	1.61741e-10	8.36865e-09	10.3	11.86	10.67	12
ENSMUSG00000037762	2897.1	-1.49383	0.171197	-6.38929	1.66656e-10	8.59096e-09	11.59	10.34	12.43	10.72
ENSMUSG00000025981	2657.84	1.42856	0.160995	6.38876	1.67232e-10	8.59096e-09	10.65	11.97	10.33	11.87
ENSMUSG00000052534	1766.75	-1.47304	0.168004	-6.387	1.69172e-10	8.65966e-09	11.19	9.73	11.48	10
ENSMUSG00000070565	454.127	-2.02733	0.255292	-6.37439	1.83696e-10	9.36979e-09	9.58	7.38	9.44	7.58
ENSMUSG00000035621	4581.91	1.51875	0.17622	6.3486	2.1728e-10	1.10436e-08	10.81	12.65	11.58	12.78
ENSMUSG00000047787	1310.49	-1.62114	0.192435	-6.34569	2.21427e-10	1.12148e-08	10.55	9.15	11.28	9.45
ENSMUSG00000034120	5786.46	1.32991	0.146792	6.3349	2.37489e-10	1.19861e-08	12.2	13.42	10.97	12.41
ENSMUSG00000020075	3695.42	1.39491	0.157099	6.33305	2.40359e-10	1.20885e-08	10.97	12.52	11	12.24
ENSMUSG00000033530	959.452	-1.63993	0.195823	-6.33189	2.4217e-10	1.21372e-08	10.4	8.7	10.61	9.02
ENSMUSG00000029482	2243.37	-1.69315	0.204253	-6.3311	2.43423e-10	1.2139e-08	11.96	9.84	11.5	10.22
ENSMUSG00000021451	1722.9	-1.57119	0.184999	-6.3308	2.43894e-10	1.2139e-08	11.32	9.99	11.34	9.53
ENSMUSG00000026482	3504.81	-1.38096	0.155173	-6.32172	2.58668e-10	1.28299e-08	12.3	10.8	12.31	11.05
ENSMUSG00000025612	2000.77	1.44269	0.165378	6.30486	2.88452e-10	1.42581e-08	10.14	11.67	9.99	11.35
ENSMUSG00000070697	2063.25	1.42249	0.162286	6.30054	2.96614e-10	1.46113e-08	10.24	11.64	10.02	11.47
ENSMUSG00000076613	728.995	-1.95956	0.247669	-6.29697	3.03512e-10	1.49001e-08	9.59	8.07	10.62	8.27
ENSMUSG00000032724	360.218	-2.24228	0.292615	-6.29591	3.05592e-10	1.49511e-08	9.14	7.27	9.28	6.72
ENSMUSG00000037035	415.699	2.08261	0.26739	6.2927	3.11994e-10	1.52126e-08	7.54	9.35	7.11	9.43
ENSMUSG00000039286	1715.97	-1.50749	0.176114	-6.28849	3.20563e-10	1.55776e-08	11.27	9.64	11.34	9.96
ENSMUSG00000024427	562.054	1.85043	0.231327	6.27002	3.60993e-10	1.74832e-08	7.71	9.66	8.14	9.9
ENSMUSG00000031939	1106.05	1.61643	0.194105	6.2669	3.68315e-10	1.7778e-08	9.76	11.21	8.07	9.86
ENSMUSG00000052928	333.969	-2.29044	0.302029	-6.25912	3.87156e-10	1.86249e-08	8.75	6.83	9.42	6.83
ENSMUSG00000038740	691.207	-1.76037	0.217666	-6.24979	4.11005e-10	1.97063e-08	9.88	8.23	10.22	8.37
ENSMUSG00000040964	1773.17	-1.46155	0.170297	-6.23354	4.56025e-10	2.17923e-08	11.38	10	11.31	9.77
ENSMUSG00000030087	1683.49	-1.71521	0.212302	-6.19499	5.82888e-10	2.77034e-08	11	9.72	11.61	9.48
ENSMUSG00000026360	1326.75	1.58132	0.190696	6.1948	5.83573e-10	2.77034e-08	9.5	10.86	9.26	11.05
ENSMUSG00000027230	605.251	-1.822	0.229576	-6.19404	5.86419e-10	2.77469e-08	9.57	7.63	10.14	8.42
ENSMUSG00000047822	281.896	2.2608	0.300614	6.19	6.01656e-10	2.83745e-08	6.59	8.93	6.63	8.8
ENSMUSG00000022197	1135.26	-1.5584	0.187169	-6.18909	6.05127e-10	2.84449e-08	10.49	9	10.93	9.32
ENSMUSG00000085795	1019.67	1.6157	0.196552	6.18511	6.20584e-10	2.90765e-08	8.5	10.26	9.36	10.84
ENSMUSG00000005483	2710.77	1.37322	0.157425	6.18213	6.32436e-10	2.95356e-08	10.49	11.94	10.63	11.92
ENSMUSG00000070056	1780.84	-1.4415	0.168688	-6.17409	6.65476e-10	3.0978e-08	11.3	9.93	11.39	9.88
ENSMUSG00000049892	288.082	2.26376	0.301975	6.1719	6.74757e-10	3.13087e-08	6.16	8.52	7.03	9.2
ENSMUSG00000035392	1096.45	-1.59528	0.193731	-6.16976	6.83926e-10	3.16321e-08	10.43	8.68	10.9	9.44
ENSMUSG00000020747	1858.74	-1.46113	0.172054	-6.16744	6.94057e-10	3.19978e-08	11.06	9.73	11.71	10.12
ENSMUSG00000049792	1646.16	1.45677	0.171411	6.16512	7.04283e-10	3.23655e-08	9.81	11.35	9.74	11.12
ENSMUSG00000096929	324.62	2.1677	0.287299	6.15282	7.6118e-10	3.48688e-08	7.6	9.61	5.79	8.09
ENSMUSG00000053799	1675.04	-1.50919	0.180418	-6.14789	7.85207e-10	3.58553e-08	11.39	9.68	11.16	9.84
ENSMUSG00000033726	1160.63	-1.54383	0.186179	-6.14369	8.06236e-10	3.66991e-08	10.42	8.84	11.03	9.52
ENSMUSG00000028358	467.148	-1.95428	0.253445	-6.13261	8.64498e-10	3.92269e-08	9.61	7.46	9.47	7.69
ENSMUSG00000037824	3331.68	-1.32564	0.151062	-6.12758	8.92278e-10	4.03602e-08	12.19	10.84	12.25	10.94
ENSMUSG00000024732	719.489	1.84078	0.235287	6.12348	9.15522e-10	4.12817e-08	8.04	10.23	8.52	10.04
ENSMUSG00000004383	354.629	-2.10546	0.278812	-6.11687	9.54298e-10	4.28957e-08	9.04	6.81	9.29	7.31
ENSMUSG00000041248	11202.9	-1.24361	0.13807	-6.11	9.96312e-10	4.46447e-08	13.79	12.49	14.07	12.89
ENSMUSG00000024843	3739.89	1.31847	0.150441	6.1052	1.02671e-09	4.58639e-08	11.47	12.72	10.54	11.93
ENSMUSG00000054728	737.501	-1.70764	0.214431	-6.09819	1.07275e-09	4.77723e-08	9.56	7.93	10.56	8.79
ENSMUSG00000020189	4214.18	-1.2941	0.146671	-6.09599	1.08762e-09	4.82851e-08	12.83	11.52	12.2	10.92
ENSMUSG00000020019	4392.76	-1.30467	0.148494	-6.09232	1.11283e-09	4.9252e-08	12.64	11.25	12.59	11.36
ENSMUSG00000068270	2348.36	-1.47588	0.176729	-6.08772	1.1453e-09	5.05339e-08	11.49	10.26	11.98	10.27
ENSMUSG00000045095	669.484	-1.72539	0.217757	-6.08657	1.15357e-09	5.06486e-08	9.96	8.29	10.06	8.29
ENSMUSG00000045636	2854.44	-1.44322	0.171403	-6.08638	1.15495e-09	5.06486e-08	12.08	10.4	11.98	10.76
ENSMUSG00000027784	1109.98	-1.68427	0.211685	-6.06687	1.30431e-09	5.70248e-08	10.59	8.64	10.84	9.4
ENSMUSG00000031422	3895.48	1.32272	0.152288	6.05907	1.36911e-09	5.96765e-08	11.13	12.56	11.11	12.32
ENSMUSG00000041119	682.968	-1.73681	0.22068	-6.05767	1.38105e-09	6.00152e-08	10.12	8.22	9.96	8.37
ENSMUSG00000026313	293.857	-2.28834	0.311757	-6.05709	1.38606e-09	6.00516e-08	8.78	6.83	9.06	6.5
ENSMUSG00000015112	3543.52	-1.31916	0.151924	-6.05015	1.44709e-09	6.25075e-08	12.25	10.87	12.35	11.1
ENSMUSG00000037411	223.216	2.58827	0.362481	6.03691	1.57089e-09	6.76519e-08	5.06	8.1	6.7	8.92
ENSMUSG00000035530	14829	1.2159	0.135235	6.0332	1.60739e-09	6.90172e-08	13.03	14.28	13.21	14.39
ENSMUSG00000063889	1063.98	1.53452	0.188297	6.02518	1.6892e-09	7.23138e-08	9.26	10.74	8.92	10.5
ENSMUSG00000052253	2034.25	1.45598	0.175291	6.02414	1.70016e-09	7.2567e-08	9.95	11.61	10.21	11.47
ENSMUSG00000019992	66.948	5.03424	0.773799	5.98895	2.112e-09	8.96724e-08	2.44	7.71	1.72	5.75
ENSMUSG00000027613	4387.3	1.27396	0.145931	5.98884	2.11339e-09	8.96724e-08	11.26	12.54	11.39	12.65
ENSMUSG00000061751	583.058	-1.82586	0.23878	-5.97144	2.35167e-09	9.94894e-08	9.53	7.94	10.09	8.05
ENSMUSG00000048807	857.238	1.64718	0.208968	5.96828	2.39769e-09	1.01139e-07	8.42	10.24	8.95	10.44
ENSMUSG00000029822	2817.62	-1.32712	0.155383	-5.96664	2.42186e-09	1.0186e-07	11.95	10.67	12	10.63
ENSMUSG00000037541	1151.21	-1.59083	0.199615	-5.96561	2.43726e-09	1.02209e-07	10.55	9.21	10.94	9.12
ENSMUSG00000036822	2614.64	1.33121	0.156191	5.962	2.49162e-09	1.04185e-07	10.64	11.94	10.43	11.8
ENSMUSG00000026743	915.97	-1.5799	0.198059	-5.95734	2.56381e-09	1.06892e-07	10.62	9.13	10.18	8.52
ENSMUSG00000030583	1172.7	-1.5582	0.194493	-5.95495	2.60143e-09	1.08147e-07	10.39	9.03	11.09	9.35
ENSMUSG00000029068	4569.92	1.26592	0.145464	5.95284	2.63537e-09	1.09243e-07	12.03	13.31	10.18	11.43
ENSMUSG00000045092	881.535	1.58225	0.199185	5.93547	2.92999e-09	1.21106e-07	8.74	10.38	8.84	10.36
ENSMUSG00000020679	3701.29	-1.29	0.149984	-5.93399	2.95655e-09	1.21854e-07	12.02	10.69	12.63	11.38
ENSMUSG00000028527	12281.1	-1.30839	0.153511	-5.91744	3.26982e-09	1.3438e-07	14.14	12.61	14.04	12.95
ENSMUSG00000041328	2630.32	1.35179	0.161154	5.90608	3.50353e-09	1.43575e-07	10.92	12.14	10.07	11.55
ENSMUSG00000046573	343.559	-2.06021	0.281578	-5.89607	3.72252e-09	1.52116e-07	9.21	6.99	9.02	7.11
ENSMUSG00000038290	1121.77	-1.50471	0.187782	-5.88296	4.02987e-09	1.64209e-07	10.49	9.06	10.88	9.31
ENSMUSG00000033713	948.338	-1.66608	0.215371	-5.87861	4.13734e-09	1.68111e-07	10.18	8.81	10.76	8.82
ENSMUSG00000022231	1848.55	-1.39553	0.169371	-5.87781	4.15739e-09	1.6845e-07	11.14	9.84	11.6	10.12
ENSMUSG00000031167	1369.66	1.46851	0.181827	5.87652	4.18986e-09	1.69289e-07	9.83	11.16	9.14	10.75
ENSMUSG00000046480	1771.86	-1.53456	0.193296	-5.86957	4.36928e-09	1.76044e-07	11.38	9.52	11.34	10.11
ENSMUSG00000015176	2367.79	1.44075	0.178179	5.84102	5.18814e-09	2.08453e-07	10.05	11.75	10.57	11.76
ENSMUSG00000035597	1358.45	1.63472	0.211443	5.83952	5.23512e-09	2.09755e-07	10.29	11.56	7.86	9.87
ENSMUSG00000035158	480.24	-1.8607	0.250321	-5.83533	5.36847e-09	2.145e-07	9.78	7.72	9.31	7.64
ENSMUSG00000032300	1004.66	1.56436	0.199597	5.83356	5.42577e-09	2.16189e-07	8.57	10.31	9.35	10.75
ENSMUSG00000020282	1929.87	1.36022	0.164704	5.82998	5.54332e-09	2.20263e-07	10.1	11.5	10.06	11.38
ENSMUSG00000003949	2554.46	-1.36838	0.166457	-5.81761	5.96955e-09	2.36546e-07	11.51	10.31	12.13	10.6
ENSMUSG00000011960	2610.2	1.33959	0.161647	5.81259	6.15128e-09	2.43077e-07	10.59	12.07	10.44	11.65
ENSMUSG00000026463	958.221	-1.56997	0.201357	-5.81043	6.23123e-09	2.45562e-07	9.87	8.45	10.93	9.23
ENSMUSG00000056268	654.78	-1.72944	0.229196	-5.80042	6.61485e-09	2.59967e-07	10.11	8.14	9.84	8.33
ENSMUSG00000073700	2222.95	1.56095	0.200168	5.79986	6.63716e-09	2.60133e-07	9.82	11.78	10.42	11.6
ENSMUSG00000049690	131.488	-3.04271	0.456731	-5.78615	7.20191e-09	2.81501e-07	7.81	4.35	7.95	5.26
ENSMUSG00000032599	2200.17	1.33804	0.162303	5.77961	7.48756e-09	2.91873e-07	10.41	11.68	10.15	11.56
ENSMUSG00000036792	345.431	-2.06326	0.288226	-5.77068	7.89516e-09	3.0693e-07	9.1	6.81	9.15	7.29
ENSMUSG00000057561	3325.03	1.26687	0.150894	5.7449	9.19736e-09	3.5659e-07	11.12	12.35	10.73	12.03
ENSMUSG00000053580	1569.88	-1.53302	0.19757	-5.73477	9.76473e-09	3.7757e-07	10.74	9.53	11.55	9.71
ENSMUSG00000075033	1252.42	-1.46707	0.186181	-5.73138	9.96156e-09	3.84148e-07	10.9	9.29	10.8	9.46
ENSMUSG00000085156	148.454	2.74748	0.409862	5.72748	1.01933e-08	3.92033e-07	6.01	8.47	4.35	7.31
ENSMUSG00000038291	996.16	-1.61218	0.211968	-5.7187	1.07342e-08	4.11737e-07	10.81	8.91	10.26	8.92
ENSMUSG00000026547	7452.25	1.25808	0.150103	5.71663	1.08659e-08	4.15677e-07	11.74	13.16	12.43	13.52
ENSMUSG00000078651	208.053	2.44397	0.359724	5.68205	1.33093e-08	5.07801e-07	6.33	9.12	5.27	7.34
ENSMUSG00000015846	3306.22	-1.28375	0.155559	-5.68114	1.33801e-08	5.09153e-07	11.87	10.69	12.47	11.08
ENSMUSG00000029192	2418.59	-1.31311	0.160875	-5.67592	1.37944e-08	5.23532e-07	11.77	10.53	11.74	10.35
ENSMUSG00000022508	852.501	1.56242	0.205373	5.66003	1.5135e-08	5.72613e-07	8.67	10.08	8.83	10.52
ENSMUSG00000038848	2515.07	1.31848	0.162296	5.65928	1.52005e-08	5.72613e-07	10.38	11.83	10.59	11.79
ENSMUSG00000009681	1423.63	-1.41586	0.179506	-5.65921	1.5207e-08	5.72613e-07	10.81	9.52	11.2	9.67
ENSMUSG00000046791	511.654	1.73275	0.236625	5.63232	1.778e-08	6.67748e-07	7.72	9.48	8.05	9.75
ENSMUSG00000065979	1879.26	-1.33321	0.165802	-5.62844	1.81848e-08	6.81174e-07	11.19	9.86	11.58	10.24
ENSMUSG00000036169	3867.23	-1.25191	0.151386	-5.62736	1.82992e-08	6.83678e-07	12.25	11.09	12.56	11.22
ENSMUSG00000022607	1338.39	-1.4107	0.179721	-5.62374	1.86871e-08	6.96361e-07	10.8	9.46	11.05	9.57
ENSMUSG00000035356	463.057	1.97537	0.280224	5.62182	1.88961e-08	7.02328e-07	8.44	9.96	6.33	8.75
ENSMUSG00000038764	1681.01	-1.38502	0.17525	-5.62064	1.90247e-08	7.05285e-07	11.11	9.87	11.37	9.85
ENSMUSG00000041961	319.164	-2.0175	0.287944	-5.61741	1.93842e-08	7.16765e-07	9.04	7.16	8.96	6.84
ENSMUSG00000024548	437.311	-1.81866	0.252625	-5.61569	1.95784e-08	7.22093e-07	9.44	7.57	9.39	7.63
ENSMUSG00000046062	6186.49	1.22528	0.147113	5.60983	2.02529e-08	7.45058e-07	11.88	13.23	11.82	12.92
ENSMUSG00000002688	355.218	-1.97605	0.28188	-5.59123	2.25468e-08	8.2733e-07	8.95	7.22	9.32	7.15
ENSMUSG00000101702	76.4974	7.03846	1.18786	5.5886	2.28902e-08	8.37791e-07	1.98	8.05	0	5.31
ENSMUSG00000040857	2369.01	1.32319	0.16522	5.58764	2.30178e-08	8.40327e-07	10.18	11.63	10.61	11.81
ENSMUSG00000003541	1964.03	1.32419	0.165616	5.58029	2.40122e-08	8.7441e-07	9.97	11.36	10.28	11.54
ENSMUSG00000039041	2452.27	1.34178	0.169204	5.56597	2.60695e-08	9.46928e-07	10.23	11.76	10.64	11.79
ENSMUSG00000021697	233.315	-2.26257	0.33485	-5.56239	2.66103e-08	9.64137e-07	8.88	6.37	8.26	6.24
ENSMUSG00000025283	12129.6	1.31488	0.164624	5.55739	2.73841e-08	9.8968e-07	13.21	14.25	12.26	13.84
ENSMUSG00000062202	703.532	-1.71193	0.236468	-5.54801	2.88941e-08	1.04164e-06	9.7	8.34	10.38	8.36
ENSMUSG00000009621	907.92	-1.49336	0.197159	-5.54556	2.93023e-08	1.05371e-06	10.32	8.83	10.45	8.96
ENSMUSG00000028184	766.178	-1.56466	0.210062	-5.54435	2.95041e-08	1.05832e-06	10.07	8.42	10.25	8.76
ENSMUSG00000030208	3005.15	1.29111	0.160766	5.54286	2.97568e-08	1.06473e-06	10.79	11.93	10.74	12.18
ENSMUSG00000022353	2323.38	-1.2886	0.160363	-5.54119	3.00431e-08	1.07231e-06	11.63	10.4	11.74	10.4
ENSMUSG00000020495	879.087	1.52458	0.203272	5.53239	3.15889e-08	1.12469e-06	8.72	10.39	8.92	10.31
ENSMUSG00000030291	1368.95	1.5366	0.205474	5.5316	3.17325e-08	1.12701e-06	9.88	11.07	9	10.87
ENSMUSG00000018849	11807.8	-1.16742	0.138763	-5.53047	3.19383e-08	1.13153e-06	13.95	12.72	14.04	12.94
ENSMUSG00000062209	841.125	-1.55454	0.208805	-5.52929	3.21538e-08	1.13637e-06	10.33	8.6	10.26	8.87
ENSMUSG00000046761	1582.72	1.34599	0.171104	5.52878	3.2246e-08	1.13683e-06	9.66	11.02	9.94	11.27
ENSMUSG00000030352	2024.95	-1.30377	0.163487	-5.52812	3.23679e-08	1.13834e-06	11.27	9.98	11.69	10.37
ENSMUSG00000044042	1003.18	-1.46935	0.193959	-5.51331	3.52148e-08	1.23544e-06	10.35	8.97	10.69	9.13
ENSMUSG00000018932	3050.49	1.26585	0.157202	5.50787	3.63211e-08	1.27115e-06	10.79	12.17	10.82	11.97
ENSMUSG00000046675	697.668	1.5813	0.214531	5.50642	3.66206e-08	1.27852e-06	8.56	10.25	8.31	9.79
ENSMUSG00000043587	355.634	-1.95624	0.283204	-5.4951	3.9049e-08	1.36e-06	8.92	6.73	9.33	7.58
ENSMUSG00000031578	584.543	1.65134	0.227811	5.49286	3.95471e-08	1.37402e-06	8.18	9.96	8.09	9.62
ENSMUSG00000042680	459.823	-1.7822	0.251742	-5.49053	4.00721e-08	1.38891e-06	9.2	7.57	9.72	7.81
ENSMUSG00000021453	1057.86	1.44905	0.191441	5.47976	4.25897e-08	1.47262e-06	9.12	10.69	9.17	10.51
ENSMUSG00000069769	2236.78	-1.3389	0.171534	-5.47356	4.41073e-08	1.52144e-06	11.63	10.1	11.65	10.5
ENSMUSG00000038807	2081.46	-1.36869	0.177169	-5.4676	4.56174e-08	1.56976e-06	11.46	10.32	11.64	10.05
ENSMUSG00000051359	816.761	-1.67935	0.234421	-5.45748	4.82945e-08	1.65792e-06	10.46	8.38	10.09	8.78
ENSMUSG00000054206	88.6284	3.66042	0.597728	5.45469	4.90572e-08	1.68009e-06	3.3	7.91	3.82	6.56
ENSMUSG00000066278	641.854	1.59991	0.220226	5.44856	5.07792e-08	1.73493e-06	8.25	9.94	8.38	9.9
ENSMUSG00000047888	1312.02	-1.47174	0.1969	-5.44309	5.23654e-08	1.78489e-06	10.71	9.51	11.09	9.37
ENSMUSG00000022247	1686.86	1.31904	0.168954	5.4396	5.34006e-08	1.81587e-06	10.02	11.3	9.81	11.17
ENSMUSG00000016619	3973.79	1.20492	0.148101	5.43492	5.48221e-08	1.85981e-06	11.17	12.41	11.29	12.46
ENSMUSG00000024558	604.225	-1.67434	0.235151	-5.41924	5.98526e-08	2.02569e-06	9.63	8.19	10.04	8.16
ENSMUSG00000033618	295.091	-2.12659	0.318828	-5.41543	6.11403e-08	2.06442e-06	8.81	7.12	8.99	6.48
ENSMUSG00000024500	155.012	-2.69048	0.423686	-5.40607	6.44212e-08	2.17011e-06	7.92	5.79	8.19	5.07
ENSMUSG00000026977	2814.36	1.46916	0.197869	5.40337	6.54015e-08	2.19798e-06	11.12	12.22	9.86	11.71
ENSMUSG00000033948	421.247	-1.81723	0.262316	-5.40275	6.56268e-08	2.20041e-06	9.02	7.04	9.63	7.95
ENSMUSG00000003545	78.4722	3.5794	0.588828	5.39954	6.68112e-08	2.23491e-06	3.97	6.88	3.5	7.44
ENSMUSG00000051510	4209.14	1.18738	0.146252	5.38368	7.2978e-08	2.43554e-06	11.67	12.84	10.89	12.08
ENSMUSG00000025477	1449.49	-1.34001	0.174676	-5.38142	7.39006e-08	2.46062e-06	10.98	9.65	11.07	9.72
ENSMUSG00000020623	211.353	-2.23937	0.341929	-5.3794	7.4736e-08	2.48269e-06	8.39	6.15	8.51	6.3
ENSMUSG00000029090	2265.37	-1.26007	0.159917	-5.37825	7.52127e-08	2.49276e-06	11.58	10.33	11.71	10.43
ENSMUSG00000035958	1849.23	1.32783	0.172533	5.3777	7.54454e-08	2.49473e-06	10.48	11.66	9.5	10.98
ENSMUSG00000046711	445.415	1.78661	0.25824	5.36947	7.89703e-08	2.6015e-06	7.42	9.45	7.85	9.42
ENSMUSG00000037709	2301.92	-1.29028	0.165808	-5.36932	7.90361e-08	2.6015e-06	11.77	10.34	11.57	10.42
ENSMUSG00000053581	997.998	1.42197	0.190676	5.35976	8.33332e-08	2.73668e-06	9.2	10.6	8.97	10.4
ENSMUSG00000057060	216.245	-2.20146	0.336602	-5.35188	8.70456e-08	2.85208e-06	8.6	6.44	8.34	6.13
ENSMUSG00000028636	1911.71	1.27885	0.164344	5.34764	8.91099e-08	2.91308e-06	10.12	11.41	10.13	11.4
ENSMUSG00000041801	879.168	1.47372	0.200819	5.3467	8.9571e-08	2.92152e-06	8.61	10.18	9.1	10.48
ENSMUSG00000018572	1803.07	1.29011	0.166491	5.34625	8.97949e-08	2.92219e-06	9.93	11.24	10.13	11.4
ENSMUSG00000042942	217.566	-2.19616	0.336051	-5.3449	9.0466e-08	2.93095e-06	8.59	6.47	8.37	6.13
ENSMUSG00000089762	645.738	1.60099	0.2247	5.34489	9.04715e-08	2.93095e-06	8.13	9.89	8.5	9.96
ENSMUSG00000023923	623.626	-1.58942	0.222918	-5.3357	9.51781e-08	3.0765e-06	9.59	8.05	10.11	8.48
ENSMUSG00000039697	2829.09	-1.22704	0.155373	-5.32292	1.02112e-07	3.29324e-06	12.21	10.92	11.64	10.48
ENSMUSG00000030160	10358.5	-1.13025	0.137608	-5.30676	1.11591e-07	3.59088e-06	13.55	12.46	14.01	12.84
ENSMUSG00000051864	721.163	-1.52188	0.211448	-5.30573	1.12226e-07	3.60324e-06	9.95	8.42	10.17	8.66
ENSMUSG00000038648	2417.99	-1.26496	0.163361	-5.29476	1.19171e-07	3.81773e-06	11.41	10.27	12.01	10.63
ENSMUSG00000023965	837.456	-1.48563	0.20553	-5.28213	1.27688e-07	4.08149e-06	10.2	8.61	10.34	8.95
ENSMUSG00000005846	3023.08	1.20358	0.152279	5.27703	1.31294e-07	4.18744e-06	11.04	12.25	10.6	11.8
ENSMUSG00000033871	235.787	-2.13294	0.328483	-5.27559	1.3233e-07	4.20924e-06	8.49	6.56	8.67	6.39
ENSMUSG00000054519	425.121	1.73206	0.252511	5.27527	1.32563e-07	4.20924e-06	7.92	9.57	7.29	9.1
ENSMUSG00000027806	2337.85	1.23485	0.158344	5.27239	1.34659e-07	4.26636e-06	10.69	11.91	10.16	11.41
ENSMUSG00000034936	995.257	1.44776	0.198841	5.26936	1.36904e-07	4.31899e-06	8.81	10.41	9.29	10.6
ENSMUSG00000070462	1021.11	1.43513	0.196444	5.26933	1.3692e-07	4.31899e-06	8.97	10.56	9.24	10.52
ENSMUSG00000029123	682.66	-1.72205	0.25119	-5.26317	1.41596e-07	4.45671e-06	9.4	8.12	10.5	8.38
ENSMUSG00000030521	1290.6	1.34944	0.180455	5.2614	1.42961e-07	4.48983e-06	9.73	11	9.26	10.69
ENSMUSG00000061731	1798.55	-1.30959	0.173179	-5.25231	1.50203e-07	4.70703e-06	11.26	9.83	11.38	10.19
ENSMUSG00000041057	1833.65	1.36847	0.184714	5.2431	1.57904e-07	4.93757e-06	10.04	11.67	9.9	11.01
ENSMUSG00000035900	720.836	-1.50493	0.211174	-5.23234	1.67374e-07	5.22237e-06	10.04	8.52	10.08	8.59
ENSMUSG00000035399	319.48	1.88248	0.284109	5.21798	1.80887e-07	5.63178e-06	6.82	8.76	7.34	9.16
ENSMUSG00000042078	127.827	2.70693	0.442207	5.21686	1.81978e-07	5.64998e-06	4.78	7.84	5.4	7.76
ENSMUSG00000021134	8660.39	1.41343	0.194271	5.21658	1.82257e-07	5.64998e-06	12.93	13.89	11.29	13.17
ENSMUSG00000044068	1039.47	1.41724	0.195178	5.21187	1.86942e-07	5.78275e-06	9.06	10.63	9.23	10.5
ENSMUSG00000037098	9281.51	-1.11538	0.137499	-5.2028	1.96308e-07	6.05942e-06	13.74	12.63	13.51	12.4
ENSMUSG00000032500	1344.6	-1.35372	0.183386	-5.20063	1.98618e-07	6.11761e-06	10.73	9.52	11.09	9.6
ENSMUSG00000025418	2814.35	-1.21479	0.156705	-5.19952	1.99808e-07	6.1411e-06	11.71	10.57	12.15	10.86
ENSMUSG00000021338	653.334	-1.53797	0.219157	-5.19247	2.07518e-07	6.36447e-06	9.74	8.15	10.09	8.6
ENSMUSG00000058248	55.3167	-4.24416	0.740511	-5.19123	2.08908e-07	6.39348e-06	6.68	2.77	6.77	2.68
ENSMUSG00000022868	197.113	-2.41464	0.388167	-5.19015	2.10127e-07	6.41714e-06	8.25	6.44	8.47	5.55
ENSMUSG00000030102	8082.8	-1.12829	0.140334	-5.18969	2.10646e-07	6.41935e-06	13.48	12.29	13.39	12.33
ENSMUSG00000045210	2295.9	1.2351	0.161105	5.1836	2.17647e-07	6.61868e-06	10.54	11.85	10.28	11.43
ENSMUSG00000051316	447.458	1.68484	0.247918	5.18251	2.18919e-07	6.64331e-06	8.05	9.64	7.37	9.13
ENSMUSG00000028889	923.265	1.4127	0.195563	5.17838	2.23823e-07	6.77784e-06	9.21	10.56	8.73	10.2
ENSMUSG00000027787	1564.42	1.28891	0.171763	5.17522	2.27644e-07	6.87907e-06	10.12	11.35	9.48	10.83
ENSMUSG00000058444	444.964	-1.70304	0.251898	-5.17291	2.30475e-07	6.95002e-06	9.16	7.39	9.62	7.98
ENSMUSG00000021149	2549.58	1.22654	0.159801	5.17233	2.31197e-07	6.95718e-06	10.74	11.88	10.4	11.72
ENSMUSG00000021025	1507.84	1.2928	0.17273	5.16876	2.35653e-07	7.07649e-06	9.63	10.94	9.9	11.18
ENSMUSG00000031917	1183.15	1.34551	0.183117	5.16342	2.4248e-07	7.26631e-06	9.37	10.76	9.4	10.7
ENSMUSG00000016262	145.746	2.46934	0.401262	5.15706	2.50854e-07	7.50164e-06	5.4	7.85	5.61	8.05
ENSMUSG00000030609	1031.56	1.38772	0.191716	5.15202	2.57697e-07	7.69029e-06	9.27	10.57	9.04	10.52
ENSMUSG00000040209	2351.42	-1.27475	0.170104	-5.14246	2.71165e-07	8.07545e-06	11.5	10.42	11.88	10.42
ENSMUSG00000027695	453.049	-1.6758	0.248213	-5.13995	2.74817e-07	8.16729e-06	9.31	7.64	9.54	7.87
ENSMUSG00000045871	255.195	-2.02458	0.316265	-5.13678	2.79488e-07	8.28898e-06	8.93	6.73	8.4	6.55
ENSMUSG00000034574	740.345	-1.479	0.210293	-5.13095	2.8828e-07	8.53212e-06	9.98	8.46	10.19	8.76
ENSMUSG00000043702	1449.23	1.33453	0.18217	5.12999	2.89753e-07	8.55812e-06	9.65	11.15	9.71	10.88
ENSMUSG00000031608	403.409	-1.80949	0.275112	-5.12332	3.002e-07	8.84853e-06	9.67	7.54	8.84	7.33
ENSMUSG00000035572	1733.38	1.26394	0.168822	5.11742	3.09737e-07	9.11096e-06	9.99	11.32	9.99	11.19
ENSMUSG00000009772	3671.91	-1.21295	0.158901	-5.1161	3.11923e-07	9.15653e-06	12.03	10.99	12.58	11.2
ENSMUSG00000028051	146.575	2.54015	0.419	5.10775	3.26011e-07	9.55058e-06	5.45	8.42	5.27	7.38
ENSMUSG00000034640	1838.7	1.32708	0.181633	5.10415	3.32288e-07	9.7147e-06	10.27	11.36	9.79	11.35
ENSMUSG00000032456	415.007	-1.85066	0.284804	-5.09355	3.51425e-07	1.02533e-05	9.64	7.36	9	7.55
ENSMUSG00000040957	382.307	-1.82699	0.280257	-5.0917	3.54866e-07	1.03328e-05	8.8	7.29	9.56	7.47
ENSMUSG00000030256	324.062	1.83468	0.281975	5.08798	3.61889e-07	1.0516e-05	7.12	8.85	7.2	9.11
ENSMUSG00000031200	365.291	1.82419	0.279989	5.08661	3.64522e-07	1.05711e-05	7.9	9.94	5.93	7.5
ENSMUSG00000039067	4238.95	1.15415	0.148387	5.0823	3.72882e-07	1.07918e-05	11.29	12.51	11.43	12.52
ENSMUSG00000026377	1749.19	1.25196	0.167729	5.07939	3.78644e-07	1.09366e-05	10.02	11.32	10	11.21
ENSMUSG00000045980	407.159	-1.83293	0.282604	-5.07046	3.96848e-07	1.1435e-05	8.7	7.25	9.76	7.61
ENSMUSG00000003382	1424.87	1.29902	0.177316	5.07016	3.9749e-07	1.1435e-05	9.75	11.15	9.6	10.8
ENSMUSG00000035878	4123.78	-1.15741	0.149535	-5.06511	4.0817e-07	1.17188e-05	12.32	11.25	12.61	11.38
ENSMUSG00000034390	2513.67	-1.23589	0.165043	-5.06468	4.09084e-07	1.17216e-05	11.44	10.36	12.07	10.69
ENSMUSG00000031642	944.163	-1.39858	0.197622	-5.05296	4.35019e-07	1.244e-05	10.3	9.01	10.53	9.03
ENSMUSG00000071379	1688.67	-1.25936	0.170339	-5.04499	4.53538e-07	1.29438e-05	10.99	9.79	11.42	10.1
ENSMUSG00000020261	1660.39	-1.25309	0.169112	-5.04453	4.54645e-07	1.29497e-05	11.45	10.22	10.87	9.6
ENSMUSG00000025337	3535.68	1.15368	0.149614	5.03751	4.71623e-07	1.34068e-05	11.24	12.36	10.95	12.14
ENSMUSG00000021375	709.998	-1.46829	0.212715	-5.02216	5.10936e-07	1.44957e-05	9.93	8.53	10.12	8.6
ENSMUSG00000058488	22044.2	-1.0682	0.133357	-5.0106	5.42595e-07	1.53594e-05	14.59	13.55	15.1	14.01
ENSMUSG00000019997	2192.83	1.31732	0.183087	5.01028	5.43517e-07	1.53594e-05	9.65	11.25	10.82	11.87
ENSMUSG00000031684	251.999	-1.98007	0.31558	-5.00687	5.53212e-07	1.56027e-05	8.61	6.56	8.7	6.8
ENSMUSG00000055639	543.127	-1.56163	0.232047	-5.00602	5.55677e-07	1.56416e-05	9.76	8.14	9.57	8.06
ENSMUSG00000038806	1135.44	1.36503	0.193105	4.99746	5.80896e-07	1.63196e-05	9.27	10.82	9.34	10.53
ENSMUSG00000024535	205.89	-2.1276	0.345877	-4.99483	5.88866e-07	1.65112e-05	8.58	6.3	8.19	6.22
ENSMUSG00000022708	3198.65	-1.20716	0.161734	-4.99066	6.01732e-07	1.68391e-05	11.78	10.74	12.42	11.04
ENSMUSG00000020108	772.736	1.43199	0.206954	4.98658	6.14569e-07	1.7165e-05	8.79	10.14	8.63	10.13
ENSMUSG00000050931	4327.41	-1.13118	0.146641	-4.9862	6.15774e-07	1.71653e-05	12.39	11.3	12.67	11.5
ENSMUSG00000024639	1793.66	-1.23331	0.167148	-4.98546	6.18139e-07	1.71979e-05	11.09	9.85	11.48	10.25
ENSMUSG00000026469	3125.98	-1.15869	0.15241	-4.97795	6.42599e-07	1.78439e-05	12.04	10.91	12.11	10.92
ENSMUSG00000036136	908.061	1.39499	0.199975	4.97557	6.5055e-07	1.80299e-05	8.88	10.4	9.05	10.32
ENSMUSG00000026031	5647.71	1.10706	0.142194	4.97249	6.60978e-07	1.82837e-05	11.92	13.03	11.68	12.79
ENSMUSG00000028487	240.094	-2.01506	0.3249	-4.97093	6.66334e-07	1.83965e-05	8.56	6.73	8.62	6.46
ENSMUSG00000076431	760.334	1.44645	0.210559	4.96987	6.69981e-07	1.84617e-05	8.84	10.15	8.52	10.08
ENSMUSG00000041765	1467.7	-1.26471	0.174271	-4.96189	6.98095e-07	1.91996e-05	10.87	9.6	11.15	9.89
ENSMUSG00000024544	356.655	-1.77353	0.277031	-4.95805	7.12033e-07	1.95456e-05	9.06	7.49	9.15	7.21
ENSMUSG00000040524	773.96	-1.47764	0.217591	-4.95261	7.32255e-07	2.00624e-05	9.9	8.65	10.38	8.7
ENSMUSG00000039087	1347.04	-1.42127	0.206309	-4.95019	7.41418e-07	2.02748e-05	10.68	9.61	11.16	9.41
ENSMUSG00000027198	1400.61	-1.27574	0.177018	-4.94719	7.52921e-07	2.05503e-05	10.68	9.46	11.18	9.86
ENSMUSG00000024360	7335	1.08971	0.13943	4.94661	7.55183e-07	2.0573e-05	12.26	13.34	12.13	13.23
ENSMUSG00000090946	644.045	1.47203	0.216817	4.9444	7.63775e-07	2.07678e-05	8.68	10.15	8.09	9.57
ENSMUSG00000000531	303.714	1.86779	0.297064	4.94098	7.7732e-07	2.10962e-05	6.89	9.01	7.16	8.79
ENSMUSG00000022790	2402.18	-1.21784	0.165569	-4.93955	7.83012e-07	2.12106e-05	11.61	10.55	11.81	10.45
ENSMUSG00000059824	464.453	-1.62156	0.247514	-4.93533	8.00159e-07	2.16344e-05	9.19	7.65	9.68	7.99
ENSMUSG00000001750	1061.34	1.32357	0.187258	4.93208	8.13596e-07	2.19564e-05	9.45	10.79	9	10.3
ENSMUSG00000033282	322.829	-1.7838	0.281394	-4.91765	8.75897e-07	2.35934e-05	9.19	7.39	8.71	6.95
ENSMUSG00000025591	433.758	1.62616	0.249617	4.91216	9.00784e-07	2.42185e-05	7.94	9.62	7.48	9.05
ENSMUSG00000040151	822.613	-1.4249	0.208946	-4.90511	9.33739e-07	2.50576e-05	10.17	8.61	10.28	8.99
ENSMUSG00000040860	824.296	-1.40493	0.205337	-4.89404	9.87884e-07	2.64613e-05	10.71	9.19	9.52	8.24
ENSMUSG00000027630	755.029	-1.41707	0.207869	-4.89286	9.93797e-07	2.65702e-05	10.1	8.66	10.1	8.71
ENSMUSG00000021127	2629.59	1.16924	0.157247	4.89193	9.98534e-07	2.66473e-05	10.4	11.5	10.87	12.1
ENSMUSG00000051391	6012.05	1.22298	0.168252	4.89135	1.00147e-06	2.66762e-05	11.56	13.07	12.06	13
ENSMUSG00000072568	3846.54	1.12856	0.1491	4.88639	1.027e-06	2.72837e-05	11.42	12.49	11.04	12.23
ENSMUSG00000025558	3206.86	-1.14252	0.151972	-4.88592	1.02945e-06	2.72837e-05	12.13	11.02	12.09	10.92
ENSMUSG00000036452	641.71	-1.4826	0.221579	-4.88583	1.02997e-06	2.72837e-05	9.83	8.46	9.94	8.35
ENSMUSG00000034762	106.6	-2.73013	0.47729	-4.882	1.05014e-06	2.77668e-05	7.54	5.09	7.53	4.65
ENSMUSG00000053414	172.34	-2.33761	0.396952	-4.88121	1.05435e-06	2.78272e-05	8.05	6.23	8.26	5.51
ENSMUSG00000037736	1429.22	-1.2753	0.179509	-4.87607	1.08222e-06	2.85103e-05	10.89	9.75	11.07	9.67
ENSMUSG00000040025	2151.3	1.25851	0.176528	4.8633	1.15443e-06	3.0357e-05	10.11	11.6	10.5	11.53
ENSMUSG00000022009	594.101	1.50391	0.22713	4.86025	1.17238e-06	3.07728e-05	8.15	9.77	8.4	9.79
ENSMUSG00000047945	789.102	1.402	0.206359	4.85561	1.20014e-06	3.14441e-05	8.68	10.17	8.84	10.16
ENSMUSG00000087259	207.026	-2.1277	0.356635	-4.84446	1.26956e-06	3.32026e-05	7.96	5.58	8.72	6.81
ENSMUSG00000029265	3911.21	1.11657	0.148029	4.84074	1.29359e-06	3.37695e-05	11.41	12.49	11.12	12.28
ENSMUSG00000051000	405.787	-1.75624	0.280451	-4.83591	1.32535e-06	3.45359e-05	8.91	7.54	9.6	7.52
ENSMUSG00000030103	7396.87	1.08534	0.141807	4.83291	1.34551e-06	3.49979e-05	11.97	12.98	12.4	13.56
ENSMUSG00000019944	967.753	-1.34285	0.195253	-4.82887	1.37309e-06	3.56507e-05	10.61	9.37	10.24	8.8
ENSMUSG00000028214	511.535	1.90306	0.311881	4.81933	1.44045e-06	3.73322e-05	8.29	9.46	7.19	9.79
ENSMUSG00000038056	1156.64	-1.2889	0.184487	-4.81821	1.44851e-06	3.74738e-05	10.78	9.44	10.58	9.34
ENSMUSG00000064302	722.723	-1.44194	0.216497	-4.81271	1.48896e-06	3.84509e-05	9.72	8.44	10.32	8.74
ENSMUSG00000033446	863.606	1.36511	0.200845	4.80524	1.54566e-06	3.98437e-05	9.08	10.55	8.7	9.96
ENSMUSG00000023944	68517.8	1.06946	0.139446	4.80086	1.57983e-06	4.06517e-05	15.19	16.38	15.66	16.61
ENSMUSG00000022100	2323.13	-1.16483	0.159344	-4.7999	1.58747e-06	4.07752e-05	11.57	10.44	11.72	10.53
ENSMUSG00000052539	796.439	-1.46537	0.222068	-4.79751	1.60652e-06	4.11909e-05	10.4	8.64	9.97	8.78
ENSMUSG00000000149	2495.53	-1.17336	0.161402	-4.79148	1.65552e-06	4.23719e-05	11.58	10.52	11.92	10.64
ENSMUSG00000079036	456.574	1.59562	0.249837	4.78559	1.7049e-06	4.35582e-05	8.41	9.83	7.05	8.8
ENSMUSG00000029217	480.184	-1.60223	0.25128	-4.78444	1.71464e-06	4.37295e-05	9.52	8.12	9.46	7.68
ENSMUSG00000049516	2282.5	1.16685	0.160383	4.78134	1.74128e-06	4.42765e-05	10.55	11.66	10.36	11.59
ENSMUSG00000015839	7362.92	1.06717	0.139539	4.78123	1.74225e-06	4.42765e-05	12.12	13.2	12.31	13.36
ENSMUSG00000019960	3038.6	1.13697	0.154153	4.78077	1.74621e-06	4.42989e-05	10.99	12.06	10.79	12
ENSMUSG00000030096	8333.31	-1.20218	0.16792	-4.77713	1.77812e-06	4.49e-05	13.16	12.26	13.8	12.3
ENSMUSG00000026203	3002.25	1.15687	0.158437	4.77708	1.77856e-06	4.49e-05	10.73	12.01	10.99	12.02
ENSMUSG00000038696	1688.77	-1.21594	0.170806	-4.777	1.77927e-06	4.49e-05	11.2	9.91	11.22	10.06
ENSMUSG00000039903	300.514	-1.82935	0.300319	-4.75943	1.94144e-06	4.89065e-05	8.54	6.5	9.14	7.49
ENSMUSG00000043154	3528.74	-1.1135	0.150266	-4.74827	2.05166e-06	5.15929e-05	12.26	11.11	12.22	11.14
ENSMUSG00000035354	719.271	-1.40676	0.212225	-4.74384	2.09707e-06	5.26428e-05	10.12	8.8	9.93	8.45
ENSMUSG00000030852	2764.76	-1.28262	0.186319	-4.73714	2.16758e-06	5.43179e-05	11.42	10.48	12.34	10.73
ENSMUSG00000028128	766.942	1.40313	0.212844	4.71298	2.44117e-06	6.10673e-05	8.92	10.16	8.52	10.07
ENSMUSG00000023075	1879.16	1.18271	0.166392	4.704	2.55117e-06	6.37084e-05	10.37	11.48	9.94	11.2
ENSMUSG00000043940	3082.24	-1.18464	0.166894	-4.70145	2.58315e-06	6.43953e-05	12.01	11.04	12.1	10.71
ENSMUSG00000028633	2039.67	1.2755	0.186551	4.69308	2.69117e-06	6.69251e-05	10.59	11.57	9.82	11.38
ENSMUSG00000042992	253.872	-1.87301	0.313881	-4.69287	2.69394e-06	6.69251e-05	8.57	6.62	8.72	6.92
ENSMUSG00000008575	2325.85	-1.20473	0.171546	-4.69107	2.7178e-06	6.74014e-05	11.55	10.18	11.76	10.71
ENSMUSG00000027088	1711.76	1.19259	0.168981	4.69039	2.72683e-06	6.75091e-05	10.19	11.32	9.85	11.1
ENSMUSG00000055436	5131.73	1.08607	0.146318	4.6889	2.74677e-06	6.78857e-05	12.2	13.2	10.95	12.12
ENSMUSG00000032352	1294.28	-1.27455	0.186731	-4.6835	2.82015e-06	6.94626e-05	10.82	9.4	10.85	9.71
ENSMUSG00000050965	471.719	-1.55251	0.246079	-4.6835	2.82023e-06	6.94626e-05	9.27	7.84	9.63	7.98
ENSMUSG00000022788	1098.77	-1.32186	0.196875	-4.68244	2.83476e-06	6.97012e-05	11.05	9.53	10.04	8.92
ENSMUSG00000084883	769.548	-1.48681	0.232327	-4.67795	2.89752e-06	7.11229e-05	9.8	8.68	10.43	8.62
ENSMUSG00000020647	1290.34	-1.24808	0.181591	-4.67028	3.0079e-06	7.37065e-05	10.59	9.43	11.03	9.71
ENSMUSG00000000567	146.987	2.26716	0.400287	4.66455	3.09292e-06	7.56607e-05	5.3	7.52	6	8.25
ENSMUSG00000039678	4240.44	-1.0832	0.146584	-4.66079	3.14991e-06	7.69242e-05	12.38	11.32	12.6	11.49
ENSMUSG00000003992	349.049	-1.69213	0.277362	-4.65864	3.18311e-06	7.76031e-05	8.93	7.12	9.18	7.6
ENSMUSG00000020100	1685.02	-1.2121	0.174423	-4.65591	3.2255e-06	7.85036e-05	10.8	9.72	11.53	10.19
ENSMUSG00000058420	448.472	-1.58717	0.255137	-4.65304	3.27071e-06	7.94693e-05	9.41	7.65	9.38	7.95
ENSMUSG00000028063	3221.16	1.1562	0.162543	4.65229	3.28266e-06	7.96253e-05	10.71	12.05	11.2	12.18
ENSMUSG00000049932	617.181	1.44246	0.224384	4.64589	3.38616e-06	8.19976e-05	8.26	9.82	8.49	9.82
ENSMUSG00000027281	130.989	-2.38309	0.427036	-4.64386	3.41957e-06	8.26674e-05	7.83	5.69	7.73	5.19
ENSMUSG00000029189	2278.7	-1.15231	0.16207	-4.6419	3.45221e-06	8.33165e-05	11.47	10.4	11.76	10.52
ENSMUSG00000034394	85.7245	2.90626	0.540259	4.639	3.50107e-06	8.4354e-05	3.97	7.36	4.71	7.14
ENSMUSG00000021097	4837.84	-1.09031	0.148904	-4.63593	3.55329e-06	8.54692e-05	12.53	11.55	12.83	11.63
ENSMUSG00000071757	567.28	-1.52295	0.242253	-4.63545	3.5617e-06	8.55283e-05	9.29	8.04	10.06	8.3
ENSMUSG00000028833	1538.45	1.27223	0.188356	4.63077	3.64307e-06	8.73365e-05	9.48	10.96	10.12	11.19
ENSMUSG00000027016	174.834	-2.30312	0.411116	-4.62917	3.67141e-06	8.78695e-05	8.22	5.25	8.14	6.39
ENSMUSG00000027698	17100.5	-1.08497	0.148107	-4.62484	3.74894e-06	8.95761e-05	14.56	13.29	14.44	13.54
ENSMUSG00000025583	921.544	-1.35336	0.206377	-4.6195	3.84661e-06	9.17573e-05	10.04	8.9	10.65	9.11
ENSMUSG00000018209	1164.14	-1.24857	0.183896	-4.6144	3.94233e-06	9.38849e-05	10.63	9.4	10.73	9.46
ENSMUSG00000027342	1944.92	1.15552	0.163835	4.61146	3.99857e-06	9.50668e-05	10.38	11.5	10.08	11.27
ENSMUSG00000037868	66.9343	3.17714	0.602499	4.60937	4.03887e-06	9.58665e-05	4.22	6.93	3.5	6.91
ENSMUSG00000027035	1628.94	-1.18572	0.170521	-4.60778	4.06995e-06	9.63806e-05	10.9	9.71	11.35	10.18
ENSMUSG00000058620	5805.97	1.0647	0.144263	4.60757	4.07393e-06	9.63806e-05	11.63	12.77	12.09	13.09
ENSMUSG00000026932	1875.09	-1.18036	0.169416	-4.60617	4.10156e-06	9.68748e-05	11.28	10	11.41	10.32
ENSMUSG00000024188	2184.58	1.14779	0.162517	4.60132	4.19815e-06	9.89937e-05	10.79	11.85	9.93	11.16
ENSMUSG00000060314	188.779	2.15176	0.380902	4.59899	4.24537e-06	9.99433e-05	5.79	8.45	6.39	8.08
ENSMUSG00000110404	39.8037	5.19345	1.044	4.59142	4.40243e-06	0.000103471	0	6.65	2.15	5.85
ENSMUSG00000024097	2820.67	1.1523	0.163935	4.58901	4.45355e-06	0.000104502	11.24	12.22	10.19	11.51
ENSMUSG00000045136	1177.36	1.35434	0.207994	4.5883	4.46861e-06	0.000104685	8.95	10.63	9.74	10.79
ENSMUSG00000030172	582.999	-1.57795	0.256972	-4.58395	4.56268e-06	0.000106715	9.33	8.17	10.12	8.17
ENSMUSG00000028152	490.714	-1.53876	0.249343	-4.56704	4.94666e-06	0.000115508	9.14	7.82	9.82	8.09
ENSMUSG00000039463	13482.2	-1.0228	0.136605	-4.55912	5.13695e-06	0.000119757	13.97	13.01	14.29	13.21
ENSMUSG00000026384	955.321	-1.38634	0.216483	-4.55622	5.20822e-06	0.000121222	10.81	9.1	9.97	8.89
ENSMUSG00000026304	943.888	-1.30402	0.198453	-4.55532	5.23053e-06	0.000121544	10.35	8.94	10.43	9.23
ENSMUSG00000023348	2054.74	1.13922	0.162308	4.55444	5.25254e-06	0.000121859	10.32	11.49	10.33	11.44
ENSMUSG00000014547	500.695	-1.49636	0.240784	-4.55328	5.28164e-06	0.000122176	9.58	7.98	9.48	8.09
ENSMUSG00000030302	103.381	-2.60457	0.484179	-4.55322	5.28321e-06	0.000122176	7.39	4.61	7.57	5.17
ENSMUSG00000098702	258.375	1.86393	0.321666	4.55109	5.33691e-06	0.00012322	7.37	8.89	6.17	8.34
ENSMUSG00000022802	174.116	-2.07344	0.367757	-4.55041	5.3541e-06	0.000123419	8.28	6.19	7.99	5.96
ENSMUSG00000041438	1386.95	1.26114	0.189391	4.54689	5.44435e-06	0.000125298	9.41	10.87	9.92	10.99
ENSMUSG00000039901	421.899	-1.55553	0.254748	-4.53598	5.73378e-06	0.000131749	9.15	7.55	9.43	7.93
ENSMUSG00000043668	312.007	-1.73547	0.294569	-4.53366	5.7971e-06	0.000132991	8.65	7.16	9.13	7.2
ENSMUSG00000030895	170.318	-2.38663	0.438385	-4.53169	5.8513e-06	0.000134021	8.53	6.93	7.45	4.3
ENSMUSG00000033610	4443.35	-1.06931	0.147883	-4.52597	6.01177e-06	0.000137477	12.47	11.34	12.63	11.62
ENSMUSG00000027188	356.536	-1.66577	0.280081	-4.5193	6.2045e-06	0.00014166	8.84	6.95	9.29	7.81
ENSMUSG00000042988	276.297	-1.78462	0.306933	-4.51116	6.44752e-06	0.000146975	8.72	6.75	8.78	7.15
ENSMUSG00000027908	222.484	1.9493	0.343564	4.50949	6.49827e-06	0.000147897	6.19	8.46	6.82	8.48
ENSMUSG00000072294	207.085	-2.00706	0.356454	-4.50846	6.53004e-06	0.000148386	8.39	6.07	8.37	6.64
ENSMUSG00000026339	718.395	-1.34847	0.210489	-4.50604	6.605e-06	0.000149852	10.08	8.72	9.94	8.61
ENSMUSG00000040123	2603.61	1.1003	0.155513	4.50314	6.69572e-06	0.000151671	10.95	12.05	10.38	11.48
ENSMUSG00000034480	550.577	-1.44864	0.233232	-4.49614	6.91976e-06	0.0001565	9.39	8.05	9.88	8.34
ENSMUSG00000039789	389.808	1.56229	0.258625	4.49412	6.9858e-06	0.000157745	7.97	9.53	7.18	8.74
ENSMUSG00000026042	1314.58	-1.34912	0.211555	-4.48642	7.24313e-06	0.0001633	11.19	9.47	10.52	9.54
ENSMUSG00000019505	11402.9	1.0103	0.136118	4.48363	7.33853e-06	0.000165191	12.77	13.77	12.99	14.01
ENSMUSG00000009555	2276.97	1.11597	0.159963	4.47582	7.61196e-06	0.000171079	10.51	11.68	10.46	11.53
ENSMUSG00000049950	299.506	1.68431	0.287101	4.47336	7.69985e-06	0.000172784	7.37	9.08	6.9	8.56
ENSMUSG00000033306	2515.42	-1.12901	0.163087	-4.47004	7.82032e-06	0.000175214	11.4	10.41	12.05	10.79
ENSMUSG00000014303	3575.9	-1.08407	0.153189	-4.46551	7.98801e-06	0.000178693	12.19	11.21	12.3	11.11
ENSMUSG00000041235	349.585	-1.64035	0.278456	-4.45439	8.41332e-06	0.000187915	8.96	7.52	9.13	7.32
ENSMUSG00000059486	1639.32	1.15692	0.17001	4.45222	8.49856e-06	0.000189524	10.07	11.28	9.89	11
ENSMUSG00000029380	45.6427	3.71754	0.745305	4.45125	8.53732e-06	0.000190094	3.3	6.67	2.48	6.11
ENSMUSG00000028893	2934.72	1.14897	0.168297	4.4503	8.57503e-06	0.000190639	10.45	11.78	11.17	12.14
ENSMUSG00000017677	4095.1	1.33527	0.210254	4.4483	8.65509e-06	0.000192122	12.05	12.87	9.98	11.83
ENSMUSG00000032902	2682.38	1.09212	0.155721	4.44464	8.80388e-06	0.000195015	10.87	11.92	10.6	11.74
ENSMUSG00000061143	156.93	-2.1339	0.390149	-4.44418	8.82267e-06	0.000195015	7.77	5.79	8.2	5.98
ENSMUSG00000071064	423.593	-1.5699	0.263249	-4.4441	8.8261e-06	0.000195015	9.08	7.76	9.51	7.73
ENSMUSG00000024818	1555.24	1.16149	0.171472	4.44088	8.95917e-06	0.000197651	9.86	11.05	9.96	11.09
ENSMUSG00000039461	1980.97	1.12358	0.163009	4.43891	9.04139e-06	0.00019916	10.32	11.43	10.25	11.38
ENSMUSG00000045962	15746.1	-1.00648	0.136655	-4.43805	9.07796e-06	0.00019966	14.02	13.08	14.64	13.57
ENSMUSG00000028030	889.389	-1.28033	0.198415	-4.43679	9.13096e-06	0.000200519	10.03	8.74	10.53	9.25
ENSMUSG00000041773	492.383	1.48488	0.244538	4.43645	9.14552e-06	0.000200532	7.72	9.36	8.29	9.63
ENSMUSG00000042506	2742.59	1.10392	0.158778	4.43332	9.2791e-06	0.000203152	10.48	11.69	11.02	12.02
ENSMUSG00000021922	126.675	-2.42137	0.456323	-4.42968	9.43728e-06	0.000206301	8.1	6.23	7.15	4.25
ENSMUSG00000029560	2654.81	-1.10337	0.158959	-4.42488	9.64958e-06	0.000210621	11.79	10.79	11.85	10.65
ENSMUSG00000033102	767.399	-1.30922	0.205723	-4.41963	9.8868e-06	0.000215472	10.33	9.03	9.82	8.5
ENSMUSG00000089872	366.985	-1.59026	0.269525	-4.41616	1.00472e-05	0.000218636	8.97	7.49	9.24	7.56
ENSMUSG00000020611	4451.21	1.04995	0.147231	4.41448	1.01252e-05	0.000220002	11.53	12.65	11.47	12.45
ENSMUSG00000041977	1045.27	-1.23718	0.18972	-4.41273	1.02077e-05	0.000221459	10.31	9.12	10.7	9.43
ENSMUSG00000048827	62.629	3.08515	0.608984	4.40923	1.0374e-05	0.000224477	4.1	7.1	3.5	6.47
ENSMUSG00000005534	2893.4	-1.10685	0.160314	-4.40914	1.0378e-05	0.000224477	11.83	10.87	12.06	10.81
ENSMUSG00000003848	1170.25	1.21917	0.185988	4.40441	1.06074e-05	0.000229095	9.47	10.8	9.44	10.55
ENSMUSG00000027852	1986.31	1.12143	0.164005	4.39881	1.08847e-05	0.000234732	10.41	11.59	10.15	11.21
ENSMUSG00000045409	1289.2	1.25201	0.193883	4.39445	1.11054e-05	0.000239132	9.85	11.34	9.08	10.1
ENSMUSG00000020721	871.24	-1.27927	0.200146	-4.39314	1.11726e-05	0.000240219	10.16	8.96	10.37	9.03
ENSMUSG00000037405	1005.57	1.26599	0.197169	4.39214	1.12242e-05	0.000240825	9.07	10.5	9.33	10.44
ENSMUSG00000033392	875.58	-1.27865	0.200059	-4.39194	1.12343e-05	0.000240825	10.34	8.98	10.21	9.01
ENSMUSG00000021493	554.359	1.45765	0.240981	4.38894	1.13905e-05	0.00024381	8.11	9.82	8.29	9.51
ENSMUSG00000026638	1703.82	1.15415	0.171855	4.38826	1.14262e-05	0.000244212	10.17	11.22	9.92	11.17
ENSMUSG00000059456	2522.05	-1.1054	0.160931	-4.38325	1.1692e-05	0.000249521	11.47	10.47	11.99	10.78
ENSMUSG00000066026	4655.56	-1.08164	0.155944	-4.37107	1.23641e-05	0.000263475	12.16	11.25	13	11.75
ENSMUSG00000092203	459.058	1.50998	0.253983	4.37031	1.24071e-05	0.000264	8.54	9.82	7.02	8.75
ENSMUSG00000028060	2140.64	1.10379	0.161171	4.36674	1.26117e-05	0.000267958	10.88	12.03	9.66	10.73
ENSMUSG00000022641	1031.09	-1.31985	0.210694	-4.36581	1.26654e-05	0.0002687	10.65	9.02	10.4	9.36
ENSMUSG00000079065	825.261	1.3053	0.207476	4.36342	1.28045e-05	0.000271253	9.46	10.6	8.12	9.59
ENSMUSG00000015812	58.7702	3.32881	0.671467	4.3618	1.28995e-05	0.000272863	4.53	7.41	1.95	5.39
ENSMUSG00000047423	1612.78	1.16113	0.174551	4.36052	1.29756e-05	0.000274069	9.76	11.03	10.15	11.2
ENSMUSG00000035168	3419.41	-1.09851	0.160442	-4.35364	1.33896e-05	0.0002824	11.89	10.96	12.44	11.18
ENSMUSG00000031563	4513.43	-1.03316	0.145555	-4.34998	1.36151e-05	0.000286733	12.6	11.55	12.53	11.52
ENSMUSG00000036155	1269.86	-1.19141	0.181959	-4.34936	1.36533e-05	0.000287119	10.48	9.37	11.04	9.78
ENSMUSG00000022012	110.456	-2.38615	0.456731	-4.34861	1.37002e-05	0.000287683	7.69	5.32	7.38	5.04
ENSMUSG00000052656	3318.1	1.06114	0.152091	4.34698	1.38027e-05	0.000289415	11.08	12.21	11.06	12.05
ENSMUSG00000046733	365.369	1.55859	0.267153	4.3368	1.44574e-05	0.000302701	7.29	8.83	7.75	9.32
ENSMUSG00000054381	377.605	1.667	0.292191	4.33621	1.44961e-05	0.00030307	7.25	9.36	7.7	8.96
ENSMUSG00000032402	1191.37	-1.19523	0.183426	-4.33542	1.45483e-05	0.000303719	10.54	9.39	10.84	9.6
ENSMUSG00000040010	350.606	1.69853	0.299765	4.33181	1.47886e-05	0.000308289	6.59	8.73	7.98	9.3
ENSMUSG00000042148	579.626	-1.38205	0.2268	-4.33003	1.49091e-05	0.000310291	9.51	8.16	9.89	8.48
ENSMUSG00000027649	541.626	-1.404	0.231883	-4.32975	1.49278e-05	0.000310291	9.53	8.17	9.71	8.26
ENSMUSG00000032777	2862.21	-1.06697	0.154068	-4.32907	1.49743e-05	0.00031069	11.96	10.87	11.88	10.84
ENSMUSG00000034993	2576.26	1.17055	0.178005	4.32883	1.49902e-05	0.00031069	10.23	11.63	10.98	11.93
ENSMUSG00000045934	1922.14	1.13897	0.17081	4.32625	1.51671e-05	0.000313904	10.21	11.49	10.24	11.24
ENSMUSG00000025991	84.1832	-2.98507	0.597829	-4.3241	1.53158e-05	0.000316527	7.24	5.32	7.13	3.24
ENSMUSG00000048100	935.009	1.28579	0.204875	4.32354	1.53547e-05	0.000316875	9.49	10.57	8.63	10.11
ENSMUSG00000048616	122.666	2.51657	0.489616	4.32292	1.53974e-05	0.000317302	4.22	7.49	5.97	7.87
ENSMUSG00000061887	1130.42	-1.19982	0.185353	-4.31508	1.59542e-05	0.000328304	10.47	9.29	10.76	9.55
ENSMUSG00000026799	207.48	-1.86515	0.340116	-4.30779	1.6489e-05	0.000338826	8.32	6.56	8.38	6.44
ENSMUSG00000037798	95.4602	-2.74362	0.544422	-4.3048	1.67139e-05	0.000342956	7.39	5.52	7.31	3.83
ENSMUSG00000038587	1176.45	1.4544	0.245537	4.29427	1.75265e-05	0.000359119	8.46	10.45	9.98	10.93
ENSMUSG00000035372	395.051	1.6633	0.294333	4.29208	1.77008e-05	0.000362173	6.96	9.05	8.08	9.36
ENSMUSG00000058318	574.837	-1.37136	0.226554	-4.28754	1.80659e-05	0.00036912	9.77	8.36	9.62	8.29
ENSMUSG00000025854	2121.94	-1.09684	0.162551	-4.28691	1.81179e-05	0.000369656	11.27	10.23	11.7	10.55
ENSMUSG00000046159	61.0958	-3.14778	0.641086	-4.28613	1.8181e-05	0.000370419	6.48	3.42	7.05	4
ENSMUSG00000048379	2080.91	1.11656	0.167259	4.28414	1.8345e-05	0.000373231	10.62	11.87	9.97	10.96
ENSMUSG00000028191	1329.43	1.16822	0.179411	4.28191	1.85297e-05	0.000376456	9.8	10.88	9.56	10.8
ENSMUSG00000067787	1950.64	1.14448	0.17417	4.27446	1.91599e-05	0.000388491	10.16	11.49	10.32	11.29
ENSMUSG00000010095	17482.2	0.997671	0.13983	4.27427	1.91761e-05	0.000388491	13.32	14.43	13.69	14.57
ENSMUSG00000023906	109.066	2.58248	0.510795	4.27271	1.93111e-05	0.000390676	4.22	7.64	5.58	7.45
ENSMUSG00000020532	958.658	-1.25933	0.201175	-4.27155	1.94122e-05	0.00039217	9.09	7.79	11.07	9.85
ENSMUSG00000026596	1928.24	1.12008	0.168617	4.27049	1.95045e-05	0.000393481	10.21	11.46	10.28	11.28
ENSMUSG00000039741	380.226	-1.5253	0.263644	-4.26828	1.96989e-05	0.000396848	9.07	7.58	9.21	7.66
ENSMUSG00000022992	796.713	1.26261	0.202531	4.25918	2.05182e-05	0.000412775	9.14	10.4	8.56	9.82
ENSMUSG00000040463	3669.69	1.17758	0.182655	4.25709	2.07108e-05	0.000416067	10.83	12.35	11.42	12.26
ENSMUSG00000061288	822.067	-1.30411	0.212537	-4.2539	2.10078e-05	0.000421444	9.89	8.8	10.45	8.96
ENSMUSG00000000134	1570.03	1.15939	0.178663	4.25041	2.13376e-05	0.000427466	9.75	11.07	10.09	11.09
ENSMUSG00000028385	609.485	-1.34774	0.223012	-4.24973	2.14024e-05	0.000428168	9.88	8.61	9.65	8.24
ENSMUSG00000045757	418.399	1.47216	0.252515	4.24594	2.17678e-05	0.000434872	7.74	9.19	7.85	9.34
ENSMUSG00000016526	178.347	1.92329	0.359476	4.23752	2.26003e-05	0.000450877	6.22	8.1	6.25	8.19
ENSMUSG00000069114	1050.8	1.19616	0.188005	4.2348	2.28753e-05	0.000455731	9.41	10.57	9.23	10.46
ENSMUSG00000060470	234.575	1.7565	0.320381	4.23402	2.29547e-05	0.000456682	7.31	8.93	6	7.86
ENSMUSG00000027739	1196.24	1.1898	0.186595	4.2327	2.30903e-05	0.000458744	9.73	10.79	9.28	10.59
ENSMUSG00000060950	407.481	1.56349	0.27528	4.22658	2.37268e-05	0.000470149	7.59	9.5	7.74	8.97
ENSMUSG00000060708	787.523	1.26137	0.203799	4.22655	2.37297e-05	0.000470149	9.08	10.3	8.61	9.91
ENSMUSG00000029249	1600.77	1.14561	0.176531	4.22365	2.40372e-05	0.000475474	10.04	11.33	9.85	10.85
ENSMUSG00000067786	92.263	2.56308	0.512167	4.2234	2.40646e-05	0.000475474	4.78	7.79	4.58	6.66
ENSMUSG00000044647	97.9219	-2.53096	0.505432	-4.21613	2.48533e-05	0.000490384	7.61	4.61	7.16	5.07
ENSMUSG00000074071	236.351	-1.77508	0.326373	-4.21321	2.51768e-05	0.000496087	8.46	6.93	8.56	6.6
ENSMUSG00000039989	870.185	1.25825	0.20383	4.2106	2.54688e-05	0.000501154	8.83	10.22	9.17	10.3
ENSMUSG00000025856	1097.92	1.18204	0.185938	4.20595	2.59983e-05	0.000510874	9.44	10.59	9.35	10.56
ENSMUSG00000028599	512.874	1.4586	0.25192	4.20215	2.64395e-05	0.000518834	7.68	9.41	8.46	9.68
ENSMUSG00000062116	659.144	1.30483	0.215493	4.19888	2.68238e-05	0.000525207	8.51	9.8	8.63	9.95
ENSMUSG00000050866	6233.16	0.992288	0.141062	4.19877	2.68372e-05	0.000525207	12.05	13.04	12	13
ENSMUSG00000037148	1179.56	-1.17179	0.183974	-4.19509	2.72758e-05	0.000533063	10.5	9.38	10.83	9.61
ENSMUSG00000006542	280.176	1.68358	0.306404	4.18916	2.79986e-05	0.000546448	7.04	9	7.03	8.45
ENSMUSG00000026034	3675.78	1.10868	0.169215	4.18802	2.81395e-05	0.000548454	11.94	12.8	10	11.36
ENSMUSG00000021051	2123.21	-1.07462	0.161583	-4.17505	2.97923e-05	0.000579196	11.39	10.33	11.59	10.5
ENSMUSG00000026565	389.409	-1.48599	0.260116	-4.17501	2.97974e-05	0.000579196	9.35	7.84	8.96	7.51
ENSMUSG00000007850	7890.47	0.98938	0.141227	4.17327	3.00257e-05	0.000582847	12.86	13.93	11.53	12.45
ENSMUSG00000020653	935.11	1.40942	0.241998	4.1712	3.03002e-05	0.000587382	9.1	10.01	8.85	10.73
ENSMUSG00000031155	391.512	1.49046	0.261483	4.17028	3.04227e-05	0.000588963	7.6	9.2	7.77	9.15
ENSMUSG00000018239	494.318	1.39263	0.238137	4.1683	3.06876e-05	0.000593293	8.37	9.67	7.79	9.26
ENSMUSG00000018920	2013.48	1.11899	0.172566	4.16645	3.09376e-05	0.000597324	10.08	11.36	10.52	11.49
ENSMUSG00000034853	591.673	-1.33971	0.225597	-4.16543	3.1077e-05	0.000599212	9.46	8.17	9.96	8.58
ENSMUSG00000029053	2188.54	-1.07038	0.160957	-4.16494	3.11436e-05	0.000599692	11.41	10.38	11.65	10.55
ENSMUSG00000040270	73.366	-2.87094	0.593414	-4.16393	3.1281e-05	0.000601533	6.74	3.42	7.25	4.78
ENSMUSG00000017688	99.0502	-2.40402	0.481424	-4.16269	3.14526e-05	0.000604024	7.84	5.39	6.74	4.46
ENSMUSG00000029763	1331.14	-1.14251	0.178394	-4.16217	3.15236e-05	0.000604581	10.67	9.5	10.99	9.88
ENSMUSG00000037286	1209.1	-1.22759	0.198897	-4.16089	3.17004e-05	0.000607162	10.88	9.39	10.56	9.58
ENSMUSG00000074656	3681.11	1.04829	0.155885	4.15876	3.1998e-05	0.000612047	11.37	12.27	11.09	12.28
ENSMUSG00000021782	961.607	-1.34199	0.22654	-4.15816	3.20825e-05	0.000612848	10.18	9.24	10.64	8.93
ENSMUSG00000036002	1134.42	1.16786	0.184686	4.15765	3.21535e-05	0.00061339	9.44	10.57	9.46	10.67
ENSMUSG00000032908	1190.05	-1.16027	0.183062	-4.1531	3.27998e-05	0.000624891	10.52	9.34	10.83	9.69
ENSMUSG00000035666	1968.04	1.13481	0.177034	4.15069	3.31472e-05	0.000630049	10.1	11.45	10.42	11.35
ENSMUSG00000022858	2634.63	1.05735	0.158375	4.15062	3.31582e-05	0.000630049	10.87	12.02	10.58	11.55
ENSMUSG00000030231	761.048	-1.26469	0.208686	-4.14349	3.42062e-05	0.000649105	10.01	8.84	10.13	8.78
ENSMUSG00000020385	1823.47	1.28668	0.2143	4.13757	3.50997e-05	0.000665183	10.92	11.75	8.79	10.53
ENSMUSG00000044641	3612.38	1.01613	0.148973	4.13583	3.53675e-05	0.000669377	11.08	12.09	11.35	12.37
ENSMUSG00000048782	102.883	-2.40286	0.484392	-4.1348	3.55269e-05	0.00067151	7.77	5.01	7.05	5.01
ENSMUSG00000057329	484.396	-1.43965	0.251966	-4.12614	3.68899e-05	0.000696358	9.26	8.07	9.65	7.99
ENSMUSG00000048732	315.646	1.56423	0.282198	4.12557	3.69824e-05	0.000697188	7.54	9.21	7.03	8.49
ENSMUSG00000011034	3991.44	-1.01672	0.149524	-4.12458	3.71417e-05	0.000699275	12.02	11.08	12.68	11.59
ENSMUSG00000021750	7129.06	-1.0485	0.157345	-4.12153	3.76362e-05	0.000707659	12.96	12.13	13.47	12.2
ENSMUSG00000005580	316.312	-1.65597	0.304767	-4.12108	3.77104e-05	0.000708128	8.54	7.27	9.21	7.23
ENSMUSG00000094870	1287.99	1.14655	0.181202	4.12001	3.78856e-05	0.000710491	10	11.05	9.22	10.47
ENSMUSG00000061175	1591.91	-1.27749	0.21313	-4.11714	3.83601e-05	0.000718452	10.82	9.98	11.4	9.71
ENSMUSG00000060512	1385.31	-1.13115	0.177635	-4.11602	3.85477e-05	0.000721028	10.86	9.67	10.93	9.85
ENSMUSG00000026421	3965.73	1.02605	0.15218	4.11384	3.89129e-05	0.000726885	10.96	12.1	11.68	12.6
ENSMUSG00000049866	844.501	1.23169	0.202183	4.11355	3.89619e-05	0.000726885	9.04	10.17	8.92	10.25
ENSMUSG00000040351	4311.01	-1.04561	0.157038	-4.11115	3.93688e-05	0.000733525	12.69	11.47	12.3	11.42
ENSMUSG00000030029	479.287	-1.43458	0.251699	-4.11036	3.95043e-05	0.000735096	9.39	8.2	9.5	7.85
ENSMUSG00000019767	788.829	-1.25664	0.208894	-4.10086	4.11614e-05	0.000764943	10.22	8.82	10.02	8.9
ENSMUSG00000051579	2448.32	1.04661	0.157862	4.09607	4.2022e-05	0.000779928	10.83	11.82	10.44	11.54
ENSMUSG00000028869	1844.47	1.09075	0.168763	4.09301	4.25803e-05	0.000788805	10.21	11.41	10.19	11.18
ENSMUSG00000036693	1271.39	1.15113	0.183522	4.09285	4.26099e-05	0.000788805	9.58	10.86	9.66	10.69
ENSMUSG00000037262	616.064	1.33951	0.229735	4.08954	4.32234e-05	0.000799132	8.77	9.9	8.11	9.64
ENSMUSG00000031355	380.563	-1.51199	0.272069	-4.08715	4.36714e-05	0.000806379	9.33	7.58	8.94	7.65
ENSMUSG00000020307	2096.54	1.10303	0.172029	4.08668	4.37593e-05	0.000806966	10.25	11.54	10.5	11.43
ENSMUSG00000038349	746.364	-1.27852	0.215069	-4.08483	4.41099e-05	0.000812389	9.96	8.87	10.12	8.68
ENSMUSG00000028550	536.478	-1.35486	0.234139	-4.07818	4.53889e-05	0.000834877	9.69	8.22	9.49	8.25
ENSMUSG00000036918	2922.84	-1.0524	0.160199	-4.07245	4.6522e-05	0.000854627	11.72	10.81	12.14	10.96
ENSMUSG00000066154	55.3922	-3.20561	0.68905	-4.0717	4.66703e-05	0.000856257	6.16	3.66	7.02	3.49
ENSMUSG00000018076	685.441	-1.33769	0.230335	-4.07097	4.6817e-05	0.000857855	9.89	8.85	9.97	8.37
ENSMUSG00000051177	812.432	-1.23448	0.205045	-4.06976	4.70616e-05	0.00086124	10.25	8.91	10.06	8.93
ENSMUSG00000034998	788.39	1.23354	0.204889	4.06827	4.73634e-05	0.00086566	9.06	10.37	8.66	9.81
ENSMUSG00000003469	239.659	-1.72976	0.326886	-4.06795	4.74279e-05	0.00086574	8.15	6.23	8.82	7.25
ENSMUSG00000021767	552.425	-1.33239	0.229246	-4.06721	4.75793e-05	0.000866734	9.63	8.3	9.63	8.3
ENSMUSG00000056313	1074.97	1.17345	0.190172	4.06709	4.76029e-05	0.000866734	9.38	10.67	9.35	10.41
ENSMUSG00000040506	1353.79	-1.17826	0.191457	-4.06495	4.80421e-05	0.000873625	10.51	9.56	11.18	9.79
ENSMUSG00000070420	419.443	1.46519	0.262091	4.06419	4.81986e-05	0.000874307	7.64	9.35	7.95	9.19
ENSMUSG00000010517	1733.58	-1.08489	0.168519	-4.06418	4.82012e-05	0.000874307	11.12	10	11.28	10.23
ENSMUSG00000030942	1781.28	1.0985	0.172012	4.06074	4.89169e-05	0.000886172	10.15	11.38	10.14	11.11
ENSMUSG00000015944	2573.16	-1.12456	0.178472	-4.05978	4.91189e-05	0.000888713	11.46	10.61	12.06	10.68
ENSMUSG00000053289	497.304	-1.36453	0.237672	-4.05822	4.94485e-05	0.000893552	9.73	8.32	9.2	7.88
ENSMUSG00000097392	762.616	1.2856	0.218266	4.05743	4.96153e-05	0.00089544	9.56	10.62	7.55	9.06
ENSMUSG00000045287	299.543	-1.64818	0.307959	-4.05307	5.0549e-05	0.000911101	8.68	6.73	8.95	7.57
ENSMUSG00000038524	558.615	1.31993	0.226987	4.05279	5.06097e-05	0.000911101	8.63	9.91	7.95	9.3
ENSMUSG00000022146	422.237	1.43855	0.25658	4.04768	5.17288e-05	0.000929153	7.42	9.01	8.18	9.49
ENSMUSG00000020604	914.478	-1.28247	0.218021	-4.04762	5.17416e-05	0.000929153	10.38	8.78	10.3	9.31
ENSMUSG00000035851	2919.84	1.0195	0.153102	4.04634	5.20237e-05	0.000933053	11.15	12.15	10.64	11.68
ENSMUSG00000079020	1480.55	-1.10564	0.17466	-4.04005	5.34399e-05	0.000957259	10.88	9.84	11.08	9.91
ENSMUSG00000040929	159.763	-1.9327	0.379886	-4.03463	5.46893e-05	0.000978421	8.21	6.37	7.73	5.74
ENSMUSG00000031770	14991.8	1.17237	0.191466	4.03399	5.48367e-05	0.000979839	12.49	14.12	13.75	14.46
ENSMUSG00000028906	6278.75	-1.01695	0.153051	-4.03101	5.55366e-05	0.000991115	12.85	12.01	13.21	12.02
ENSMUSG00000001419	2617.54	1.04743	0.160674	4.02945	5.59068e-05	0.000996486	10.51	11.67	10.94	11.89
ENSMUSG00000006050	3123.06	1.08994	0.17127	4.02838	5.61626e-05	0.000999806	10.98	12.32	10.9	11.74
ENSMUSG00000024697	292.143	-1.58019	0.293054	-4.02719	5.64465e-05	0.00100362	8.65	7.14	8.89	7.27
ENSMUSG00000015484	237.398	-1.71575	0.327004	-4.02364	5.73044e-05	0.00101761	8.44	6.53	8.57	7.04
ENSMUSG00000018999	3737.56	-0.998013	0.148739	-4.02055	5.80635e-05	0.00102982	12	11	12.52	11.52
ENSMUSG00000054604	4990.62	0.978766	0.144216	4.01318	5.99057e-05	0.00106119	11.75	12.76	11.68	12.63
ENSMUSG00000031549	228.49	-1.70688	0.325752	-4.01189	6.02357e-05	0.00106572	8.29	6.67	8.6	6.84
ENSMUSG00000028080	3923.57	-1.00914	0.151908	-4.00992	6.07394e-05	0.00107331	12.01	11.11	12.64	11.53
ENSMUSG00000049521	1680.37	1.20882	0.201806	4.00791	6.12594e-05	0.00108117	9.45	10.97	10.45	11.36
ENSMUSG00000027544	151.755	-2.03808	0.408811	-4.00694	6.15109e-05	0.00108428	7.59	5.98	8.22	5.85
ENSMUSG00000034612	227.818	-1.79732	0.349023	-4.00352	6.24073e-05	0.00109873	7.99	5.79	8.8	7.32
ENSMUSG00000024044	1994.17	-1.0529	0.16314	-4.00207	6.2792e-05	0.00110416	11.44	10.38	11.35	10.31
ENSMUSG00000020806	603.139	1.29195	0.222902	4.00152	6.29363e-05	0.00110534	8.45	9.83	8.45	9.66
ENSMUSG00000090958	688.441	1.3161	0.229004	4.00037	6.32445e-05	0.0011094	7.96	9.55	9.15	10.22
ENSMUSG00000058207	94.4335	-2.49708	0.524749	-3.99635	6.43255e-05	0.00112699	7.51	5.63	7.06	4.06
ENSMUSG00000026490	1786.39	-1.06859	0.167444	-3.99295	6.52567e-05	0.00114191	10.96	9.87	11.47	10.43
ENSMUSG00000024991	12618.6	0.941075	0.135528	3.99235	6.5422e-05	0.00114341	13.19	14.11	12.96	13.92
ENSMUSG00000049971	116.02	-2.17975	0.446051	-3.99001	6.60718e-05	0.00115337	7.45	5.45	7.69	5.41
ENSMUSG00000024064	1541.24	-1.09135	0.173298	-3.9894	6.62407e-05	0.00115492	10.74	9.71	11.28	10.14
ENSMUSG00000054863	204.813	-1.924	0.382126	-3.9882	6.6577e-05	0.00115937	8.26	5.79	8.41	6.94
ENSMUSG00000051146	198.7	1.76709	0.342827	3.9877	6.67166e-05	0.0011604	6.33	8.09	6.67	8.42
ENSMUSG00000032289	173.546	-1.88619	0.372902	-3.98547	6.73461e-05	0.00116993	7.83	5.79	8.32	6.58
ENSMUSG00000037754	2098.64	-1.23301	0.209306	-3.97988	6.89504e-05	0.00119636	11.06	10.28	11.9	10.23
ENSMUSG00000052415	952.554	1.16816	0.193155	3.97692	6.98135e-05	0.00120988	9.55	10.77	8.69	9.81
ENSMUSG00000036273	4607.3	-0.991594	0.148949	-3.97178	7.13368e-05	0.00123479	12.68	11.59	12.48	11.59
ENSMUSG00000075324	127.931	-2.09967	0.428601	-3.96563	7.32024e-05	0.00126556	7.67	5.84	7.72	5.43
ENSMUSG00000043881	1486.11	1.09137	0.174566	3.96052	7.47852e-05	0.00129137	10.11	11.12	9.66	10.82
ENSMUSG00000020561	966.293	1.16321	0.192813	3.95829	7.54892e-05	0.00130196	9.34	10.44	9.1	10.32
ENSMUSG00000027236	1057.02	1.14433	0.188476	3.9492	7.84114e-05	0.00135074	9.55	10.63	9.16	10.37
ENSMUSG00000053950	954.416	1.21759	0.20707	3.94837	7.86862e-05	0.00135328	8.97	10.43	9.34	10.33
ENSMUSG00000049957	968.286	1.16404	0.193517	3.94818	7.87469e-05	0.00135328	9.36	10.61	9.06	10.14
ENSMUSG00000040659	1710.99	1.10307	0.178111	3.9474	7.90057e-05	0.00135611	9.96	11.25	10.2	11.13
ENSMUSG00000030359	122.6	-2.48536	0.528346	-3.94697	7.91471e-05	0.00135692	7.79	6.26	7.48	4.11
ENSMUSG00000021678	1751.71	1.06956	0.1697	3.94553	7.96246e-05	0.00136348	10.09	11.06	10.19	11.35
ENSMUSG00000034557	1273.1	-1.11221	0.18057	-3.94422	8.00603e-05	0.00136931	10.53	9.47	10.97	9.82
ENSMUSG00000026156	1962.42	-1.05687	0.166591	-3.94302	8.04625e-05	0.00137455	11.22	10.26	11.52	10.37
ENSMUSG00000052085	2351.58	-1.05264	0.165549	-3.94227	8.0713e-05	0.00137719	11.41	10.51	11.83	10.64
ENSMUSG00000026663	1979.19	-1.04746	0.164294	-3.94088	8.11847e-05	0.00138326	11.21	10.12	11.53	10.52
ENSMUSG00000026826	90.4316	2.35566	0.496278	3.94065	8.12609e-05	0.00138326	5	7.18	4.88	7.32
ENSMUSG00000021140	1269.06	-1.11705	0.182025	-3.93927	8.17296e-05	0.0013896	10.62	9.6	10.89	9.69
ENSMUSG00000068856	1048.08	1.16028	0.193015	3.93897	8.18308e-05	0.00138968	9.16	10.44	9.51	10.56
ENSMUSG00000020546	778.592	-1.20713	0.204946	-3.93824	8.20816e-05	0.00139229	10.12	8.91	10.05	8.85
ENSMUSG00000000776	888.307	1.17991	0.198479	3.92942	8.51522e-05	0.00144267	9.18	10.45	8.98	10.07
ENSMUSG00000029817	2588.44	1.04472	0.164089	3.9291	8.52633e-05	0.00144286	11.04	12.24	10.22	11.11
ENSMUSG00000021277	626.462	-1.26436	0.220186	-3.92561	8.65113e-05	0.00146225	9.79	8.58	9.79	8.48
ENSMUSG00000044477	2156.95	-1.03243	0.16113	-3.92493	8.67535e-05	0.00146463	11.39	10.38	11.61	10.56
ENSMUSG00000024042	2889.4	1.05059	0.165929	3.9209	8.82195e-05	0.00148763	10.68	11.93	11.06	11.92
ENSMUSG00000050730	1316.74	-1.24685	0.216127	-3.91829	8.91792e-05	0.00150205	11.14	9.48	10.54	9.68
ENSMUSG00000028164	3245.48	-1.02635	0.159949	-3.91595	9.00471e-05	0.0015149	12.02	11.15	12.15	10.97
ENSMUSG00000038481	670.025	-1.27609	0.223741	-3.91564	9.0163e-05	0.00151508	9.89	8.42	9.89	8.8
ENSMUSG00000031109	462.502	-1.36252	0.245854	-3.915	9.04027e-05	0.00151733	9.3	7.87	9.45	8.16
ENSMUSG00000074340	63.1069	2.93016	0.646394	3.91427	9.06784e-05	0.00152018	4.53	7.67	2.32	4.65
ENSMUSG00000020737	1295.66	1.12521	0.185427	3.91106	9.18915e-05	0.00153873	9.49	10.77	9.84	10.82
ENSMUSG00000036225	797.554	-1.21773	0.209126	-3.9102	9.22181e-05	0.0015424	9.9	8.83	10.32	8.97
ENSMUSG00000029167	2990.78	-1.13226	0.187625	-3.90277	9.50997e-05	0.00158875	11.8	11.03	12.18	10.7
ENSMUSG00000042700	2637.21	-1.04016	0.164197	-3.89876	9.66856e-05	0.00161337	11.46	10.58	12.08	10.89
ENSMUSG00000022054	115.481	2.13014	0.44527	3.88559	0.000102081	0.00170142	5.06	7.36	5.79	7.73
ENSMUSG00000035235	550.724	1.34305	0.24297	3.88134	0.000103881	0.00172942	8.5	9.56	8.08	9.68
ENSMUSG00000039634	615.05	1.25842	0.221237	3.8801	0.000104414	0.00173629	8.82	9.98	8.14	9.49
ENSMUSG00000036492	71.4968	2.56674	0.55891	3.87672	0.000105876	0.00175857	4.43	7.14	4.39	6.73
ENSMUSG00000062232	578.512	-1.30528	0.233568	-3.87587	0.000106245	0.00176198	9.56	8.46	9.8	8.31
ENSMUSG00000022383	1063.78	-1.14646	0.1926	-3.87568	0.000106326	0.00176198	10.45	9.45	10.58	9.3
ENSMUSG00000007041	4816.38	0.963051	0.14546	3.87084	0.000108461	0.00179529	11.66	12.67	11.69	12.6
ENSMUSG00000035274	110.75	2.13607	0.448623	3.86976	0.000108941	0.00179949	5.4	7.67	5.36	7.33
ENSMUSG00000092341	72408.9	1.11792	0.185522	3.86971	0.000108965	0.00179949	16.16	16.83	14.63	16.19
ENSMUSG00000061458	348.816	-1.60708	0.312006	-3.86878	0.000109381	0.00180428	9.11	8.04	8.88	6.77
ENSMUSG00000046203	38.5319	3.47124	0.794411	3.86606	0.000110606	0.0018224	2.78	6.07	2.97	6.25
ENSMUSG00000054693	2534.18	-1.0217	0.160837	-3.86539	0.000110914	0.00182538	11.82	10.68	11.64	10.73
ENSMUSG00000024565	261.759	-1.59702	0.310003	-3.8613	0.000112785	0.00185406	8.43	7.02	8.79	7.05
ENSMUSG00000038495	3226.03	0.992027	0.153557	3.85541	0.000115534	0.00189708	10.96	12.03	11.19	12.11
ENSMUSG00000031925	208.419	-1.82203	0.368967	-3.85407	0.000116169	0.00190533	7.96	6.67	8.65	6.38
ENSMUSG00000045629	1245.71	-1.12783	0.189106	-3.84881	0.000118694	0.00194452	10.58	9.64	10.88	9.59
ENSMUSG00000028668	2262.87	1.03608	0.165319	3.84761	0.000119277	0.00195186	10.42	11.59	10.65	11.55
ENSMUSG00000026987	990.989	-1.23049	0.215994	-3.84497	0.000120568	0.00197073	10.8	9.24	10.01	9.1
ENSMUSG00000068115	1217.25	-1.10805	0.184206	-3.84377	0.000121159	0.00197816	10.84	9.62	10.56	9.55
ENSMUSG00000019261	835.146	1.19839	0.207781	3.84244	0.000121816	0.00198661	8.81	10.19	9.15	10.18
ENSMUSG00000020994	3154.07	1.04101	0.166905	3.84059	0.000122738	0.00199939	11.53	12.36	10.35	11.61
ENSMUSG00000097772	61.9707	2.71515	0.603045	3.8391	0.000123485	0.00200929	4.62	7.29	3.34	5.92
ENSMUSG00000050213	951.669	1.13907	0.192671	3.83594	0.000125083	0.00203298	9.29	10.45	9.13	10.25
ENSMUSG00000000538	3715.47	-1.01831	0.161737	-3.82291	0.000131885	0.0021411	12.04	11.22	12.5	11.29
ENSMUSG00000067206	655.736	-1.28839	0.232402	-3.82264	0.000132032	0.0021411	9.76	8.23	9.95	8.88
ENSMUSG00000073771	123.386	2.03864	0.428897	3.82059	0.000133132	0.0021565	5.75	8.01	5.38	7.17
ENSMUSG00000061613	1453.39	1.06223	0.173434	3.81834	0.000134355	0.00217386	9.91	10.97	9.85	10.91
ENSMUSG00000041915	2882.98	0.997126	0.156689	3.8109	0.000138461	0.00223777	10.82	11.91	11	11.9
ENSMUSG00000051339	1109.37	-1.31201	0.239346	-3.81042	0.000138733	0.00223966	10	9.21	11.1	9.3
ENSMUSG00000038371	1806.61	-1.03478	0.166777	-3.8062	0.000141121	0.00227565	11.09	10.03	11.38	10.38
ENSMUSG00000041945	217.263	-1.67171	0.33433	-3.80375	0.000142523	0.00229569	8.25	6.47	8.49	6.92
ENSMUSG00000028136	2619.25	-0.993183	0.155968	-3.80324	0.000142818	0.00229674	11.67	10.7	11.86	10.85
ENSMUSG00000028580	1880.25	-1.03217	0.166226	-3.80305	0.000142927	0.00229674	11.26	10.18	11.34	10.36
ENSMUSG00000027831	1442.11	-1.07305	0.176987	-3.8028	0.000143067	0.00229674	10.88	9.9	10.99	9.82
ENSMUSG00000048701	1932.49	-1.06671	0.175344	-3.80231	0.00014335	0.00229872	11.22	10.35	11.47	10.22
ENSMUSG00000022744	1975.53	1.01828	0.162958	3.79407	0.000148196	0.00237377	10.49	11.49	10.21	11.24
ENSMUSG00000016554	2327.79	1.03287	0.166861	3.79281	0.000148953	0.00238324	10.25	11.42	10.87	11.77
ENSMUSG00000041229	563.752	-1.27106	0.229755	-3.79127	0.000149877	0.00239537	9.45	8.28	9.81	8.46
ENSMUSG00000017344	94.3208	-2.27348	0.494278	-3.79034	0.000150439	0.00240167	7.21	4.82	7.38	5.26
ENSMUSG00000030839	196.042	-1.8167	0.373813	-3.78986	0.000150734	0.00240372	8.08	5.84	8.4	6.94
ENSMUSG00000060961	26551.7	-0.912124	0.13518	-3.78845	0.000151588	0.00241467	15.19	14.2	14.97	14.13
ENSMUSG00000059248	1604.29	-1.11431	0.18863	-3.78684	0.000152574	0.00242769	10.71	9.85	11.43	10.07
ENSMUSG00000086600	356.297	-1.54657	0.303004	-3.78402	0.000154318	0.00245271	9.52	7.49	8.46	7.36
ENSMUSG00000042766	311.417	-1.55486	0.305258	-3.78323	0.000154808	0.00245593	9.14	7.2	8.55	7.35
ENSMUSG00000031714	1050.86	-1.11531	0.189077	-3.78314	0.000154862	0.00245593	10.34	9.27	10.63	9.47
ENSMUSG00000037110	1509.91	-1.05786	0.173928	-3.78238	0.000155337	0.00246075	10.82	9.83	11.15	10.03
ENSMUSG00000062867	1353.13	1.10633	0.186821	3.78077	0.000156346	0.00247402	9.55	10.85	9.93	10.85
ENSMUSG00000054065	1204.64	1.08591	0.181488	3.77935	0.000157238	0.00248539	9.5	10.6	9.68	10.75
ENSMUSG00000028057	1248.7	1.11349	0.188926	3.77658	0.000158999	0.0025079	9.48	10.77	9.76	10.7
ENSMUSG00000007812	1834.64	1.02816	0.166331	3.77656	0.00015901	0.0025079	10.42	11.39	10.05	11.13
ENSMUSG00000026347	39.8006	-3.45116	0.80806	-3.77591	0.000159426	0.0025117	5.94	3.13	6.43	2.81
ENSMUSG00000032244	2919.84	1.02153	0.164629	3.7753	0.000159817	0.0025151	10.77	11.98	11.05	11.89
ENSMUSG00000028926	216.215	-1.66978	0.337456	-3.76282	0.00016801	0.00264116	8.13	6.3	8.56	7.04
ENSMUSG00000047123	1377.69	1.18006	0.207324	3.76252	0.00016821	0.00264142	9.19	10.68	10.17	11.06
ENSMUSG00000045078	988.063	-1.12293	0.192212	-3.76111	0.000169161	0.00265344	10.3	9.14	10.5	9.41
ENSMUSG00000086429	496.717	1.34128	0.25044	3.7585	0.000170936	0.00267837	8.84	9.91	7.14	8.74
ENSMUSG00000047583	772.087	-1.17652	0.20678	-3.75531	0.00017313	0.00270979	10.03	8.92	10.1	8.86
ENSMUSG00000030201	4674.16	-0.943671	0.144977	-3.75005	0.000176802	0.00276282	12.62	11.66	12.55	11.62
ENSMUSG00000044788	1280.68	-1.08692	0.183182	-3.7499	0.000176902	0.00276282	10.74	9.78	10.79	9.59
ENSMUSG00000024867	175.291	-1.75858	0.362876	-3.74392	0.00018117	0.00282642	8.15	6.44	8.01	6.24
ENSMUSG00000030257	573.91	-1.25162	0.227576	-3.74216	0.000182447	0.00284325	9.33	8.1	9.93	8.66
ENSMUSG00000032384	371.577	-1.43914	0.277802	-3.74057	0.000183606	0.00285822	9.14	7.97	9	7.33
ENSMUSG00000078185	355.18	1.4281	0.274914	3.7397	0.000184237	0.00286274	8.11	9.32	6.96	8.58
ENSMUSG00000029188	197.505	-1.78958	0.371582	-3.73962	0.000184295	0.00286274	8.43	6.15	8.09	6.73
ENSMUSG00000021892	1789.3	-1.0242	0.167092	-3.73564	0.000187237	0.00290531	11.05	9.99	11.39	10.39
ENSMUSG00000028655	810.256	-1.22022	0.219584	-3.73535	0.000187456	0.00290557	10.19	8.69	10.1	9.14
ENSMUSG00000032462	1145.92	-1.09328	0.185659	-3.73418	0.000188324	0.00291588	10.51	9.5	10.7	9.54
ENSMUSG00000047146	78.1715	-2.47534	0.55612	-3.73182	0.000190098	0.00294019	7.29	4.35	6.8	4.78
ENSMUSG00000036893	692.544	-1.21392	0.218137	-3.73122	0.000190555	0.00294408	9.93	8.86	9.9	8.55
ENSMUSG00000037656	1627.59	-1.03488	0.170406	-3.72568	0.000194787	0.00300439	10.8	9.76	11.34	10.31
ENSMUSG00000022180	7503.45	-0.986249	0.157358	-3.72557	0.000194876	0.00300439	12.95	12.19	13.57	12.36
ENSMUSG00000047045	1086.09	-1.09635	0.186994	-3.72391	0.000196164	0.003021	10.42	9.31	10.64	9.56
ENSMUSG00000075232	1799.97	1.06079	0.177872	3.71497	0.00020323	0.00312331	10.21	11.47	10.14	11.01
ENSMUSG00000002897	1737.47	1.04822	0.174488	3.71495	0.000203241	0.00312331	10.05	11.25	10.24	11.13
ENSMUSG00000039578	284.741	-1.50697	0.298432	-3.70929	0.000207838	0.00319055	8.83	7.16	8.61	7.26
ENSMUSG00000026425	598.669	-1.26087	0.232382	-3.70454	0.000211778	0.00324756	9.58	8.54	9.85	8.39
ENSMUSG00000000787	18338.8	0.95754	0.150558	3.70317	0.000212923	0.00325902	13.87	14.62	13.32	14.49
ENSMUSG00000028397	584.348	-1.26072	0.232433	-3.7031	0.000212978	0.00325902	9.82	8.36	9.55	8.47
ENSMUSG00000059481	68.6149	-2.57079	0.586495	-3.70129	0.000214507	0.00327892	7.09	5.01	6.6	3.71
ENSMUSG00000022075	678.347	-1.21086	0.219111	-3.70068	0.000215021	0.0032833	9.69	8.64	10.06	8.72
ENSMUSG00000022433	883.853	1.15452	0.20397	3.69916	0.000216318	0.00329907	9.27	10.25	8.93	10.24
ENSMUSG00000009630	3168.03	0.962742	0.152137	3.69893	0.000216513	0.00329907	11.2	12.12	10.93	11.94
ENSMUSG00000025006	794.782	-1.17919	0.210724	-3.69767	0.00021759	0.00331197	10.02	8.7	10.18	9.14
ENSMUSG00000015745	606.305	1.22704	0.223816	3.69517	0.000219736	0.00334111	8.41	9.74	8.59	9.72
ENSMUSG00000039765	380.704	-1.41253	0.274053	-3.69467	0.000220173	0.00334422	9.32	7.64	8.89	7.73
ENSMUSG00000048895	59.6541	2.67414	0.615588	3.69426	0.000220526	0.00334604	4.78	7.18	3.17	5.94
ENSMUSG00000021846	1732.24	-1.09266	0.18767	-3.69084	0.000223518	0.00338787	10.92	10.1	11.45	10.1
ENSMUSG00000053332	2063.95	0.997366	0.162024	3.68689	0.000227011	0.00343719	10.7	11.74	10.08	11.03
ENSMUSG00000048078	396.835	-1.49603	0.297453	-3.6847	0.000228972	0.00346322	8.55	7.57	9.67	7.73
ENSMUSG00000070934	2894.62	0.969983	0.154923	3.67913	0.000234031	0.00353603	10.96	12	10.91	11.81
ENSMUSG00000026640	470.122	-1.30147	0.245125	-3.6776	0.00023544	0.00355359	9.3	7.91	9.47	8.25
ENSMUSG00000051223	10139.2	0.902185	0.136848	3.66966	0.000242874	0.00366196	12.9	13.82	12.66	13.55
ENSMUSG00000032119	580.608	1.22028	0.223683	3.66716	0.000245264	0.00369411	8.66	9.91	8.19	9.39
ENSMUSG00000074909	1464.28	1.06329	0.180981	3.66498	0.000247358	0.0037215	10.13	11.36	9.52	10.42
ENSMUSG00000039385	1059.71	-1.0924	0.188936	-3.66473	0.0002476	0.0037215	10.32	9.28	10.65	9.51
ENSMUSG00000036613	392.307	-1.35501	0.260615	-3.66446	0.000247865	0.0037216	8.96	7.57	9.3	7.99
ENSMUSG00000021411	300.397	1.45253	0.287282	3.66374	0.000248563	0.00372558	7.21	8.61	7.45	8.94
ENSMUSG00000033149	6096.99	-0.926213	0.143631	-3.66365	0.000248649	0.00372558	13.13	12.13	12.78	11.93
ENSMUSG00000074802	62.7729	2.57206	0.593284	3.66108	0.000251154	0.00375921	4.22	6.83	4.27	6.69
ENSMUSG00000022347	75.7534	-2.48074	0.568466	-3.66028	0.000251939	0.00376488	6.93	5.09	7.07	4.11
ENSMUSG00000060862	531.356	-1.27065	0.237872	-3.66016	0.000252056	0.00376488	9.31	8.21	9.76	8.35
ENSMUSG00000074743	1734.49	1.05286	0.178395	3.6596	0.000252609	0.00376921	9.87	11.11	10.39	11.26
ENSMUSG00000022377	534.47	-1.24996	0.232302	-3.65886	0.000253344	0.00377627	9.38	8.15	9.71	8.45
ENSMUSG00000029201	6738.65	1.0498	0.177734	3.65604	0.000256145	0.00381261	12.1	13.5	12.03	12.73
ENSMUSG00000020397	666.032	1.20391	0.219896	3.65587	0.000256312	0.00381261	9.02	10.06	8.25	9.6
ENSMUSG00000062210	7895.55	-1.03363	0.17346	-3.65291	0.000259282	0.00385281	13.63	12.26	13.08	12.38
ENSMUSG00000038949	823.817	-1.15275	0.206177	-3.65101	0.000261214	0.0038775	10.23	8.94	10.07	9.05
ENSMUSG00000045180	841.861	-1.17456	0.212187	-3.65038	0.00026185	0.00388294	9.9	8.96	10.44	9.06
ENSMUSG00000038910	301.383	-1.45131	0.288125	-3.6488	0.000263471	0.00390295	8.73	7.25	8.85	7.43
ENSMUSG00000067158	6041.12	-0.919695	0.142453	-3.64819	0.000264091	0.00390812	12.91	12.04	12.98	12.02
ENSMUSG00000018698	833.249	-1.14601	0.204549	-3.64708	0.000265234	0.00392099	10.14	9.11	10.19	8.94
ENSMUSG00000025790	1910.51	-1.00067	0.16488	-3.64307	0.000269408	0.0039786	11.06	10.05	11.54	10.54
ENSMUSG00000036052	427.121	1.30835	0.249405	3.64208	0.000270447	0.00398986	8.01	9.31	7.88	9.19
ENSMUSG00000004317	6429.18	0.936684	0.147427	3.64034	0.000272275	0.00401069	12.04	13.11	12.17	12.97
ENSMUSG00000021466	1339.66	-1.04624	0.177528	-3.64021	0.000272417	0.00401069	10.81	9.74	10.83	9.81
ENSMUSG00000034522	680.773	-1.17834	0.213852	-3.63963	0.00027303	0.00401561	9.8	8.64	9.96	8.78
ENSMUSG00000014813	377.16	1.35195	0.262092	3.63213	0.000281092	0.00412995	7.82	9.24	7.63	8.91
ENSMUSG00000071645	1168.35	1.18702	0.216754	3.63094	0.000282388	0.00414477	9.17	10.75	9.75	10.57
ENSMUSG00000031937	372.979	-1.41411	0.279721	-3.62545	0.000288463	0.00422961	9.26	7.54	8.9	7.77
ENSMUSG00000034312	2916.63	-1.03179	0.174298	-3.62477	0.000289218	0.00423637	11.36	10.6	12.37	11.09
ENSMUSG00000030403	1668.95	1.02434	0.17227	3.62419	0.000289868	0.00424157	10	11.14	10.2	11.12
ENSMUSG00000030880	2133.38	0.98859	0.162636	3.61907	0.000295667	0.00431811	10.6	11.67	10.34	11.25
ENSMUSG00000050148	2219.99	1.01147	0.16896	3.61904	0.000295699	0.00431811	10.32	11.51	10.71	11.56
ENSMUSG00000022114	869.564	1.11787	0.198553	3.6155	0.000299773	0.00437315	9.06	10.23	9.15	10.21
ENSMUSG00000041440	365.14	-1.36574	0.267279	-3.61323	0.000302404	0.00440708	9.11	7.68	8.97	7.67
ENSMUSG00000026836	313.588	-1.42843	0.284785	-3.61124	0.000304738	0.0044366	8.93	7.39	8.75	7.43
ENSMUSG00000003518	3737.69	0.962622	0.155935	3.60807	0.000308488	0.00448665	11.18	12.29	11.43	12.25
ENSMUSG00000021890	3193.59	0.951898	0.152986	3.60751	0.000309151	0.00449175	11.18	12.2	10.98	11.86
ENSMUSG00000009545	1051.6	-1.08416	0.189798	-3.6047	0.000312518	0.00453609	10	8.92	10.84	9.76
ENSMUSG00000029657	9741.76	0.929323	0.146862	3.60423	0.000313085	0.00453973	12.64	13.73	12.77	13.55
ENSMUSG00000023243	3296.49	0.966891	0.157309	3.60369	0.000313737	0.00454461	10.94	12.04	11.3	12.13
ENSMUSG00000021911	963.337	-1.09404	0.192642	-3.60273	0.000314893	0.00455676	10.35	9.27	10.36	9.26
ENSMUSG00000030287	3167.12	-0.974128	0.159536	-3.59874	0.000319758	0.00462251	11.83	11.01	12.22	11.1
ENSMUSG00000033278	398.476	-1.34232	0.261957	-3.59721	0.00032165	0.0046452	8.94	7.48	9.35	8.12
ENSMUSG00000045252	966.767	1.09698	0.193791	3.59654	0.000322474	0.00465243	9.1	10.26	9.43	10.46
ENSMUSG00000038279	1547.99	1.10542	0.196411	3.59156	0.000328701	0.00473752	9.77	11.18	10.09	10.9
ENSMUSG00000019990	294.248	-1.5342	0.31585	-3.59095	0.00032947	0.00474207	8.71	6.75	8.82	7.65
ENSMUSG00000028086	383.36	-1.37938	0.272749	-3.59079	0.000329676	0.00474207	9.27	7.63	8.96	7.82
ENSMUSG00000087528	69.6701	2.46194	0.574499	3.58911	0.000331805	0.00476771	5.24	7.24	3.57	6.36
ENSMUSG00000042828	38.0553	3.26402	0.798028	3.58886	0.000332122	0.00476771	3.83	6.44	2.15	5.67
ENSMUSG00000033209	424.804	-1.32999	0.259274	-3.58692	0.000334604	0.00479854	8.82	7.68	9.59	8.1
ENSMUSG00000026827	1867.24	-0.994288	0.165729	-3.5859	0.000335921	0.00481264	11	10.03	11.52	10.5
ENSMUSG00000032727	1088.14	1.07021	0.187079	3.58251	0.000340304	0.00487058	9.8	10.8	9.04	10.18
ENSMUSG00000034724	2404.46	-0.988985	0.1645	-3.58046	0.000342983	0.0048988	11.76	10.62	11.53	10.68
ENSMUSG00000026094	741.599	1.16738	0.214332	3.58035	0.000343131	0.0048988	9.09	10.09	8.58	9.9
ENSMUSG00000020990	2395.81	-1.08951	0.192594	-3.58015	0.000343396	0.0048988	11.9	10.45	11.41	10.67
ENSMUSG00000048915	238.721	-1.55828	0.323545	-3.57997	0.000343638	0.0048988	8.31	6.59	8.63	7.22
ENSMUSG00000033237	960.367	-1.09478	0.194179	-3.57804	0.000346182	0.00493018	10.4	9.38	10.3	9.15
ENSMUSG00000022844	431.712	-1.32761	0.259383	-3.57622	0.0003486	0.00495971	9.3	7.75	9.24	8.12
ENSMUSG00000056832	292.107	-1.4467	0.292795	-3.57484	0.000350444	0.00498102	8.83	7.51	8.64	7.09
ENSMUSG00000029554	240.53	-1.56053	0.324691	-3.57427	0.000351213	0.00498701	8.1	6.78	8.81	7.06
ENSMUSG00000036591	1185.07	-1.05653	0.183703	-3.57388	0.000351725	0.00498937	10.59	9.48	10.7	9.7
ENSMUSG00000000416	417.333	-1.40971	0.282562	-3.57341	0.000352361	0.00499346	9.72	7.88	8.63	7.62
ENSMUSG00000032898	1707.38	-1.00896	0.170502	-3.57157	0.000354847	0.00502375	11.07	10.15	11.24	10.15
ENSMUSG00000038533	670.58	-1.18825	0.220858	-3.56903	0.000358305	0.00506771	9.75	8.73	9.97	8.63
ENSMUSG00000022178	2432.41	1.09904	0.195884	3.56865	0.000358829	0.00507013	10.33	11.81	10.84	11.56
ENSMUSG00000038022	230.335	-1.56424	0.32627	-3.56834	0.000359245	0.00507104	7.97	6.5	8.78	7.16
ENSMUSG00000037016	338.352	-1.44154	0.292061	-3.56616	0.000362256	0.00510851	8.74	7.64	9.14	7.4
ENSMUSG00000047434	416.322	-1.33026	0.260915	-3.56537	0.000363338	0.00511876	9.2	7.69	9.24	8.07
ENSMUSG00000037211	992.581	1.08317	0.191696	3.56384	0.000365465	0.00514369	9.11	10.24	9.5	10.54
ENSMUSG00000006527	620.633	-1.18416	0.220142	-3.56206	0.000367953	0.00517364	9.83	8.68	9.67	8.45
ENSMUSG00000038305	505.839	-1.28832	0.249613	-3.55879	0.000372563	0.00522883	9.27	8.26	9.68	8.15
ENSMUSG00000059173	2380.81	-0.963403	0.158322	-3.55859	0.000372852	0.00522883	11.52	10.57	11.72	10.74
ENSMUSG00000035472	301.025	-1.42093	0.286898	-3.55851	0.000372969	0.00522883	8.89	7.48	8.66	7.24
ENSMUSG00000014426	1310.35	-1.05342	0.183656	-3.55783	0.000373927	0.00523717	10.55	9.64	11	9.82
ENSMUSG00000030909	3717.52	0.936536	0.151035	3.55239	0.000381745	0.00534146	11.27	12.3	11.36	12.21
ENSMUSG00000040451	1726.12	-0.996136	0.16792	-3.55012	0.000385058	0.00538257	11.31	10.28	11.01	10.05
ENSMUSG00000056216	2836.91	0.965962	0.159573	3.54672	0.000390056	0.00544715	11.19	12.04	10.59	11.68
ENSMUSG00000029594	372.745	-1.34147	0.265591	-3.54482	0.000392889	0.00548139	8.82	7.48	9.27	7.94
ENSMUSG00000025782	595.648	-1.19379	0.223971	-3.54415	0.00039388	0.00548989	9.51	8.36	9.86	8.64
ENSMUSG00000032481	1164.09	-1.05673	0.185329	-3.54358	0.00039473	0.00549642	10.37	9.25	10.82	9.83
ENSMUSG00000021972	744.853	-1.1387	0.208673	-3.54001	0.000400107	0.0055659	10.06	8.86	9.95	8.87
ENSMUSG00000038116	984.844	-1.08029	0.19221	-3.53931	0.000401167	0.00557526	10.4	9.27	10.37	9.34
ENSMUSG00000110702	126.869	1.86929	0.416121	3.53092	0.000414118	0.00574969	6.04	7.95	5.47	7.26
ENSMUSG00000101188	161.174	1.72902	0.376518	3.52977	0.000415922	0.00576916	6.28	8.17	6.17	7.72
ENSMUSG00000036894	191.124	1.64432	0.352948	3.52551	0.000422667	0.00585707	6.72	8.11	6.39	8.24
ENSMUSG00000043085	523.444	1.22069	0.233112	3.52059	0.000430582	0.00595438	8.44	9.75	8.12	9.25
ENSMUSG00000032649	444.007	-1.27195	0.24768	-3.52046	0.000430797	0.00595438	9.2	7.93	9.39	8.12
ENSMUSG00000046269	183.704	1.70015	0.369322	3.52038	0.000430931	0.00595438	6.22	8.3	6.62	7.97
ENSMUSG00000028161	1788.84	-1.05191	0.185226	-3.51952	0.000432329	0.00596797	11.37	10.06	11.09	10.29
ENSMUSG00000021255	1884.2	-1.16953	0.218749	-3.51789	0.000434999	0.00599906	10.88	10.2	11.73	10.09
ENSMUSG00000041757	3896.39	-0.942175	0.154191	-3.51625	0.000437682	0.00603029	12.24	11.43	12.4	11.33
ENSMUSG00000022074	166.1	1.70051	0.3699	3.51583	0.000438374	0.00603405	6.28	7.87	6.34	8.11
ENSMUSG00000044948	691.058	1.30637	0.258026	3.51271	0.000443554	0.0060995	8.03	9.85	9.15	9.99
ENSMUSG00000071180	2412.22	1.01145	0.174149	3.51109	0.000446275	0.00613105	10.99	11.79	10.25	11.48
ENSMUSG00000042428	4284.1	-0.914615	0.146594	-3.51048	0.000447306	0.00613937	12.37	11.49	12.52	11.58
ENSMUSG00000024935	6390.32	-0.895798	0.141375	-3.50696	0.000453259	0.00621513	12.86	11.94	13.16	12.3
ENSMUSG00000058325	2124.34	-0.968906	0.16243	-3.50246	0.000460977	0.00631495	11.25	10.34	11.64	10.62
ENSMUSG00000029726	2297.5	1.00075	0.171561	3.50164	0.000462398	0.00632838	10.46	11.66	10.7	11.5
ENSMUSG00000028975	631.683	-1.17894	0.222864	-3.49513	0.000473825	0.00647861	9.64	8.36	9.9	8.82
ENSMUSG00000034687	414.47	-1.32709	0.265368	-3.49361	0.000476531	0.00650942	9.03	7.97	9.38	7.82
ENSMUSG00000017615	3583.36	0.920579	0.14904	3.49287	0.000477858	0.00652136	11.19	12.12	11.36	12.27
ENSMUSG00000002658	1753.8	1.0057	0.173639	3.48829	0.000486123	0.00662786	9.92	11.05	10.43	11.32
ENSMUSG00000024983	1163.41	-1.05249	0.187093	-3.48751	0.000487538	0.00664086	10.43	9.29	10.78	9.81
ENSMUSG00000032340	1534.15	-1.00863	0.174655	-3.48474	0.000492624	0.00670379	10.74	9.82	11.23	10.14
ENSMUSG00000034007	440.529	-1.32064	0.264308	-3.48321	0.00049543	0.0067356	9.25	7.67	9.34	8.26
ENSMUSG00000014850	529.001	-1.2413	0.241665	-3.48127	0.000499037	0.00677824	9.82	8.36	9.22	8.19
ENSMUSG00000017679	1189.77	1.08239	0.196041	3.48084	0.000499849	0.00678286	9.41	10.73	9.73	10.59
ENSMUSG00000004843	3091.25	0.95054	0.158188	3.48029	0.000500877	0.00679039	11.23	12.06	10.84	11.92
ENSMUSG00000048458	144.129	1.79104	0.399979	3.47779	0.000505566	0.00684751	5.9	7.94	6.13	7.68
ENSMUSG00000042677	140.767	1.80363	0.40369	3.47699	0.00050707	0.00686142	6.38	7.92	5.58	7.6
ENSMUSG00000038987	61.5282	2.58865	0.629869	3.47476	0.000511308	0.00691226	3.67	6.93	4.58	6.52
ENSMUSG00000045071	438.132	-1.26924	0.250223	-3.47386	0.000513035	0.0069291	9.16	7.99	9.38	8.04
ENSMUSG00000053801	854.349	1.10987	0.204381	3.47327	0.000514154	0.0069377	8.98	10.25	9.17	10.14
ENSMUSG00000055322	38973.7	-1.04934	0.186992	-3.47255	0.000515541	0.00694989	15.07	14.47	16.16	14.66
ENSMUSG00000046168	58.7358	2.50772	0.607954	3.4669	0.000526497	0.00709094	4.53	6.97	3.82	6.25
ENSMUSG00000009376	5107.51	-0.897765	0.143613	-3.46602	0.000528226	0.00710757	12.72	11.84	12.67	11.77
ENSMUSG00000028613	169.523	-1.69217	0.372953	-3.46471	0.000530812	0.00713571	7.61	5.89	8.34	6.69
ENSMUSG00000032064	461.377	-1.25152	0.246098	-3.46007	0.000540045	0.00725304	9.53	8.15	9.15	8.02
ENSMUSG00000074578	516.774	1.28581	0.256072	3.45921	0.00054176	0.00726929	8.83	9.78	7.51	9.12
ENSMUSG00000052957	789.677	-1.13295	0.211904	-3.4589	0.00054238	0.00727083	10.07	8.78	10.1	9.11
ENSMUSG00000032905	3226.5	0.934258	0.154623	3.45522	0.00054984	0.00736397	11.32	12.16	10.89	11.92
ENSMUSG00000020716	850.366	-1.11401	0.206691	-3.45451	0.000551301	0.00737065	9.91	8.96	10.43	9.16
ENSMUSG00000004044	2695.8	0.972428	0.165706	3.45448	0.000551364	0.00737065	10.47	11.6	11.14	11.96
ENSMUSG00000026121	448.674	1.2458	0.245034	3.45175	0.000556964	0.0074386	8.16	9.37	7.96	9.24
ENSMUSG00000047710	1401.49	1.02572	0.181291	3.45147	0.000557533	0.00743929	9.69	10.86	10.01	10.89
ENSMUSG00000054814	1019.9	-1.07035	0.19429	-3.45024	0.000560084	0.00746641	10.45	9.25	10.42	9.47
ENSMUSG00000006403	79.3408	2.29568	0.549474	3.44998	0.000560621	0.00746664	3.97	6.73	5.42	7.29
ENSMUSG00000049800	2075.28	1.00206	0.174594	3.44836	0.000564009	0.00750356	10.36	11.57	10.49	11.29
ENSMUSG00000032254	266.69	1.4851	0.314704	3.44801	0.000564741	0.00750356	7.98	9.18	5.76	7.52
ENSMUSG00000044456	721.957	-1.22546	0.239409	-3.4479	0.000564958	0.00750356	9.5	8.66	10.37	8.79
ENSMUSG00000045867	324.603	-1.38316	0.285661	-3.44168	0.000578105	0.00767109	8.81	7.25	8.94	7.71
ENSMUSG00000026721	1623.56	-1.00108	0.1747	-3.44064	0.000580343	0.00769369	11.14	10.01	11.03	10.15
ENSMUSG00000000804	2103.23	-0.971159	0.166095	-3.43875	0.000584412	0.00773419	11.56	10.46	11.33	10.47
ENSMUSG00000074102	1289.73	1.04884	0.188705	3.43836	0.000585244	0.00773419	9.65	10.9	9.77	10.63
ENSMUSG00000022204	1076.42	1.04798	0.188458	3.43832	0.000585328	0.00773419	9.61	10.57	9.3	10.42
ENSMUSG00000024908	3293.36	-0.919648	0.151139	-3.43822	0.000585549	0.00773419	12.06	11.17	12.09	11.14
ENSMUSG00000075000	586.022	1.16718	0.223188	3.43737	0.000587395	0.00775146	8.52	9.67	8.49	9.66
ENSMUSG00000029925	396.215	-1.39099	0.28833	-3.43701	0.00058818	0.00775471	9.45	7.61	8.85	7.87
ENSMUSG00000047248	635.483	-1.17749	0.226513	-3.43244	0.000598179	0.00787931	9.48	8.5	10.05	8.7
ENSMUSG00000055932	2367.59	-0.950865	0.160573	-3.43061	0.000602224	0.00792534	11.23	10.35	11.91	10.89
ENSMUSG00000087230	27.5354	3.80885	0.994915	3.42627	0.000611926	0.00804565	3.3	5.98	1.1	5.28
ENSMUSG00000026234	15551.1	0.863596	0.13533	3.42567	0.000613281	0.0080561	13.42	14.33	13.44	14.25
ENSMUSG00000036834	76.0332	-2.29267	0.552718	-3.42429	0.000616404	0.00808974	6.94	5.09	7.02	4.42
ENSMUSG00000034573	2321.41	-0.946632	0.159658	-3.42377	0.000617583	0.00809782	11.62	10.72	11.53	10.54
ENSMUSG00000026748	2340.44	-0.950135	0.160783	-3.42159	0.000622564	0.0081557	11.4	10.38	11.75	10.87
ENSMUSG00000057454	37.808	3.05606	0.77642	3.4209	0.000624147	0.00816899	3.3	6.44	2.97	5.67
ENSMUSG00000029110	3539.9	0.937299	0.157093	3.42025	0.000625637	0.00818106	11.17	12.25	11.32	12.11
ENSMUSG00000052632	502.063	-1.21586	0.238631	-3.41892	0.000628692	0.00821354	9.26	8.13	9.64	8.34
ENSMUSG00000070733	883.662	-1.10633	0.206633	-3.41829	0.00063015	0.00822511	10.04	9.14	10.41	9.12
ENSMUSG00000034509	544.832	1.18203	0.228819	3.41766	0.00063161	0.0082367	8.43	9.58	8.35	9.55
ENSMUSG00000038843	16086.5	-0.955668	0.162688	-3.41554	0.000636559	0.00829372	14.64	13.4	14.07	13.4
ENSMUSG00000031788	1945.34	-0.960812	0.16442	-3.41085	0.000647612	0.00843009	11.41	10.49	11.24	10.24
ENSMUSG00000020305	183.598	-1.60956	0.354664	-3.41043	0.0006486	0.00843531	8.27	6.59	7.95	6.42
ENSMUSG00000019132	12516.8	0.901661	0.147211	3.40777	0.00065495	0.0085102	13.07	14.14	13.1	13.83
ENSMUSG00000048376	2280.8	0.996785	0.175177	3.40677	0.000657376	0.00852943	10.14	11.33	10.95	11.75
ENSMUSG00000026414	58.8948	2.54488	0.629612	3.40667	0.000657615	0.00852943	3.97	7.04	4.22	6.21
ENSMUSG00000029178	2720.42	0.927571	0.15521	3.39908	0.000676131	0.00876013	10.82	11.71	10.92	11.89
ENSMUSG00000009378	3404.36	-0.954261	0.163072	-3.39888	0.00067662	0.00876013	12.38	11.23	11.85	11.09
ENSMUSG00000070368	559.496	-1.35973	0.282488	-3.39741	0.000680259	0.00879833	10.04	8.09	9.19	8.38
ENSMUSG00000031119	4472.41	-0.910223	0.150189	-3.3972	0.000680794	0.00879833	12.08	11.28	12.86	11.84
ENSMUSG00000059820	1144.23	1.03686	0.18751	3.39641	0.000682764	0.0088117	9.8	10.72	9.28	10.43
ENSMUSG00000025555	1413.02	-1.0262	0.184379	-3.39629	0.000683053	0.0088117	10.58	9.73	11.16	9.96
ENSMUSG00000032803	3493.31	0.919936	0.153188	3.39411	0.000688526	0.00887434	11.22	12.24	11.26	12.08
ENSMUSG00000032232	16485.7	-0.880519	0.141655	-3.39219	0.000693359	0.00892098	14.23	13.48	14.53	13.52
ENSMUSG00000038677	476.89	-1.21813	0.241182	-3.39218	0.000693385	0.00892098	9.33	8.09	9.43	8.24
ENSMUSG00000019943	3061.59	-0.930699	0.156591	-3.38908	0.000701273	0.0090144	12.06	11.01	11.88	11.06
ENSMUSG00000024236	933.65	-1.09557	0.205257	-3.38876	0.000702093	0.00901687	10.06	9.18	10.53	9.24
ENSMUSG00000030559	366.225	-1.37101	0.286777	-3.38594	0.000709353	0.00910199	9.13	7.39	8.96	7.92
ENSMUSG00000028496	364.201	-1.30118	0.266255	-3.38464	0.00071271	0.00913692	9.18	7.82	8.85	7.6
ENSMUSG00000022329	470.789	-1.24626	0.250097	-3.38373	0.00071509	0.00915927	9.51	8.05	9.23	8.18
ENSMUSG00000048251	139.357	-1.75597	0.400794	-3.38322	0.00071642	0.00916814	7.93	6.19	7.56	5.82
ENSMUSG00000032786	10651.9	0.871665	0.139449	3.38234	0.000718712	0.0091893	12.85	13.81	12.9	13.69
ENSMUSG00000026726	15897.1	-0.914523	0.152171	-3.38122	0.000721648	0.00921864	13.93	13.23	14.69	13.55
ENSMUSG00000016831	2355.72	0.958745	0.16529	3.38039	0.000723829	0.0092383	10.48	11.58	10.8	11.62
ENSMUSG00000025224	1653.53	-1.02242	0.184395	-3.37545	0.000736939	0.00939728	10.54	9.75	11.55	10.31
ENSMUSG00000021975	345.283	-1.38744	0.292564	-3.37512	0.000737847	0.00940052	8.71	7.69	9.18	7.47
ENSMUSG00000027130	923.138	-1.08326	0.202501	-3.37408	0.000740624	0.00942756	10.15	9.24	10.43	9.18
ENSMUSG00000061436	1516.99	-1.09913	0.207258	-3.37326	0.000742839	0.00944739	10.59	9.87	11.37	9.9
ENSMUSG00000033487	3947.83	-1.05911	0.19582	-3.36589	0.000762961	0.00969473	12.74	11.25	11.95	11.31
ENSMUSG00000035620	680.741	-1.12224	0.214825	-3.362	0.000773807	0.00982387	9.92	8.72	9.82	8.76
ENSMUSG00000029924	1849.44	-0.965	0.168106	-3.36097	0.000776681	0.00985166	11.15	10.28	11.35	10.3
ENSMUSG00000042396	2056.86	0.958208	0.166124	3.36018	0.000778923	0.00987139	10.76	11.6	10.09	11.16
ENSMUSG00000060429	244.032	-1.46004	0.31578	-3.35691	0.0007882	0.00998016	8.49	6.93	8.49	7.13
ENSMUSG00000033106	1040.63	1.03062	0.187913	3.35592	0.000791006	0.0100069	9.8	10.8	8.91	9.97
ENSMUSG00000010721	366.06	-1.31282	0.272228	-3.35316	0.000798949	0.010091	9.02	7.54	9.05	7.89
ENSMUSG00000024242	1662	-0.97802	0.172383	-3.35312	0.000799061	0.010091	11.31	10.22	10.88	10.01
ENSMUSG00000023968	66.4536	2.31157	0.57027	3.35204	0.000802187	0.0101216	4.78	7.18	4.18	6.31
ENSMUSG00000004642	1043.49	1.03485	0.189472	3.35062	0.000806318	0.0101648	9.7	10.65	9.1	10.22
ENSMUSG00000021044	546.572	-1.17012	0.229916	-3.34959	0.000809307	0.0101936	9.45	8.3	9.67	8.49
ENSMUSG00000020607	1075.79	1.03264	0.188924	3.34865	0.000812074	0.0102195	9.36	10.3	9.56	10.67
ENSMUSG00000037266	8111.23	0.864122	0.138708	3.34603	0.000819787	0.0103075	13.11	13.99	11.36	12.21
ENSMUSG00000064138	505.079	-1.24531	0.252654	-3.34573	0.000820677	0.0103097	9.62	8.07	9.32	8.35
ENSMUSG00000025584	1763.41	-0.958493	0.166964	-3.34499	0.000822862	0.0103281	11.16	10.19	11.21	10.27
ENSMUSG00000027217	360.537	-1.30494	0.270608	-3.34411	0.000825472	0.0103519	8.76	7.36	9.21	7.99
ENSMUSG00000024201	494.499	-1.20199	0.240309	-3.33732	0.000845909	0.0105989	9.15	7.87	9.66	8.53
ENSMUSG00000000049	55.1512	-2.69443	0.688318	-3.33339	0.000857937	0.0107403	5.83	4.05	7.1	3.83
ENSMUSG00000021326	1424.93	0.998319	0.179518	3.33292	0.000859394	0.0107491	9.81	10.94	9.97	10.84
ENSMUSG00000056698	698.856	-1.10947	0.213045	-3.33013	0.000868046	0.0108479	9.77	8.61	10.02	8.96
ENSMUSG00000033316	20.466	-4.81343	1.32577	-3.32895	0.000871744	0.0108847	5.4	0	5.29	1.77
ENSMUSG00000006221	236.356	1.45204	0.316096	3.32823	0.000873996	0.0109033	7.17	8.52	6.82	8.35
ENSMUSG00000020627	143.783	-1.71496	0.395227	-3.32711	0.000877525	0.0109379	7.89	6.23	7.69	5.95
ENSMUSG00000022419	4543.31	-0.895398	0.148991	-3.32502	0.00088412	0.0110105	12.43	11.63	12.62	11.63
ENSMUSG00000028274	494.757	-1.30391	0.271905	-3.32435	0.000886247	0.0110275	9.62	7.86	9.29	8.4
ENSMUSG00000039354	645.304	-1.12352	0.217707	-3.32335	0.000889435	0.0110576	9.77	8.61	9.81	8.73
ENSMUSG00000096995	351.714	1.34725	0.285078	3.32278	0.000891267	0.0110708	7.78	8.8	7.5	9.14
ENSMUSG00000054027	611.607	1.18518	0.236721	3.31689	0.000910254	0.0112969	8.36	9.83	8.71	9.63
ENSMUSG00000071178	139.34	-1.86422	0.441641	-3.3154	0.000915107	0.0113473	7.24	6.03	8.18	5.79
ENSMUSG00000035378	159.698	-1.67797	0.385937	-3.31134	0.000928514	0.0115037	7.84	6.47	8.01	6.08
ENSMUSG00000037426	537.515	-1.18481	0.237028	-3.31105	0.000929455	0.0115054	9.43	8.42	9.65	8.31
ENSMUSG00000018566	1190.37	-1.00656	0.183371	-3.30781	0.00094029	0.0116295	10.3	9.33	10.91	9.87
ENSMUSG00000027309	3453.23	-0.900002	0.151179	-3.30736	0.000941785	0.011638	12.14	11.29	12.13	11.18
ENSMUSG00000021703	556.365	-1.20898	0.244818	-3.30443	0.00095171	0.0117418	9.72	8.21	9.48	8.55
ENSMUSG00000044033	1279.22	-1.08941	0.208636	-3.3044	0.000951814	0.0117418	11.29	9.85	10.06	9.31
ENSMUSG00000029223	366.41	1.30539	0.274116	3.30295	0.000956728	0.0117866	7.58	9.12	7.86	8.94
ENSMUSG00000040734	288.339	1.50547	0.334704	3.30285	0.000957088	0.0117866	6.55	8.56	7.8	8.85
ENSMUSG00000034105	418.322	-1.24264	0.255272	-3.30096	0.00096353	0.0118558	9.03	7.71	9.35	8.19
ENSMUSG00000022974	1046.73	1.03809	0.193368	3.29985	0.000967369	0.0118929	10.09	10.99	8.35	9.53
ENSMUSG00000036568	576.309	-1.15129	0.227744	-3.29884	0.000970846	0.0119254	9.47	8.42	9.78	8.55
ENSMUSG00000023915	9749.82	-0.971202	0.173387	-3.29437	0.000986431	0.0121065	13.14	12.51	14.07	12.76
ENSMUSG00000006724	174.21	1.75947	0.41273	3.29386	0.000988222	0.0121181	5.97	8.44	6.53	7.63
ENSMUSG00000025316	323.106	-1.40772	0.30605	-3.29265	0.000992496	0.0121602	8.99	7.97	8.7	6.94
ENSMUSG00000050675	57.4002	2.44245	0.620888	3.28957	0.00100342	0.0122835	4.22	6.95	4.13	6.21
ENSMUSG00000025265	154.203	-1.75758	0.413272	-3.28497	0.00101995	0.0124753	7.88	5.58	7.91	6.61
ENSMUSG00000020706	2035.19	0.942842	0.165306	3.28386	0.00102397	0.0125138	10.42	11.47	10.46	11.31
ENSMUSG00000035640	311.414	1.39639	0.303592	3.282	0.00103075	0.012586	7.14	8.92	7.67	8.72
ENSMUSG00000074818	145.021	1.77743	0.419861	3.28067	0.0010356	0.0126303	6.3	7.54	5.8	8.04
ENSMUSG00000020707	456.236	1.22953	0.252865	3.28053	0.00103613	0.0126303	8.04	9.49	8.13	9.14
ENSMUSG00000032020	250.148	-1.50156	0.335834	-3.28007	0.00103781	0.01264	8.73	6.78	8.32	7.23
ENSMUSG00000033060	4115.48	-0.881448	0.146821	-3.27916	0.00104117	0.0126702	12.32	11.45	12.44	11.55
ENSMUSG00000027030	1757.01	-0.959596	0.170706	-3.27812	0.001045	0.012706	11.3	10.23	11.05	10.2
ENSMUSG00000024533	1770.1	-0.953308	0.168993	-3.27414	0.00105984	0.0128756	11.13	10.26	11.25	10.21
ENSMUSG00000027871	18.8249	4.8977	1.37403	3.27335	0.00106281	0.0129008	0	5.74	1.44	4.46
ENSMUSG00000025162	5723.69	0.865088	0.142159	3.2716	0.00106942	0.0129701	11.96	12.8	12.02	12.9
ENSMUSG00000068284	1603.65	-0.975452	0.176023	-3.26919	0.00107856	0.01307	10.92	10.08	11.18	10.07
ENSMUSG00000054855	142.064	1.7214	0.404479	3.26691	0.00108728	0.0131645	5.9	7.92	6.19	7.62
ENSMUSG00000024087	1055.24	1.01823	0.189287	3.26609	0.00109045	0.0131917	8.95	10.02	9.83	10.8
ENSMUSG00000068011	587.847	1.14502	0.228379	3.2622	0.00110553	0.013363	8.52	9.5	8.52	9.81
ENSMUSG00000022721	1171.63	0.994502	0.182262	3.26179	0.0011071	0.0133707	9.79	10.81	9.41	10.38
ENSMUSG00000101609	672.505	1.11982	0.220737	3.26098	0.00111027	0.0133938	9.19	10.12	8.18	9.47
ENSMUSG00000025997	148.762	-1.67474	0.390944	-3.26066	0.00111153	0.0133938	8.04	6.23	7.6	6.07
ENSMUSG00000063760	312.284	-1.37408	0.298744	-3.26059	0.0011118	0.0133938	9.11	7.41	8.48	7.42
ENSMUSG00000003269	2015.9	0.93006	0.16261	3.25971	0.00111527	0.0134243	10.45	11.41	10.43	11.33
ENSMUSG00000041298	636.925	-1.13904	0.226738	-3.25946	0.00111624	0.0134248	9.8	8.46	9.76	8.8
ENSMUSG00000026575	377.886	-1.25733	0.263156	-3.25789	0.00112243	0.0134783	9.19	7.85	8.93	7.75
ENSMUSG00000021302	1432.43	0.987915	0.180461	3.25786	0.00112256	0.0134783	10.17	11.02	9.62	10.75
ENSMUSG00000086841	349.777	1.31095	0.279927	3.25425	0.00113693	0.0136393	7.99	9.05	7.31	8.85
ENSMUSG00000102869	4126.44	0.890765	0.150964	3.25087	0.00115053	0.013791	11.54	12.54	11.44	12.22
ENSMUSG00000040405	107.845	1.939	0.473921	3.24737	0.00116478	0.0139502	5	7.38	5.93	7.46
ENSMUSG00000047454	1633.71	-0.951282	0.169812	-3.24643	0.00116862	0.0139846	11.01	10.04	11.13	10.2
ENSMUSG00000015709	1050.38	-1.01139	0.188505	-3.24335	0.00118132	0.014119	10.3	9.28	10.6	9.6
ENSMUSG00000098557	2209.01	0.917782	0.15965	3.24323	0.00118182	0.014119	10.69	11.6	10.47	11.39
ENSMUSG00000024913	1603.61	-0.95693	0.171799	-3.24175	0.00118797	0.0141808	10.71	9.81	11.33	10.32
ENSMUSG00000034168	3540.49	0.967271	0.175153	3.23871	0.00120071	0.0143209	10.73	11.99	11.65	12.34
ENSMUSG00000035919	358.4	-1.28688	0.274105	-3.23557	0.00121402	0.0144676	8.88	7.8	9.09	7.63
ENSMUSG00000020719	28877.7	0.840035	0.136054	3.23427	0.00121954	0.0145214	14.79	15.53	13.74	14.67
ENSMUSG00000066191	587.613	-1.12597	0.22463	-3.23185	0.00122992	0.0146328	9.53	8.45	9.78	8.61
ENSMUSG00000039630	15634.4	0.833717	0.134254	3.23056	0.00123548	0.0146869	13.63	14.46	13.26	14.09
ENSMUSG00000006134	1570.17	0.958155	0.172801	3.23004	0.00123774	0.0147016	10	11.03	10.12	11
ENSMUSG00000029361	81.3769	-2.23872	0.569401	-3.22922	0.00124126	0.0147313	6.62	3.66	7.38	5.69
ENSMUSG00000027624	2365.49	-0.930837	0.164479	-3.22739	0.00124925	0.0148138	11.27	10.48	11.88	10.82
ENSMUSG00000026974	655.257	1.09288	0.214914	3.22401	0.00126408	0.0149774	8.79	9.88	8.63	9.72
ENSMUSG00000030641	74.476	2.1293	0.537033	3.2201	0.00128146	0.0151708	4.93	6.93	4.77	6.94
ENSMUSG00000022272	2208.09	-1.03994	0.198885	-3.21763	0.00129255	0.0152895	11.17	10.52	11.85	10.43
ENSMUSG00000033697	263.251	-1.38553	0.306547	-3.21496	0.00130465	0.0154199	8.51	7.27	8.64	7.13
ENSMUSG00000040128	3316.98	0.885871	0.151268	3.21199	0.00131817	0.015558	11.1	11.94	11.26	12.19
ENSMUSG00000096336	66.0847	-2.57965	0.678611	-3.21192	0.0013185	0.015558	5.06	3.66	7.65	4.42
ENSMUSG00000026171	1086.51	0.998339	0.186321	3.21134	0.00132119	0.015577	9.45	10.49	9.55	10.52
ENSMUSG00000018733	904.033	1.03029	0.1963	3.21083	0.00132353	0.0155918	9.15	10.23	9.28	10.26
ENSMUSG00000024251	408.929	-1.24163	0.262155	-3.21042	0.00132543	0.0156014	8.86	7.82	9.43	8.02
ENSMUSG00000020893	1992.19	2.53065	0.664118	3.20823	0.00133552	0.0157074	8.45	11.69	9.89	11.71
ENSMUSG00000042041	98.3937	1.92316	0.475268	3.20485	0.00135133	0.0158804	5.06	6.83	5.65	7.65
ENSMUSG00000020340	11418.5	-0.873716	0.147901	-3.20293	0.00136035	0.0159733	13.46	12.76	14.18	13.13
ENSMUSG00000025995	989.751	1.01744	0.193496	3.19096	0.00141802	0.0166369	9.46	10.59	9.22	10.13
ENSMUSG00000030555	349.51	-1.26457	0.270995	-3.19037	0.00142091	0.0166572	8.81	7.57	9.08	7.8
ENSMUSG00000058230	3339.17	-0.921626	0.163592	-3.18858	0.00142976	0.0167473	11.68	10.96	12.43	11.32
ENSMUSG00000027655	296.716	-1.3344	0.293277	-3.18607	0.00144221	0.0168793	8.78	7.63	8.67	7.18
ENSMUSG00000030619	1107.24	0.990315	0.185514	3.18204	0.00146239	0.0171017	9.86	10.8	9.14	10.18
ENSMUSG00000041644	6942.4	-0.864549	0.146024	-3.18133	0.00146602	0.0171302	13.53	12.55	12.6	11.86
ENSMUSG00000032120	4355.44	0.864523	0.146055	3.18048	0.00147031	0.0171616	11.58	12.47	11.61	12.44
ENSMUSG00000052144	2214.41	0.922815	0.16439	3.18032	0.0014711	0.0171616	10.84	11.65	10.29	11.32
ENSMUSG00000019849	937.875	-1.02107	0.195499	-3.17685	0.00148885	0.0173547	10.01	8.94	10.53	9.56
ENSMUSG00000020196	1083.93	-1.01521	0.193877	-3.17321	0.00150763	0.0175594	10.26	9.41	10.72	9.55
ENSMUSG00000026255	3884.27	-0.888107	0.153841	-3.17281	0.00150974	0.0175696	11.86	11.1	12.65	11.64
ENSMUSG00000032380	243.176	-1.55272	0.363436	-3.17174	0.00151531	0.0176202	8.58	6.37	8.4	7.43
ENSMUSG00000030091	482.432	-1.19711	0.251345	-3.17138	0.00151716	0.0176275	8.88	7.92	9.79	8.39
ENSMUSG00000032228	1302.85	-0.964379	0.178044	-3.16988	0.00152503	0.0177046	10.81	9.85	10.69	9.73
ENSMUSG00000052917	373.127	-1.36497	0.304696	-3.167	0.0015402	0.0178663	9.57	7.68	8.42	7.55
ENSMUSG00000023026	302.897	-1.35566	0.301916	-3.16533	0.00154908	0.0179549	8.59	7.57	8.92	7.28
ENSMUSG00000046999	201.112	-1.49355	0.345641	-3.16382	0.00155713	0.0180337	8.47	6.75	7.94	6.66
ENSMUSG00000022286	354	-1.25214	0.269456	-3.16245	0.0015645	0.0181044	9.03	7.72	8.9	7.71
ENSMUSG00000032329	976.815	-1.0319	0.199943	-3.16041	0.00157549	0.0182169	10.48	9.27	10.23	9.37
ENSMUSG00000038264	465.338	1.18271	0.247686	3.16008	0.00157727	0.0182228	7.96	9.29	8.34	9.38
ENSMUSG00000029461	1239.61	-0.971089	0.180824	-3.15825	0.00158717	0.0183226	10.53	9.59	10.82	9.82
ENSMUSG00000071226	167.194	-1.59559	0.378804	-3.15622	0.00159828	0.0184329	7.7	6.4	8.21	6.38
ENSMUSG00000034751	352.141	-1.2607	0.272716	-3.15604	0.00159929	0.0184329	8.83	7.71	9.08	7.7
ENSMUSG00000044367	2165.18	-0.919576	0.164672	-3.15522	0.00160379	0.0184699	11.16	10.35	11.73	10.71
ENSMUSG00000039483	836.79	1.06617	0.2114	3.15123	0.00162586	0.0187091	8.9	10.19	9.24	10.1
ENSMUSG00000026098	88.2326	-2.0184	0.513755	-3.15014	0.0016319	0.0187635	7.35	4.92	6.95	5.33
ENSMUSG00000038069	750.846	1.15944	0.241332	3.14688	0.00165023	0.0189592	9.42	10.19	8.2	9.75
ENSMUSG00000020865	4574.22	-0.897787	0.158241	-3.14575	0.00165659	0.0190171	12.33	11.27	12.71	11.96
ENSMUSG00000042203	1212.44	-0.976133	0.183225	-3.1444	0.00166426	0.0190899	10.52	9.62	10.77	9.73
ENSMUSG00000050530	1319.57	-0.974194	0.18273	-3.1423	0.00167624	0.019212	10.58	9.74	10.94	9.85
ENSMUSG00000031668	2055.57	0.910059	0.162443	3.13993	0.00168986	0.0193527	10.46	11.41	10.5	11.37
ENSMUSG00000049225	589.14	1.09995	0.222975	3.13914	0.00169442	0.0193765	8.57	9.63	8.54	9.67
ENSMUSG00000027878	1155.78	-1.06547	0.211994	-3.13911	0.00169463	0.0193765	10.31	9.6	10.87	9.47
ENSMUSG00000020846	1879.25	0.928966	0.16863	3.13685	0.00170773	0.0195107	10.16	11.19	10.5	11.34
ENSMUSG00000035725	1447.21	0.961355	0.178982	3.13638	0.00171046	0.0195264	9.8	10.89	10.08	10.91
ENSMUSG00000048373	506.98	1.148	0.238633	3.13451	0.00172142	0.0196359	8.23	9.53	8.36	9.37
ENSMUSG00000044676	736.712	1.06714	0.213386	3.12645	0.00176933	0.0201664	9.02	10.25	8.72	9.63
ENSMUSG00000026353	5576.47	0.848395	0.143535	3.12395	0.00178442	0.0203223	11.97	12.88	11.94	12.74
ENSMUSG00000027963	708.491	-1.08353	0.21888	-3.12286	0.00179102	0.0203813	9.87	8.62	9.95	9.02
ENSMUSG00000022306	30.2159	-3.18787	0.894544	-3.11652	0.00182997	0.0208081	5.67	3.13	5.89	2.54
ENSMUSG00000037010	911.955	-1.0118	0.19635	-3.11589	0.00183393	0.0208367	10.01	9.03	10.47	9.42
ENSMUSG00000044501	486.22	1.34187	0.302304	3.11565	0.00183538	0.0208367	8.94	9.68	7.04	8.99
ENSMUSG00000021360	1363.33	-0.956289	0.178644	-3.11394	0.00184604	0.0209412	10.68	9.82	10.93	9.9
ENSMUSG00000043284	1344.27	0.954101	0.178033	3.11235	0.00185604	0.0210381	9.79	10.82	9.88	10.77
ENSMUSG00000110697	167.685	-1.6681	0.407516	-3.11177	0.00185972	0.0210632	8.54	6.26	7.27	6.17
ENSMUSG00000032656	97.3843	-1.96974	0.505434	-3.10574	0.00189806	0.0214805	7.12	5.79	7.4	4.9
ENSMUSG00000058407	2574.64	0.886084	0.156553	3.10491	0.00190336	0.0215235	10.82	11.76	10.81	11.66
ENSMUSG00000039633	698.428	1.05376	0.210641	3.10368	0.00191133	0.0215967	8.9	9.94	8.76	9.83
ENSMUSG00000044149	367.496	1.26463	0.278607	3.10341	0.00191303	0.0215989	7.6	9.16	7.89	8.88
ENSMUSG00000021357	902.044	-1.01821	0.199378	-3.10066	0.00193087	0.0217832	10.26	9.14	10.22	9.3
ENSMUSG00000000411	16.0992	5.15396	1.53428	3.0985	0.00194505	NA	1.98	5.45	0	4.3
ENSMUSG00000031758	61.0521	-2.26527	0.602008	-3.09842	0.00194557	0.0219318	6.62	4.61	6.72	4.34
ENSMUSG00000036160	934.263	0.998667	0.193306	3.097	0.00195491	0.0220199	9.38	10.39	9.18	10.17
ENSMUSG00000042350	862.415	-1.01686	0.1992	-3.09669	0.00195697	0.0220258	10.03	8.99	10.3	9.31
ENSMUSG00000036298	237.853	-1.39111	0.320192	-3.09535	0.00196578	0.0221078	8.41	6.88	8.46	7.2
ENSMUSG00000035765	880.206	-1.02033	0.200426	-3.09507	0.00196765	0.0221115	9.71	8.77	10.58	9.49
ENSMUSG00000020271	3625.73	-0.86964	0.151758	-3.09466	0.00197039	0.022125	12.15	11.2	12.24	11.44
ENSMUSG00000039089	344.126	-1.24143	0.272065	-3.09274	0.00198316	0.0222509	9.01	7.72	8.83	7.64
ENSMUSG00000057230	2082.52	-0.951918	0.178791	-3.08694	0.0020223	0.0226725	11.18	10.47	11.64	10.46
ENSMUSG00000039384	115.034	1.7971	0.452633	3.0866	0.00202459	0.0226805	5.18	7.33	6.14	7.62
ENSMUSG00000028082	2103.58	-0.902566	0.162837	-3.08632	0.00202653	0.0226845	11.28	10.44	11.55	10.59
ENSMUSG00000031431	1937.16	1.07256	0.217939	3.08598	0.00202882	0.0226924	9.84	11.41	10.68	11.28
ENSMUSG00000058173	470.664	-1.14505	0.241678	-3.08282	0.0020505	0.0229172	9.34	8.18	9.34	8.22
ENSMUSG00000037890	314.318	-1.27683	0.284501	-3.082	0.00205616	0.0229625	8.83	7.44	8.77	7.6
ENSMUSG00000027667	1038.36	0.99743	0.193871	3.08158	0.00205905	0.022977	9.7	10.56	9.16	10.29
ENSMUSG00000001911	1057.97	-0.99302	0.192676	-3.07781	0.00208524	0.0232513	9.91	9.03	10.87	9.78
ENSMUSG00000039031	2133.68	-0.928576	0.171814	-3.07644	0.0020949	0.0233409	11.61	10.49	11.28	10.54
ENSMUSG00000039990	1242.16	0.953173	0.179915	3.07463	0.00210764	0.0234388	9.79	10.77	9.66	10.58
ENSMUSG00000039046	948.532	-1.02405	0.202968	-3.07462	0.00210771	0.0234388	10.32	9.1	10.3	9.47
ENSMUSG00000020696	966.38	-0.991115	0.192264	-3.0745	0.00210858	0.0234388	10.47	9.45	10.17	9.21
ENSMUSG00000005102	464.15	-1.14572	0.242614	-3.07369	0.00211432	0.0234845	9.45	8.34	9.19	8.01
ENSMUSG00000024566	1164.51	-0.963909	0.183502	-3.07304	0.00211888	0.0235169	10.54	9.61	10.63	9.64
ENSMUSG00000021974	723.449	-1.06761	0.217334	-3.07184	0.00212743	0.0235937	9.97	9.08	9.89	8.66
ENSMUSG00000068740	1915.51	-0.930656	0.172938	-3.06848	0.00215148	0.023842	11.06	10.29	11.51	10.42
ENSMUSG00000041143	814.748	-1.04416	0.21008	-3.06624	0.00216767	0.0240029	9.75	8.89	10.39	9.18
ENSMUSG00000021470	670.253	-1.05523	0.213813	-3.0645	0.00218031	0.0241243	9.99	8.95	9.63	8.57
ENSMUSG00000057963	577.167	-1.17014	0.251506	-3.06213	0.00219768	0.0242944	9.11	8.32	10.05	8.55
ENSMUSG00000062110	281.913	-1.31609	0.299185	-3.06194	0.00219906	0.0242944	8.5	7.06	8.79	7.59
ENSMUSG00000036854	223.421	1.40637	0.328695	3.0617	0.00220082	0.0242951	6.48	8.04	7.32	8.59
ENSMUSG00000040282	92.9892	-1.88866	0.486386	-3.06066	0.00220851	0.0243614	7.11	5.32	7.29	5.37
ENSMUSG00000026585	1405.48	-0.947984	0.179064	-3.06026	0.00221143	0.0243637	10.77	9.73	10.93	10.07
ENSMUSG00000005054	2832.99	0.874076	0.154918	3.06017	0.00221211	0.0243637	10.89	11.81	11.04	11.86
ENSMUSG00000021221	65.1907	-2.16603	0.577376	-3.05871	0.00222289	0.0244637	7.01	4.82	6.44	4.38
ENSMUSG00000039477	2264.14	-0.936293	0.175371	-3.05804	0.00222789	0.0245	11.4	10.7	11.66	10.5
ENSMUSG00000032560	4501.87	-0.853417	0.148508	-3.05316	0.00226448	0.0248833	12.49	11.73	12.51	11.56
ENSMUSG00000058291	1217.81	0.975163	0.188469	3.05177	0.00227498	0.0249796	9.84	10.65	9.52	10.66
ENSMUSG00000024436	539.795	1.13671	0.241547	3.04995	0.00228877	0.025111	8.12	9.48	8.65	9.58
ENSMUSG00000001424	2204.49	-0.908102	0.166605	-3.04973	0.00229044	0.025111	11.18	10.42	11.75	10.71
ENSMUSG00000031292	297.481	-1.27834	0.288235	-3.04731	0.002309	0.0252952	8.74	7.43	8.7	7.47
ENSMUSG00000032068	1735.15	0.942779	0.178173	3.04635	0.00231638	0.0253568	9.85	10.96	10.53	11.32
ENSMUSG00000033628	952.182	-0.98923	0.193516	-3.04487	0.00232784	0.0254629	10.24	9.22	10.38	9.41
ENSMUSG00000026317	1206.63	0.954267	0.182084	3.04401	0.00233444	0.0255156	9.58	10.59	9.78	10.68
ENSMUSG00000017002	108.224	-1.96142	0.513044	-3.04344	0.00233888	0.0255448	7.09	4.35	7.65	6.3
ENSMUSG00000028703	1148.98	0.974044	0.188953	3.03803	0.00238129	0.0259883	9.48	10.59	9.72	10.55
ENSMUSG00000048047	1289.97	0.947104	0.180194	3.03619	0.00239589	0.0261277	10	10.86	9.55	10.58
ENSMUSG00000020122	1354.07	-0.994152	0.195792	-3.03461	0.00240846	0.026245	10.41	9.69	11.15	9.9
ENSMUSG00000034601	164.106	-1.54005	0.376144	-3.0309	0.00243829	0.0265499	7.96	6.26	7.92	6.53
ENSMUSG00000020484	7992.66	0.854309	0.149996	3.02881	0.00245517	0.0267135	12.5	13.18	12.45	13.47
ENSMUSG00000056919	315.009	-1.2682	0.287301	-3.02191	0.00251181	0.0272971	8.96	7.49	8.64	7.56
ENSMUSG00000020224	587.895	1.07382	0.222986	3.02182	0.00251261	0.0272971	8.74	9.87	8.36	9.38
ENSMUSG00000026927	2437.08	0.894283	0.163769	3.01817	0.0025431	0.0276075	10.79	11.82	10.66	11.42
ENSMUSG00000024604	1414.11	0.967864	0.18832	3.01543	0.00256618	0.0278253	9.73	10.92	10.06	10.81
ENSMUSG00000028840	49.4968	2.49678	0.695374	3.01533	0.00256703	0.0278253	3.3	6.44	4.5	6.37
ENSMUSG00000096983	44.4427	2.61586	0.735856	3.01127	0.00260155	0.0281782	4.86	6.81	2.15	5.19
ENSMUSG00000026259	1902.83	-0.955827	0.184722	-3.009	0.0026211	0.0283686	10.97	10.28	11.57	10.36
ENSMUSG00000038526	1764.88	-0.903001	0.167183	-3.00869	0.00262374	0.0283758	11.03	10.16	11.29	10.36
ENSMUSG00000037017	1099.55	0.99886	0.199218	3.00605	0.00264664	0.028602	9.41	10.64	9.61	10.39
ENSMUSG00000020190	6548.53	0.967021	0.188678	3.00523	0.00265382	0.0286581	11.6	12.99	12.57	13.12
ENSMUSG00000055202	54.3034	2.3136	0.637006	3.00405	0.00266414	0.028748	4.7	7.18	3.34	5.33
ENSMUSG00000049411	175.883	-1.50033	0.36676	-3.00014	0.00269851	0.029097	7.8	6.15	8.22	6.86
ENSMUSG00000042377	926.07	0.994419	0.198154	2.99978	0.00270171	0.0291097	9.31	10.44	9.22	10.09
ENSMUSG00000014496	1694.89	-0.928398	0.17627	-2.99766	0.00272065	0.0292918	11.23	10.13	11.01	10.24
ENSMUSG00000029193	1887.48	-0.920669	0.1738	-2.9958	0.00273724	0.0294483	11.06	10	11.44	10.65
ENSMUSG00000022179	189.585	-1.54901	0.38367	-2.99479	0.00274636	0.0295244	7.97	6.99	8.27	6.22
ENSMUSG00000036438	9754.35	0.819519	0.140132	2.99373	0.00275586	0.0296044	12.82	13.56	12.75	13.65
ENSMUSG00000052751	1720.21	0.925977	0.175724	2.9932	0.00276068	0.0296341	10.17	11.26	10.25	11.01
ENSMUSG00000031024	1079.66	-0.993672	0.198367	-2.9928	0.0027643	0.0296507	10.21	9.43	10.73	9.54
ENSMUSG00000001995	379.114	-1.20451	0.26888	-2.99209	0.00277078	0.0296981	8.91	7.92	9.17	7.78
ENSMUSG00000062825	12488.4	0.853645	0.151906	2.98636	0.00282318	0.0302373	12.71	13.74	13.48	14.15
ENSMUSG00000000127	248.326	-1.32874	0.31134	-2.98304	0.00285403	0.0305449	8.29	6.97	8.64	7.32
ENSMUSG00000033430	1602.88	0.905877	0.169678	2.9814	0.00286936	0.0306862	10.17	11.06	10.08	10.99
ENSMUSG00000047554	1668.64	0.905587	0.169769	2.97809	0.00290055	0.0309967	10.21	11.18	10.15	10.99
ENSMUSG00000038168	3838.73	-0.855614	0.153115	-2.97563	0.00292387	0.031202	11.94	11.2	12.55	11.59
ENSMUSG00000055632	198.683	-1.41297	0.340426	-2.97561	0.0029241	0.031202	8.3	6.93	8.05	6.61
ENSMUSG00000038473	89.5712	-1.87949	0.497847	-2.97178	0.00296082	0.0315704	7.11	5.09	7.19	5.47
ENSMUSG00000033581	136.046	-1.60951	0.407034	-2.97152	0.00296333	0.0315737	7.63	6.19	7.73	6
ENSMUSG00000006498	5615.82	0.869968	0.158171	2.97126	0.00296583	0.031577	11.71	12.79	12.19	12.85
ENSMUSG00000032846	520.292	-1.0968	0.234761	-2.96813	0.0029962	0.0318767	9.6	8.41	9.34	8.33
ENSMUSG00000032202	962.131	-1.04299	0.216652	-2.96786	0.00299878	0.0318806	9.99	9.28	10.63	9.29
ENSMUSG00000054404	2138.65	0.877627	0.161084	2.96508	0.00302602	0.0321464	10.28	11.17	10.79	11.66
ENSMUSG00000038178	6319.52	-0.909359	0.17182	-2.9645	0.00303177	0.0321838	12.67	12.07	13.3	12.09
ENSMUSG00000059288	187.471	-1.44201	0.351624	-2.96341	0.00304247	0.0322735	8.22	6.93	7.96	6.4
ENSMUSG00000021103	369.402	-1.20446	0.271652	-2.96136	0.00306283	0.0324655	9.2	7.79	8.81	7.8
ENSMUSG00000017376	707.733	-1.04854	0.219059	-2.96058	0.00307062	0.0325242	9.88	9.03	9.91	8.68
ENSMUSG00000043987	573.928	-1.07518	0.228172	-2.95911	0.00308531	0.0326557	9.46	8.5	9.74	8.57
ENSMUSG00000026971	4294.58	-0.83238	0.146161	-2.95824	0.00309405	0.0327241	12.29	11.45	12.55	11.73
ENSMUSG00000049313	5516.42	-0.846211	0.150871	-2.95758	0.00310067	0.0327701	12.48	11.79	13.06	12.07
ENSMUSG00000020661	1213.1	-0.951008	0.186416	-2.9558	0.00311855	0.0329348	10.84	10.02	10.39	9.32
ENSMUSG00000062312	2075.17	-0.956982	0.188763	-2.95069	0.00317061	0.0334601	11.19	10.55	11.62	10.36
ENSMUSG00000055670	1367.81	-0.935667	0.181755	-2.9472	0.00320667	0.0338158	10.68	9.88	10.94	9.87
ENSMUSG00000002289	1315.87	0.958124	0.189565	2.94423	0.0032376	0.0341169	8.77	9.92	10.47	11.26
ENSMUSG00000035735	191.651	-1.57368	0.398787	-2.94311	0.00324931	0.0342152	7.65	6.78	8.56	6.37
ENSMUSG00000046442	109.838	-1.7105	0.445388	-2.94237	0.00325716	0.0342728	7.66	5.94	7.09	5.43
ENSMUSG00000053819	767.265	-1.0292	0.214179	-2.93771	0.0033065	0.0347666	10.14	8.92	9.87	9.03
ENSMUSG00000018774	253.437	1.40534	0.342422	2.93598	0.00332492	0.0349347	6.74	8.68	7.44	8.36
ENSMUSG00000018740	515.634	-1.11494	0.243662	-2.93413	0.00334481	0.0351181	9.09	7.77	9.74	8.8
ENSMUSG00000017978	1022.56	-0.956207	0.189749	-2.93129	0.00337562	0.0354157	10.33	9.35	10.47	9.54
ENSMUSG00000028271	1493.74	0.907593	0.173226	2.93023	0.00338715	0.0355107	10.12	10.98	9.92	10.88
ENSMUSG00000027905	958.739	0.961875	0.191815	2.92925	0.00339778	0.0355963	9.57	10.51	9.09	10.07
ENSMUSG00000035024	371.516	-1.21973	0.279981	-2.92782	0.00341346	0.0357345	9.26	7.72	8.77	7.84
ENSMUSG00000070923	4806.52	0.844681	0.152133	2.92296	0.00346716	0.0362703	11.98	12.69	11.5	12.48
ENSMUSG00000038872	283.394	-1.31267	0.312456	-2.92094	0.00348975	0.0364732	8.21	7.25	9.02	7.41
ENSMUSG00000022018	728.364	1.12284	0.247482	2.92077	0.00349163	0.0364732	8.44	10.02	9.19	9.89
ENSMUSG00000042302	240.94	-1.31421	0.313041	-2.92043	0.00349552	0.0364873	8.62	7.29	8.22	6.92
ENSMUSG00000026062	1956.28	-0.894723	0.169483	-2.91901	0.0035114	0.0366265	11.17	10.16	11.44	10.65
ENSMUSG00000032415	59.9291	-2.15147	0.60028	-2.91775	0.00352564	0.0367484	6.93	4.92	6.23	4.06
ENSMUSG00000050945	105.099	-1.75127	0.463349	-2.91631	0.00354195	0.0368875	7.04	5.17	7.6	5.98
ENSMUSG00000027079	701.156	1.01383	0.210496	2.91612	0.00354411	0.0368875	8.85	9.85	8.88	9.9
ENSMUSG00000027993	2675.7	-0.859152	0.157671	-2.91209	0.00359015	0.0373396	11.76	10.82	11.75	10.97
ENSMUSG00000055435	7163.37	-0.833697	0.148972	-2.91125	0.00359982	0.0374131	13.36	12.37	12.95	12.27
ENSMUSG00000039414	975.599	-0.977847	0.198654	-2.90881	0.0036281	0.0376798	10.14	9.33	10.52	9.39
ENSMUSG00000022957	759.983	-1.00395	0.207678	-2.90809	0.0036364	0.037731	9.91	8.99	10.06	8.98
ENSMUSG00000041598	1198.42	0.942697	0.186626	2.90793	0.00363827	0.037731	9.39	10.45	9.94	10.77
ENSMUSG00000017756	3209.06	-0.847239	0.154004	-2.90407	0.00368341	0.0381716	11.86	11.1	12.15	11.22
ENSMUSG00000009535	939.628	0.973862	0.19764	2.90357	0.00368937	0.0382059	9.61	10.45	8.97	10.07
ENSMUSG00000016200	280.217	-1.33661	0.3227	-2.90243	0.00370284	0.0382834	8.53	7.65	8.74	6.99
ENSMUSG00000038722	1862.52	0.879199	0.165112	2.90227	0.00370467	0.0382834	10.32	11.23	10.4	11.25
ENSMUSG00000031711	1102.5	0.937157	0.185082	2.90226	0.00370484	0.0382834	9.72	10.68	9.39	10.3
ENSMUSG00000022309	439.557	-1.33109	0.321193	-2.89884	0.0037455	0.0386757	9.69	7.63	8.81	8.17
ENSMUSG00000050565	6690.76	0.813588	0.142691	2.89849	0.00374967	0.038691	12.24	13.13	12.25	12.99
ENSMUSG00000054889	3211.28	0.934612	0.184528	2.89719	0.00376526	0.0388241	10.57	11.85	11.56	12.17
ENSMUSG00000029556	712.648	-1.01667	0.212896	-2.89659	0.00377244	0.0388702	9.81	8.91	9.98	8.87
ENSMUSG00000041540	74.2445	-1.98186	0.546656	-2.89371	0.00380721	0.0392004	6.57	4.61	7.17	5.24
ENSMUSG00000045730	208.35	1.35861	0.331435	2.89229	0.00382441	0.0393337	6.98	8.3	6.78	8.16
ENSMUSG00000024302	165.046	-1.47007	0.369984	-2.89219	0.00382563	0.0393337	8.05	6.67	7.79	6.25
ENSMUSG00000076576	44.7681	-3.18789	0.964579	-2.89026	0.0038492	0.0395478	1.98	1.56	7.35	3.71
ENSMUSG00000022500	2041.8	0.903881	0.174533	2.88702	0.00388913	0.0399295	10.02	11.1	10.85	11.59
ENSMUSG00000022701	309.689	-1.21733	0.283464	-2.88337	0.00393448	0.0403663	8.86	7.72	8.65	7.37
ENSMUSG00000004356	1363.64	-0.920355	0.1805	-2.88285	0.00394093	0.0404036	10.68	9.89	10.91	9.88
ENSMUSG00000031441	15292.4	-0.802094	0.139499	-2.88242	0.0039463	0.0404299	14.15	13.45	14.34	13.43
ENSMUSG00000020812	237.613	1.31267	0.31673	2.88154	0.00395732	0.040514	7.53	8.97	6.36	7.53
ENSMUSG00000027360	5409.43	-0.825495	0.147741	-2.88001	0.00397662	0.0406826	12.78	11.84	12.73	12.01
ENSMUSG00000017428	3559.79	0.864238	0.161277	2.87852	0.00399551	0.0408468	11.16	12.21	11.44	12.12
ENSMUSG00000043487	747.239	1.00096	0.208914	2.8766	0.00401979	0.0410658	8.94	10.04	8.98	9.88
ENSMUSG00000051586	669.442	-1.05345	0.227214	-2.87595	0.00402816	0.0411222	9.59	8.78	10.03	8.75
ENSMUSG00000037847	1422.81	-1.02039	0.215839	-2.87432	0.00404901	0.0413057	11.38	9.94	10.27	9.66
ENSMUSG00000027602	3008.79	0.842895	0.154226	2.87173	0.0040823	0.0416158	10.87	11.78	11.26	12.04
ENSMUSG00000015501	493.895	-1.08726	0.239445	-2.8702	0.00410213	0.0417882	9.16	8.15	9.6	8.44
ENSMUSG00000005625	3825.6	0.838686	0.152869	2.86969	0.00410879	0.0418265	11.28	12.24	11.55	12.28
ENSMUSG00000045294	2448.16	0.86694	0.162824	2.86776	0.00413384	0.0420517	10.76	11.49	10.76	11.75
ENSMUSG00000037470	2277.17	-0.859254	0.16027	-2.86549	0.00416361	0.0423247	11.29	10.48	11.72	10.82
ENSMUSG00000075327	636.445	1.02242	0.217239	2.86513	0.00416842	0.0423436	8.72	9.71	8.72	9.77
ENSMUSG00000031508	1323.96	0.952934	0.193206	2.86189	0.00421126	0.0427486	10.47	11.18	8.89	10.08
ENSMUSG00000044072	191.311	-1.39077	0.34634	-2.8607	0.0042271	0.0428718	8.32	6.85	7.9	6.59
ENSMUSG00000020042	120.737	-1.6287	0.429569	-2.86031	0.00423221	0.0428718	7.29	5.69	7.71	6.1
ENSMUSG00000044934	1245.32	0.958872	0.195389	2.8603	0.00423234	0.0428718	10.15	10.87	9.24	10.43
ENSMUSG00000047649	560.858	1.06306	0.231847	2.85989	0.00423785	0.0428844	8.4	9.63	8.6	9.51
ENSMUSG00000030994	21.9807	-3.45165	1.0671	-2.85977	0.00423955	0.0428844	5.18	2.29	5.53	2.21
ENSMUSG00000028518	4530.35	-0.825656	0.148915	-2.85838	0.00425816	0.0430424	12.55	11.63	12.45	11.72
ENSMUSG00000069895	2952.67	0.89788	0.174366	2.85538	0.00429855	0.0434202	10.94	12.1	11.06	11.7
ENSMUSG00000022812	1869.29	-0.902421	0.176125	-2.85264	0.00433582	0.0437659	11.08	10.37	11.41	10.32
ENSMUSG00000048249	1798.72	-0.878962	0.167931	-2.85214	0.00434256	0.0438032	11.31	10.35	11.06	10.26
ENSMUSG00000027312	1820.77	-0.87339	0.166001	-2.85173	0.00434823	0.0438049	11.05	10.19	11.34	10.46
ENSMUSG00000025364	3500.16	0.829637	0.150661	2.85168	0.00434882	0.0438049	11.2	12.09	11.39	12.17
ENSMUSG00000034858	919.526	-0.98227	0.20428	-2.85036	0.004367	0.0439572	10.17	9.39	10.33	9.16
ENSMUSG00000039770	2532.12	0.853717	0.159191	2.85013	0.00437007	0.0439574	10.99	11.76	10.64	11.57
ENSMUSG00000048424	1525.11	-1.0557	0.230263	-2.84763	0.00440464	0.0442742	11.34	9.76	10.61	10.07
ENSMUSG00000002346	1736.89	-0.881746	0.169206	-2.84709	0.00441206	0.0443178	11.19	10.23	11.08	10.28
ENSMUSG00000098923	1434.81	0.89477	0.173874	2.84557	0.00443326	0.0444996	9.93	10.82	10.02	10.91
ENSMUSG00000040690	597.545	-1.03722	0.223961	-2.84522	0.00443802	0.0445163	9.69	8.74	9.6	8.49
ENSMUSG00000048000	2406.99	-0.872455	0.166173	-2.84316	0.00446691	0.0447506	11.62	10.91	11.58	10.55
ENSMUSG00000036478	3202.89	0.898402	0.175302	2.84311	0.00446759	0.0447506	11.31	11.93	10.93	12.11
ENSMUSG00000034826	886.489	0.962015	0.197765	2.84184	0.00448546	0.0448983	9.44	10.49	8.96	9.84
ENSMUSG00000044617	745.459	1.06815	0.235176	2.84107	0.00449622	0.0449747	8.84	10.28	8.93	9.64
ENSMUSG00000110588	22.3083	3.36829	1.04525	2.83978	0.00451441	0.0451253	1.98	5.84	2.32	4.75
ENSMUSG00000010175	450.591	-1.09918	0.246465	-2.83684	0.00455628	0.0455121	9.25	8.08	9.29	8.25
ENSMUSG00000098973	239.944	1.33068	0.328148	2.83617	0.00456586	0.0455763	6.89	7.9	7.23	8.83
ENSMUSG00000003604	476.274	-1.12594	0.255983	-2.83589	0.00456989	0.0455848	9.26	7.88	9.43	8.53
ENSMUSG00000021182	497.833	-1.14731	0.26366	-2.83438	0.0045914	0.0457677	9.31	8.56	9.51	8
ENSMUSG00000039221	812.086	0.973564	0.202447	2.83315	0.00460916	0.0459128	9.38	10.43	8.72	9.62
ENSMUSG00000026315	809.717	0.980589	0.20504	2.83159	0.00463176	0.0461061	9.03	10.13	9.14	10.01
ENSMUSG00000034021	1049.89	-0.966628	0.200167	-2.83078	0.00464348	0.0461907	10.59	9.4	10.29	9.53
ENSMUSG00000031442	592.944	-1.04571	0.228341	-2.82785	0.00468613	0.0465827	9.47	8.59	9.8	8.61
ENSMUSG00000037608	3269.55	0.825259	0.15048	2.82601	0.00471311	0.0468114	11.48	12.3	10.86	11.7
ENSMUSG00000027249	81.1431	-1.90502	0.53263	-2.82564	0.00471859	0.0468114	6.86	5.45	7.13	4.84
ENSMUSG00000024048	6673.11	0.803264	0.142723	2.8255	0.00472071	0.0468114	12.18	12.91	12.3	13.18
ENSMUSG00000009293	1494.69	0.887186	0.172431	2.8254	0.00472214	0.0468114	10.08	10.94	9.99	10.91
ENSMUSG00000045671	819.432	-0.970829	0.20207	-2.8249	0.00472948	0.0468518	9.91	8.92	10.24	9.29
ENSMUSG00000035199	3203.39	0.862748	0.163865	2.82396	0.0047434	0.0469574	11.05	12.11	11.24	11.91
ENSMUSG00000020173	1638.04	-0.922857	0.185211	-2.82304	0.00475702	0.0470598	10.73	10.04	11.36	10.21
ENSMUSG00000079111	2764.59	0.87575	0.168563	2.82238	0.00476684	0.0471246	10.84	11.93	11.01	11.67
ENSMUSG00000067235	123.578	-1.63026	0.436343	-2.81947	0.00481028	0.0475214	6.68	5.17	8.1	6.41
ENSMUSG00000054843	1385.19	-0.896631	0.176242	-2.8179	0.00483393	0.0477222	10.63	9.77	10.98	10.05
ENSMUSG00000022698	4532.93	0.847174	0.158711	2.81754	0.00483933	0.0477427	11.97	12.62	11.32	12.37
ENSMUSG00000001151	939.883	-0.945934	0.193804	-2.81693	0.00484844	0.0477998	10.23	9.31	10.31	9.35
ENSMUSG00000055493	368.443	-1.14941	0.266221	-2.81499	0.00487788	0.0480571	8.97	7.73	9.02	7.95
ENSMUSG00000047539	1386.68	0.910217	0.181401	2.81264	0.00491364	0.0483647	9.79	10.85	10.02	10.79
ENSMUSG00000023079	467.335	-1.08292	0.242817	-2.8125	0.00491583	0.0483647	9.2	8.08	9.42	8.37
ENSMUSG00000027845	477.186	1.13143	0.260228	2.81074	0.00494275	0.0485964	8.46	9.24	8	9.45
ENSMUSG00000083307	63.4974	2.03502	0.581885	2.80986	0.00495626	0.0486959	4.53	6.75	4.83	6.62
ENSMUSG00000014226	2228.86	0.863223	0.164958	2.80813	0.00498294	0.0489246	10.95	11.69	10.26	11.24
ENSMUSG00000042842	485.377	1.06799	0.238004	2.80662	0.00500637	0.0491212	8.25	9.34	8.34	9.39
ENSMUSG00000019923	4092.88	0.840629	0.157011	2.80636	0.00501049	0.0491281	11.45	12.46	11.58	12.25
ENSMUSG00000076614	475.838	-3.63085	1.15175	-2.80518	0.00502889	0.0492749	7.51	5.32	10.67	5.71
ENSMUSG00000059674	68.8929	1.97182	0.560411	2.80477	0.00503524	0.0493036	5.24	7.41	4.09	5.77
ENSMUSG00000073530	37.0777	-2.6012	0.784916	-2.80437	0.00504146	0.0493309	5.83	3.13	6.18	3.83
ENSMUSG00000035934	112.835	-1.68188	0.457168	-2.80395	0.00504803	0.0493616	7.14	5.89	7.68	5.65
ENSMUSG00000049755	1701.51	0.882339	0.172068	2.8032	0.0050599	0.049444	10.09	11.08	10.35	11.13
ENSMUSG00000093838	15.1576	-5.1446	1.69318	-2.80218	0.00507591	NA	5.75	1.56	2.75	0
ENSMUSG00000028886	734.953	-1.01171	0.218365	-2.80131	0.00508955	0.0497	9.72	8.93	10.13	8.93
ENSMUSG00000046314	631.706	-1.04162	0.229152	-2.79997	0.00511069	0.0498726	9.77	8.5	9.7	8.87
ENSMUSG00000045314	1822.27	0.901324	0.179081	2.79943	0.00511936	0.0499233	10.46	11.15	10.16	11.27
ENSMUSG00000061859	2716.68	-0.889009	0.174832	-2.79702	0.00515756	0.0502617	11.5	10.87	12.03	10.89
ENSMUSG00000025366	1135.69	0.969261	0.203743	2.79401	0.00520594	0.0506988	9.29	10.55	9.85	10.55
ENSMUSG00000067567	191.301	-1.43022	0.368782	-2.79357	0.00521296	0.0507329	8.3	6.44	7.95	6.91
ENSMUSG00000041779	201.511	-1.36399	0.345203	-2.79254	0.00522963	0.0508487	7.81	6.65	8.49	6.97
ENSMUSG00000037646	1287.95	-0.90506	0.18087	-2.7924	0.00523193	0.0508487	10.58	9.77	10.84	9.85
ENSMUSG00000051517	130.789	-1.66962	0.454945	-2.79071	0.00525923	0.0510796	7.88	5.52	7.38	6.32
ENSMUSG00000024949	5402.59	0.811402	0.147451	2.7901	0.00526925	0.0511423	11.76	12.68	12.1	12.81
ENSMUSG00000028341	60.1669	2.11308	0.614217	2.78905	0.00528624	0.0512726	3.67	5.74	5.12	7.17
ENSMUSG00000094257	12.3917	5.58566	1.85976	2.78834	0.00529781	NA	0	5.25	0.65	3.71
ENSMUSG00000038143	251.221	-1.2641	0.309918	-2.78816	0.00530081	0.0513793	8.59	7.46	8.33	6.96
ENSMUSG00000005501	824.221	-0.981252	0.208561	-2.78697	0.0053204	0.0515345	10.28	9.12	9.9	9.09
ENSMUSG00000028010	428.657	1.11303	0.255916	2.7862	0.00533295	0.0516212	7.96	9.27	8.2	9.13
ENSMUSG00000039942	269.941	1.23956	0.30195	2.78047	0.00542805	0.0525064	7.42	8.5	7.26	8.64
ENSMUSG00000020605	483.731	-1.08895	0.248074	-2.77719	0.00548313	0.0530036	8.98	8.1	9.68	8.41
ENSMUSG00000051518	783.978	0.964421	0.203389	2.77508	0.00551874	0.0533119	9.05	10	9.06	10.04
ENSMUSG00000074890	986.139	0.930092	0.191112	2.77371	0.00554203	0.053501	9.3	10.27	9.51	10.41
ENSMUSG00000074115	61.7302	-2.66412	0.816941	-2.77146	0.00558047	0.053836	7.56	5.69	3.17	0
ENSMUSG00000030323	1431.76	-0.886757	0.175807	-2.7687	0.00562813	0.0542594	10.68	9.86	11.03	10.08
ENSMUSG00000047641	11.4711	5.65871	1.89955	2.7684	0.00563324	NA	1.31	4.61	0	4.46
ENSMUSG00000048108	4272.51	-0.808959	0.14773	-2.76829	0.00563521	0.0542886	12.19	11.44	12.61	11.74
ENSMUSG00000039976	2808.55	-0.852476	0.163462	-2.76808	0.0056387	0.0542886	11.79	10.77	11.84	11.15
ENSMUSG00000100850	110.252	-1.627	0.443335	-2.76767	0.00564592	0.0543217	7.69	6.07	7	5.41
ENSMUSG00000020576	1024.99	-0.929168	0.191274	-2.76654	0.00566545	0.0544457	10.16	9.32	10.6	9.59
ENSMUSG00000030465	295.915	-1.20328	0.290376	-2.76635	0.0056688	0.0544457	8.86	7.52	8.52	7.44
ENSMUSG00000062866	1380.43	-0.920721	0.188239	-2.76627	0.00567016	0.0544457	10.92	9.78	10.72	10
ENSMUSG00000046079	3076.12	-0.867644	0.169096	-2.76555	0.00568272	0.0545298	11.77	11.13	12.13	11.04
ENSMUSG00000020720	3546.59	0.812916	0.149546	2.76114	0.00576007	0.0552318	11.27	12.11	11.39	12.18
ENSMUSG00000057914	58.9333	-2.08435	0.610109	-2.76074	0.00576708	0.0552318	6.59	4.35	6.59	4.72
ENSMUSG00000043165	49.3217	2.26913	0.677044	2.76072	0.00576739	0.0552318	3.67	6.44	4.54	6.3
ENSMUSG00000041949	308.933	-1.18816	0.28565	-2.75918	0.0057947	0.0554564	8.65	7.38	8.84	7.73
ENSMUSG00000037805	4845.18	0.840949	0.159852	2.75847	0.00580719	0.055539	11.75	12.81	11.75	12.38
ENSMUSG00000039810	530.142	1.03578	0.230688	2.75604	0.00585067	0.0559176	8.41	9.47	8.48	9.49
ENSMUSG00000041530	1492.58	-0.889402	0.177591	-2.75578	0.00585516	0.0559234	10.76	10	11.07	10.06
ENSMUSG00000048410	267.086	-1.26455	0.313943	-2.75384	0.00589008	0.0562196	8.41	7.46	8.69	7.15
ENSMUSG00000028344	497.445	-1.05566	0.238314	-2.75125	0.00593678	0.0566278	9.33	8.2	9.46	8.47
ENSMUSG00000057440	614.274	-1.00441	0.219757	-2.75037	0.00595286	0.0567435	9.84	8.85	9.5	8.49
ENSMUSG00000021745	1576.06	-0.877594	0.173718	-2.74925	0.00597322	0.0568998	10.83	9.87	11.14	10.34
ENSMUSG00000039686	1046.13	-0.919049	0.188853	-2.74843	0.00598809	0.0570038	10.22	9.34	10.6	9.65
ENSMUSG00000020593	1878.48	-0.866136	0.169621	-2.74811	0.00599402	0.0570225	10.58	9.83	11.71	10.75
ENSMUSG00000059851	660.633	-1.00682	0.220881	-2.74729	0.00600908	0.0571279	10.24	9.07	9.17	8.33
ENSMUSG00000036208	369.725	1.13828	0.268866	2.74592	0.00603422	0.0573291	7.89	9.21	7.79	8.75
ENSMUSG00000076540	7.79597	-6.29607	2.15049	-2.74173	0.00611166	NA	3.67	0	4.35	0
ENSMUSG00000018569	1632.59	0.86918	0.171188	2.74073	0.00613021	0.0582026	10.05	10.99	10.29	11.09
ENSMUSG00000040016	2885.76	-0.820085	0.153306	-2.74017	0.00614082	0.0582648	11.92	11.09	11.78	10.96
ENSMUSG00000019889	4118.36	-0.803455	0.147296	-2.73908	0.00616116	0.0584193	12.16	11.39	12.53	11.69
ENSMUSG00000071855	234.894	1.27076	0.318031	2.73795	0.00618227	0.0585809	7.12	8.54	7.08	8.21
ENSMUSG00000030378	8.16993	-6.20375	2.12064	-2.73679	0.00620425	NA	4.62	0	3.34	0
ENSMUSG00000023988	957.893	0.957885	0.203847	2.73678	0.00620435	0.0587514	9.13	10.31	9.54	10.3
ENSMUSG00000001175	13897.2	0.770037	0.135238	2.73618	0.00621569	0.05882	13.26	14	13.39	14.18
ENSMUSG00000036825	1323.47	-0.898651	0.182305	-2.73525	0.0062332	0.058947	10.88	9.84	10.62	9.85
ENSMUSG00000042514	241.61	-1.26209	0.315256	-2.73456	0.00624639	0.0590329	8.36	7.02	8.47	7.29
ENSMUSG00000060860	764.115	0.959473	0.204689	2.73328	0.00627063	0.059223	9.14	10.11	8.89	9.84
ENSMUSG00000028664	492.31	-1.12489	0.265329	-2.73205	0.00629423	0.0593794	8.79	8.06	9.86	8.39
ENSMUSG00000022601	992.765	0.920663	0.190581	2.73198	0.00629544	0.0593794	9.56	10.53	9.27	10.14
ENSMUSG00000029338	448.623	-1.11382	0.261329	-2.73151	0.00630452	0.0594261	9.2	7.8	9.31	8.46
ENSMUSG00000022519	199.214	-1.34318	0.345327	-2.73127	0.00630908	0.0594301	7.87	6.4	8.4	7.17
ENSMUSG00000070520	745.613	0.963744	0.206498	2.73002	0.00633307	0.0596171	9.08	10.07	8.88	9.81
ENSMUSG00000042686	57.651	-2.14102	0.637969	-2.729	0.00635267	0.0597625	6.8	4.05	6.32	4.75
ENSMUSG00000028536	1321.24	-0.910209	0.186989	-2.72856	0.00636124	0.059804	10.53	9.47	10.93	10.16
ENSMUSG00000020948	560.568	1.04467	0.23631	2.72807	0.00637053	0.0598522	9.08	9.9	7.79	9.05
ENSMUSG00000039137	438.959	-1.10708	0.259352	-2.72632	0.0064045	0.0601321	9.24	7.87	9.22	8.35
ENSMUSG00000031511	2867.72	-0.832333	0.158597	-2.72599	0.0064109	0.060152	11.56	10.84	12.09	11.15
ENSMUSG00000021023	497.324	-1.05947	0.241938	-2.72578	0.00641499	0.060152	9.17	8.28	9.59	8.39
ENSMUSG00000037029	1252.66	0.887828	0.179072	2.7242	0.00644583	0.0604019	9.97	10.84	9.57	10.47
ENSMUSG00000040177	399.973	1.0948	0.255086	2.7238	0.00645364	0.0604356	8.17	9.21	7.82	8.96
ENSMUSG00000024135	387.218	-1.10856	0.260305	-2.72206	0.00648765	0.0607146	8.87	7.75	9.21	8.12
ENSMUSG00000022265	519.316	-1.03654	0.233923	-2.72116	0.00650525	0.0608398	9.26	8.21	9.62	8.59
ENSMUSG00000021392	1169.94	0.895205	0.182018	2.72063	0.00651577	0.0608985	9.93	10.83	9.38	10.26
ENSMUSG00000006800	814.035	-0.978483	0.212701	-2.7197	0.00653418	0.0610309	9.55	8.78	10.49	9.32
ENSMUSG00000020422	4027.15	-0.810511	0.150978	-2.71902	0.00654766	0.0611171	12	11.29	12.6	11.7
ENSMUSG00000039844	2120.91	-0.84936	0.165307	-2.71834	0.00656109	0.0611538	11.15	10.41	11.64	10.69
ENSMUSG00000036158	291.588	-1.18709	0.28955	-2.7183	0.00656173	0.0611538	8.9	7.65	8.4	7.27
ENSMUSG00000028830	2984.63	-0.821368	0.155027	-2.71803	0.00656717	0.0611538	11.6	10.85	12.15	11.26
ENSMUSG00000063410	1677.78	-0.872511	0.173848	-2.71796	0.00656859	0.0611538	10.92	10.18	11.24	10.24
ENSMUSG00000095930	132.084	-1.51136	0.408951	-2.71758	0.00657613	0.0611844	7.6	6.15	7.64	6.1
ENSMUSG00000033720	651.638	-1.0085	0.223977	-2.71681	0.0065914	0.0612505	9.61	8.44	9.9	9.04
ENSMUSG00000049323	2214	0.966707	0.208594	2.71679	0.00659175	0.0612505	10.32	11.74	10.73	11.26
ENSMUSG00000040877	183.748	-1.36621	0.355708	-2.7163	0.00660163	0.0612856	7.98	6.78	8.12	6.62
ENSMUSG00000001542	2089.75	0.838237	0.161343	2.71618	0.00660405	0.0612856	10.64	11.5	10.45	11.27
ENSMUSG00000040265	377.393	-1.12293	0.266201	-2.71574	0.00661271	0.0613264	8.78	7.55	9.21	8.19
ENSMUSG00000061589	1288.6	0.883271	0.178196	2.71202	0.00668752	0.0619802	10.09	11.01	9.49	10.34
ENSMUSG00000005893	547.396	-1.02986	0.232292	-2.71151	0.00669784	0.0620359	9.63	8.47	9.41	8.51
ENSMUSG00000020628	1117.9	-0.902011	0.185263	-2.70973	0.00673386	0.0623293	10.35	9.45	10.65	9.75
ENSMUSG00000034681	880.506	0.932252	0.196542	2.70809	0.00676724	0.0625981	9.28	10.23	9.2	10.12
ENSMUSG00000023990	707.31	-0.971251	0.21103	-2.70697	0.00679006	0.0627374	9.72	8.77	10.01	9.02
ENSMUSG00000032743	588.272	-1.01073	0.22562	-2.70692	0.00679103	0.0627374	9.58	8.66	9.66	8.56
ENSMUSG00000070738	2017.47	-0.865352	0.171928	-2.70667	0.00679612	0.0627441	11.25	10.56	11.44	10.41
ENSMUSG00000029708	1118.3	0.898495	0.184298	2.70483	0.00683389	0.0630523	9.65	10.55	9.57	10.47
ENSMUSG00000095642	21.2464	-3.70364	1.22258	-2.70219	0.00688848	0.0635003	2.78	0	6.21	2.81
ENSMUSG00000003418	1052.54	-0.917891	0.191666	-2.70205	0.00689127	0.0635003	10.62	9.58	10.22	9.42
ENSMUSG00000038827	681.283	0.98132	0.215227	2.70096	0.00691395	0.0636686	8.58	9.65	9.08	9.97
ENSMUSG00000029676	238.249	-1.25376	0.316159	-2.70043	0.00692506	0.06373	8.45	7.31	8.33	6.99
ENSMUSG00000032812	793.209	-0.949123	0.203382	-2.69996	0.0069348	0.0637789	9.98	9.04	10.08	9.13
ENSMUSG00000038732	219.543	-1.2882	0.329248	-2.69765	0.006983	0.0641811	8.56	7.1	7.98	6.86
ENSMUSG00000051934	405.23	-1.08963	0.255684	-2.69718	0.00699288	0.0642309	8.94	7.86	9.27	8.17
ENSMUSG00000025795	2022.21	-0.840559	0.16347	-2.69504	0.00703797	0.0646038	11.4	10.51	11.28	10.49
ENSMUSG00000066058	1486.38	-0.869363	0.174211	-2.69422	0.00705539	0.0647224	10.83	9.9	10.98	10.17
ENSMUSG00000059439	696.397	-0.98863	0.21896	-2.6883	0.00718164	0.0658386	9.36	8.54	10.24	9.11
ENSMUSG00000092035	101.988	1.6379	0.460569	2.68776	0.00719323	0.0659028	5.5	7.02	5.8	7.5
ENSMUSG00000027167	260.943	-1.21905	0.304877	-2.6865	0.00722055	0.066111	8.54	7.24	8.49	7.36
ENSMUSG00000001552	7570.7	0.814394	0.154286	2.68588	0.00723398	0.0661918	12.02	13.04	12.77	13.39
ENSMUSG00000064043	120.129	-1.55984	0.431924	-2.68529	0.0072466	0.0662652	7.15	5.74	7.78	6.12
ENSMUSG00000045392	95.1785	1.75343	0.504355	2.68348	0.00728606	0.0665837	5	7.34	5.85	7.05
ENSMUSG00000093861	100.059	-1.89467	0.557121	-2.68285	0.00729975	0.0666664	6.1	5.32	8.01	5.24
ENSMUSG00000021477	21470.2	0.759039	0.133872	2.68195	0.00731946	0.066804	13.96	14.76	13.96	14.68
ENSMUSG00000058638	1606.71	0.903696	0.187952	2.67992	0.00736408	0.0671686	9.92	11.08	10.32	10.98
ENSMUSG00000008348	2804.74	0.813374	0.154301	2.67901	0.00738391	0.0673069	10.68	11.48	11.24	12.07
ENSMUSG00000043398	272.607	1.21459	0.304286	2.67704	0.00742754	0.0676616	7.55	9	7.05	8.03
ENSMUSG00000019987	40.4602	-2.55642	0.806497	-2.67381	0.00749939	0.0682729	5.9	4.61	6.23	2.68
ENSMUSG00000070639	1815.55	-0.850526	0.168515	-2.6735	0.00750641	0.0682936	11.27	10.33	11.11	10.35
ENSMUSG00000019820	2045.72	-0.835836	0.16314	-2.67154	0.00755043	0.0685856	11.24	10.36	11.46	10.67
ENSMUSG00000025083	435.089	-1.0638	0.248473	-2.67151	0.00755111	0.0685856	9.21	8.11	9.2	8.17
ENSMUSG00000037580	114.429	1.58884	0.445019	2.67143	0.00755281	0.0685856	5.67	7.6	6	7.26
ENSMUSG00000024561	1825.92	0.875288	0.177941	2.67104	0.00756158	0.0686219	10.34	11.42	10.3	10.97
ENSMUSG00000071646	2929.53	0.835443	0.163071	2.67027	0.00757914	0.0687379	10.96	11.97	11.11	11.77
ENSMUSG00000031626	645.428	-0.993621	0.222421	-2.66891	0.00760988	0.0689732	9.65	8.52	9.84	8.97
ENSMUSG00000022685	629.738	-0.984934	0.219496	-2.66489	0.00770135	0.0697583	9.58	8.56	9.83	8.88
ENSMUSG00000046994	779.725	0.962188	0.211362	2.65983	0.00781796	0.07077	9.2	10.35	8.82	9.6
ENSMUSG00000029191	1038.55	-0.913183	0.193047	-2.65834	0.00785266	0.0710395	10.32	9.29	10.49	9.68
ENSMUSG00000015766	6280.74	-0.778849	0.142532	-2.65799	0.00786082	0.0710686	12.87	12.15	13.04	12.2
ENSMUSG00000048039	762.549	0.953716	0.20866	2.65368	0.00796191	0.0719372	9.06	10.14	8.97	9.8
ENSMUSG00000041997	2390.68	-0.818519	0.15779	-2.65239	0.0079925	0.0721683	11.68	10.85	11.47	10.66
ENSMUSG00000029101	270.325	-1.20755	0.304529	-2.65181	0.00800627	0.0722473	8.47	7.48	8.64	7.25
ENSMUSG00000045973	8990.79	0.7763	0.141939	2.65113	0.00802225	0.0723461	12.74	13.62	12.64	13.32
ENSMUSG00000095633	7.48838	-6.17917	2.1803	-2.65063	0.00803424	NA	3.3	0	4.47	0
ENSMUSG00000013698	2882.48	0.806489	0.153369	2.65039	0.00803991	0.0724179	10.88	11.69	11.17	11.98
ENSMUSG00000037455	881.033	-0.923279	0.197436	-2.65037	0.00804029	0.0724179	10.05	9.14	10.29	9.36
ENSMUSG00000064210	2396.82	-0.822829	0.159607	-2.64919	0.00806857	0.0726273	11.3	10.55	11.82	10.93
ENSMUSG00000028434	1568	-0.859109	0.173412	-2.64751	0.00810869	0.0729427	10.81	10.04	11.14	10.19
ENSMUSG00000097675	114.02	1.55826	0.437689	2.6463	0.00813775	0.0731584	5.67	7.36	6.06	7.48
ENSMUSG00000062542	79.7108	-1.79395	0.527219	-2.64396	0.00819415	0.0735869	6.78	4.82	7.12	5.51
ENSMUSG00000040820	380.535	-1.09462	0.262726	-2.6439	0.00819565	0.0735869	9	7.82	9.04	8.03
ENSMUSG00000029128	1032.42	-0.915763	0.195128	-2.64321	0.00821244	0.0736916	10.58	9.5	10.21	9.45
ENSMUSG00000027010	2887.23	-0.805522	0.153506	-2.64174	0.00824808	0.0739653	11.73	10.92	11.95	11.15
ENSMUSG00000031781	2050.19	0.831401	0.163422	2.63979	0.00829566	0.0743457	10.47	11.37	10.58	11.35
ENSMUSG00000025034	3084.79	0.84287	0.167946	2.63698	0.00836473	0.074918	10.8	11.87	11.39	12.02
ENSMUSG00000038489	803.675	0.949786	0.208752	2.63368	0.00844657	0.0756039	9.12	10.24	9.06	9.84
ENSMUSG00000018363	2355.41	-0.822037	0.160281	-2.6331	0.00846098	0.0756858	11.57	10.68	11.54	10.79
ENSMUSG00000037336	102.318	1.61964	0.463635	2.63059	0.00852367	0.0761992	6.38	7.73	4.68	6.51
ENSMUSG00000022280	2738.33	0.810278	0.156083	2.6286	0.00857376	0.0765977	11.02	11.77	10.9	11.77
ENSMUSG00000028760	4060.59	-0.793057	0.149543	-2.62839	0.0085789	0.0765977	12.1	11.39	12.53	11.66
ENSMUSG00000024286	3074.9	-0.80843	0.155504	-2.62649	0.00862697	0.0769602	11.86	10.96	12.01	11.28
ENSMUSG00000041815	2370.61	0.870271	0.179058	2.62637	0.0086302	0.0769602	10.41	11.54	10.99	11.6
ENSMUSG00000022335	90.9619	-1.6989	0.494655	-2.62587	0.00864284	0.0770252	6.94	5.58	7.29	5.35
ENSMUSG00000018565	1355.92	0.869122	0.178782	2.62399	0.00869051	0.077402	9.88	10.85	9.93	10.7
ENSMUSG00000036555	619.805	-0.977368	0.22007	-2.62357	0.00870139	0.077451	9.64	8.63	9.73	8.79
ENSMUSG00000029516	157.498	-1.38749	0.376467	-2.62304	0.0087148	0.0775224	7.94	6.53	7.73	6.38
ENSMUSG00000026778	383.766	-1.08888	0.262794	-2.62137	0.00875761	0.077855	8.74	7.58	9.27	8.24
ENSMUSG00000020863	4068.31	0.898331	0.190284	2.61888	0.00882196	0.0783505	12.13	12.63	10.63	11.93
ENSMUSG00000024074	4036.28	-0.785316	0.147135	-2.61879	0.00882424	0.0783505	12.23	11.46	12.41	11.61
ENSMUSG00000031880	311.359	1.14055	0.282926	2.61748	0.00885808	0.0786025	7.62	8.88	7.58	8.6
ENSMUSG00000040548	3181.02	-0.804342	0.154526	-2.61666	0.0088794	0.0787431	11.75	11.04	12.19	11.29
ENSMUSG00000028989	102.489	1.61906	0.466014	2.61594	0.00889829	0.0788619	5	6.67	6.17	7.7
ENSMUSG00000036964	43.6753	2.22188	0.696913	2.61421	0.00894344	0.0792055	4.33	6.19	3.76	6.17
ENSMUSG00000032997	989.43	0.947761	0.209547	2.61403	0.00894806	0.0792055	9.02	10.26	9.73	10.42
ENSMUSG00000022032	102.832	-1.64635	0.47699	-2.61295	0.00897635	0.079407	6.96	5.01	7.54	6.17
ENSMUSG00000019891	695.441	-0.951776	0.211258	-2.61186	0.0090052	0.0796133	9.94	9	9.74	8.78
ENSMUSG00000043923	421.146	1.10185	0.269053	2.60859	0.00909172	0.0803288	8.73	9.51	7.19	8.6
ENSMUSG00000018500	118.174	-1.67902	0.49058	-2.60716	0.00912961	0.0806141	7.37	4.82	7.55	6.58
ENSMUSG00000031799	4189.56	0.781744	0.146581	2.60431	0.00920587	0.0812376	11.59	12.34	11.59	12.4
ENSMUSG00000031217	1715.81	0.836731	0.167899	2.60115	0.00929131	0.0819412	9.98	10.83	10.51	11.33
ENSMUSG00000030264	1173.27	0.874867	0.182593	2.60069	0.00930366	0.0819999	9.76	10.68	9.62	10.45
ENSMUSG00000032487	65.2173	2.05287	0.635775	2.59978	0.00932834	0.0821671	5.67	6.7	3.63	6.6
ENSMUSG00000030213	1373.2	-0.858647	0.176559	-2.59769	0.00938533	0.0826185	10.66	9.84	10.91	10.02
ENSMUSG00000071072	2778.6	0.799895	0.154034	2.59616	0.00942733	0.0829374	11.03	11.84	10.94	11.73
ENSMUSG00000045917	359.476	-1.11897	0.277163	-2.59404	0.00948553	0.0833984	8.85	7.99	9.03	7.68
ENSMUSG00000030556	572.691	-1.01455	0.237019	-2.59282	0.0095192	0.0836434	9.47	8.7	9.68	8.45
ENSMUSG00000024827	8181.04	-0.764994	0.140832	-2.5917	0.00955028	0.0838652	13.27	12.58	13.39	12.55
ENSMUSG00000022023	1726.75	0.839099	0.169467	2.59106	0.00956819	0.0839713	10.52	11.28	10	10.92
ENSMUSG00000025314	1613.13	-0.891266	0.189735	-2.58922	0.00961923	0.0843677	10.82	10.2	11.22	10.07
ENSMUSG00000005566	4155.42	0.798914	0.154136	2.58806	0.00965192	0.0845551	11.43	12.37	11.7	12.35
ENSMUSG00000034867	616.651	-0.978612	0.223571	-2.58804	0.00965235	0.0845551	9.53	8.68	9.82	8.72
ENSMUSG00000026858	1198.56	-0.870802	0.181936	-2.58773	0.00966096	0.084579	10.47	9.59	10.72	9.85
ENSMUSG00000094483	6143.9	0.788591	0.150214	2.58692	0.00968384	0.0846997	12.18	13.12	12.08	12.72
ENSMUSG00000033721	940.748	-0.907577	0.196216	-2.58682	0.00968652	0.0846997	10.4	9.39	10.12	9.31
ENSMUSG00000020211	1052.66	0.945869	0.211088	2.58598	0.00971034	0.0848564	9	10.23	9.91	10.59
ENSMUSG00000110755	57.976	-2.09628	0.656403	-2.5842	0.00976052	0.0852431	6.64	3.66	6.47	5.12
ENSMUSG00000001576	2473.45	-0.807336	0.157805	-2.58126	0.00984408	0.0859207	11.24	10.46	11.92	11.09
ENSMUSG00000027962	723.424	0.985679	0.226965	2.58048	0.00986629	0.0860623	8.8	10.08	9.02	9.73
ENSMUSG00000034265	125.268	-1.48446	0.420653	-2.57805	0.009936	0.0865887	7.31	5.89	7.73	6.22
ENSMUSG00000038122	563.778	-1.02247	0.241459	-2.57796	0.00993868	0.0865887	9.72	8.42	9.4	8.63
ENSMUSG00000003053	41.7288	-2.75632	0.914201	-2.57747	0.00995278	0.0866591	5.67	5.01	6.4	1.77
ENSMUSG00000024743	175.61	-1.3628	0.373666	-2.57662	0.0099772	0.0868192	7.65	6.03	8.24	7.11
ENSMUSG00000029762	183.279	1.31054	0.35343	2.57628	0.00998695	0.0868515	6.62	8.06	6.83	8.01
ENSMUSG00000035202	8451.51	0.792602	0.152433	2.57557	0.0100074	0.0869767	12.69	13.29	12.49	13.48
ENSMUSG00000021905	1422.13	0.850278	0.174938	2.57393	0.0100549	0.0873372	10.01	10.81	9.97	10.87
ENSMUSG00000045291	60.4138	-2.20411	0.701045	-2.57346	0.0100687	0.0874036	7.25	3.66	5.74	4.75
ENSMUSG00000028799	510.66	-1.01624	0.239485	-2.57317	0.0100771	0.0874235	9.17	8.03	9.62	8.72
ENSMUSG00000028849	1791.7	0.836942	0.16982	2.57297	0.0100831	0.0874235	10.21	11.14	10.45	11.19
ENSMUSG00000031627	664.298	-1.00443	0.235147	-2.57043	0.0101574	0.0880143	9.43	8.74	10.1	8.8
ENSMUSG00000026134	81.5971	-1.75249	0.52664	-2.56815	0.0102243	0.0885409	6.87	4.82	7.08	5.62
ENSMUSG00000019189	2192.41	-0.825754	0.166091	-2.56338	0.0103659	0.089713	11.45	10.77	11.45	10.49
ENSMUSG00000023286	1382.9	0.863468	0.180978	2.5609	0.0104401	0.0903006	10.11	10.83	9.77	10.76
ENSMUSG00000006599	2065.74	0.819177	0.164096	2.55447	0.0106351	0.0919323	10.71	11.62	10.34	11.08
ENSMUSG00000024258	709.165	0.947206	0.214264	2.55388	0.010653	0.0920317	8.86	9.95	8.98	9.79
ENSMUSG00000032536	3094.14	-0.803668	0.158096	-2.55331	0.0106703	0.0921165	11.72	11.05	12.14	11.21
ENSMUSG00000040969	469.977	-1.06282	0.259609	-2.55314	0.0106756	0.0921165	9.61	8.22	8.99	8.22
ENSMUSG00000064127	2590.51	-0.800304	0.157089	-2.54827	0.010826	0.093358	11.69	10.83	11.68	10.93
ENSMUSG00000026116	1875.6	-0.835388	0.170972	-2.54655	0.0108794	0.0937623	10.79	10.09	11.58	10.62
ENSMUSG00000036211	6.48346	6.17216	2.26705	2.54611	0.0108931	NA	0	4.21	0	3.24
ENSMUSG00000019487	1567.53	0.838979	0.172446	2.5456	0.0109091	0.0939617	10.26	11.02	10.01	10.92
ENSMUSG00000021027	1760.56	-0.825858	0.167377	-2.5443	0.0109498	0.094256	11.2	10.42	11.06	10.2
ENSMUSG00000024277	1889.64	-0.822279	0.166015	-2.54362	0.0109711	0.0943403	10.98	10.22	11.46	10.58
ENSMUSG00000032715	97.0646	1.6016	0.472407	2.54357	0.0109727	0.0943403	5.24	6.81	5.92	7.51
ENSMUSG00000033931	1244.44	0.860335	0.181005	2.54322	0.0109838	0.094379	10	10.79	9.56	10.49
ENSMUSG00000025402	426.193	1.03611	0.25018	2.54261	0.0110028	0.0944863	7.94	9.02	8.3	9.3
ENSMUSG00000042650	9554.47	0.781497	0.150117	2.54134	0.011043	0.0947746	12.61	13.57	12.94	13.54
ENSMUSG00000057113	7864.57	0.754768	0.139634	2.5407	0.0110632	0.0948914	12.72	13.42	12.29	13.09
ENSMUSG00000030795	4664.12	0.776	0.14806	2.53951	0.0111007	0.0951565	11.89	12.58	11.6	12.46
ENSMUSG00000111028	12.9076	4.05066	1.43866	2.53755	0.0111632	NA	1.98	5.09	0.65	4
ENSMUSG00000045667	864.575	-0.913442	0.202388	-2.53692	0.0111834	0.0958082	9.9	9.12	10.35	9.33
ENSMUSG00000025082	1356.65	-0.89994	0.197165	-2.53564	0.0112241	0.0961	10.72	10.11	10.84	9.67
ENSMUSG00000037375	47.5252	-2.13976	0.686361	-2.53476	0.0112524	0.0962846	5.71	3.87	6.71	4.46
ENSMUSG00000035397	399.398	1.05379	0.257963	2.53443	0.011263	0.0963179	7.73	8.88	8.28	9.25
ENSMUSG00000028841	724.566	0.92753	0.20849	2.53024	0.0113984	0.0974184	8.86	9.8	9.06	9.98
ENSMUSG00000057133	1070.32	-0.873474	0.187196	-2.5293	0.0114291	0.0976222	10.49	9.65	10.38	9.47
ENSMUSG00000074030	1194.23	0.917414	0.204669	2.52806	0.0114696	0.0979103	9.48	10.71	9.88	10.5
ENSMUSG00000044349	3740.82	0.798687	0.157724	2.52776	0.0114794	0.0979353	12.26	12.9	9.67	10.63
ENSMUSG00000021219	459.762	-1.01723	0.244229	-2.52724	0.0114961	0.0979949	9.04	8.05	9.46	8.43
ENSMUSG00000091405	26.2057	2.75812	0.933124	2.52713	0.0115	0.0979949	3.67	6.23	1.72	4.16
ENSMUSG00000024206	77.6241	-1.741	0.53088	-2.52599	0.0115372	0.0982541	6.62	4.82	7.16	5.51
ENSMUSG00000034216	1653.29	0.856517	0.180757	2.52559	0.0115506	0.0983096	9.97	11.03	10.42	11.08
ENSMUSG00000057400	105.436	-1.70759	0.518023	-2.5242	0.0115962	0.0986398	7.11	6.3	7.48	4.96
ENSMUSG00000090125	13.6153	4.08182	1.45913	2.5233	0.0116259	NA	0	4.61	2.15	4.84
ENSMUSG00000059866	372.242	1.05925	0.261314	2.52282	0.0116419	0.0989696	8.2	9.28	7.57	8.59
ENSMUSG00000008393	2203.1	0.808774	0.162152	2.52093	0.0117045	0.0994431	10.54	11.42	10.75	11.48
ENSMUSG00000074634	492.787	1.00199	0.238889	2.51994	0.0117374	0.0996642	8.41	9.3	8.32	9.42
ENSMUSG00000045414	900.19	0.899517	0.198261	2.51949	0.0117524	0.0997328	9.48	10.27	9.11	10.11
ENSMUSG00000028522	2657.65	0.814857	0.164681	2.51916	0.0117637	0.0997692	11.14	11.78	10.68	11.66
ENSMUSG00000045427	2595.49	0.792374	0.155812	2.51825	0.0117938	0.0999661	10.98	11.74	10.81	11.62
ENSMUSG00000023345	84.1785	-1.67753	0.507452	-2.51754	0.0118178	0.10011	6.93	5.17	7.1	5.53
ENSMUSG00000055148	968.851	0.894547	0.196479	2.51705	0.0118341	0.100171	9.35	10.39	9.45	10.21
ENSMUSG00000043421	130.526	1.43953	0.413036	2.5168	0.0118425	0.100171	6.28	7.48	6.05	7.68
ENSMUSG00000025243	6150.19	-0.761555	0.143662	-2.5167	0.0118459	0.100171	12.84	12.02	12.99	12.29
ENSMUSG00000028776	3372.99	0.802818	0.160126	2.51562	0.0118822	0.100419	11.12	12.09	11.4	12.03
ENSMUSG00000023030	2656.53	-0.826887	0.169758	-2.51468	0.0119142	0.10063	11.84	10.79	11.62	11
ENSMUSG00000023066	108.057	-1.52956	0.449282	-2.51414	0.0119321	0.100665	7.35	5.98	7.31	5.67
ENSMUSG00000031583	531.543	-0.9965	0.237269	-2.51403	0.0119361	0.100665	9.44	8.3	9.5	8.64
ENSMUSG00000032712	1528.69	0.833426	0.172409	2.51393	0.0119393	0.100665	10.16	11.05	10.04	10.81
ENSMUSG00000050708	36810.4	0.746087	0.137733	2.51274	0.0119797	0.100947	14.55	15.42	14.93	15.56
ENSMUSG00000032567	373.382	1.05885	0.262265	2.51216	0.0119994	0.101053	8.01	9.14	7.83	8.81
ENSMUSG00000028560	1870.34	0.831445	0.171783	2.51157	0.0120194	0.101162	10.64	11.32	10.14	11.11
ENSMUSG00000085912	21.2672	3.50952	1.23828	2.51115	0.0120339	0.101226	0	5.89	2.97	4.38
ENSMUSG00000030982	1915.63	-0.812731	0.164389	-2.51069	0.0120495	0.101297	11.11	10.31	11.39	10.56
ENSMUSG00000049550	2194	-0.802109	0.160235	-2.50949	0.0120905	0.101583	11.44	10.62	11.46	10.67
ENSMUSG00000021621	677.66	0.954587	0.221092	2.5084	0.0121281	0.101825	8.95	10.1	8.7	9.46
ENSMUSG00000044433	1258.14	0.925008	0.209342	2.50789	0.0121454	0.101825	9.35	10.63	10.13	10.71
ENSMUSG00000030888	900.356	0.892946	0.196561	2.50786	0.0121466	0.101825	9.21	10.16	9.39	10.22
ENSMUSG00000051439	501.145	1.01457	0.245059	2.50783	0.0121476	0.101825	8.47	9.25	8.29	9.51
ENSMUSG00000111205	6.33294	6.11804	2.28322	2.50438	0.0122667	NA	0	4.21	0	3.14
ENSMUSG00000093535	49.957	-2.06854	0.666569	-2.50317	0.0123085	0.103114	6.98	5.17	5.09	2.93
ENSMUSG00000023868	48.7204	-2.18695	0.714007	-2.50271	0.0123247	0.103189	6.07	3.13	6.52	4.96
ENSMUSG00000027303	2360.26	-0.805716	0.162129	-2.50242	0.0123348	0.103213	11.47	10.57	11.63	10.91
ENSMUSG00000004040	3921.15	0.823816	0.169431	2.50141	0.01237	0.103411	11.22	12.31	11.69	12.26
ENSMUSG00000022052	2120.4	0.807433	0.162887	2.50133	0.0123729	0.103411	10.54	11.42	10.64	11.38
ENSMUSG00000024583	3786.48	0.772757	0.149084	2.50032	0.0124082	0.103647	11.51	12.23	11.39	12.22
ENSMUSG00000053333	504.859	-0.989948	0.235984	-2.49996	0.0124209	0.103692	9.25	8.24	9.52	8.55
ENSMUSG00000040387	104.423	-1.57813	0.471327	-2.4996	0.0124334	0.103722	7.45	5.45	7.14	5.95
ENSMUSG00000035437	1178.12	-0.860091	0.184078	-2.49944	0.0124389	0.103722	10.67	9.73	10.47	9.69
ENSMUSG00000025004	6.69837	-6.00026	2.24167	-2.49826	0.0124805	NA	4.22	0	3.34	0
ENSMUSG00000047631	20.7203	-3.04425	1.0594	-2.49599	0.0125607	0.104677	5.5	3.13	4.88	1.77
ENSMUSG00000020231	768.017	-0.912619	0.20541	-2.49559	0.0125746	0.104733	9.91	9.02	10.04	9.1
ENSMUSG00000037490	492.58	-0.999326	0.240368	-2.49336	0.0126539	0.105332	9.25	8.38	9.46	8.35
ENSMUSG00000024985	296.533	-1.13655	0.295465	-2.49287	0.0126716	0.105418	8.49	7.58	8.84	7.5
ENSMUSG00000041684	578.551	-0.976876	0.23149	-2.49201	0.0127023	0.105613	9.67	8.51	9.5	8.69
ENSMUSG00000036218	53.4691	-2.01728	0.649041	-2.4918	0.0127097	0.105613	6.07	4.61	6.73	4.34
ENSMUSG00000084890	6.70331	6.00015	2.24816	2.49099	0.0127387	NA	0	4.49	0	2.68
ENSMUSG00000028186	37.0761	-2.35162	0.784101	-2.48899	0.0128107	0.106391	5.67	4.05	6.21	3.41
ENSMUSG00000027356	1519.62	-0.850134	0.180934	-2.48784	0.0128521	0.106673	11.01	9.98	10.85	10.17
ENSMUSG00000036832	962.349	-0.884591	0.194809	-2.48752	0.0128638	0.106709	10.35	9.56	10.22	9.24
ENSMUSG00000042682	3166.74	0.790093	0.156909	2.48611	0.0129149	0.107071	11.31	11.97	11.05	11.96
ENSMUSG00000028741	874.773	0.942837	0.21845	2.48494	0.0129572	0.10736	9.08	10.34	9.34	9.99
ENSMUSG00000017734	186.269	1.26117	0.346876	2.48263	0.0130415	0.107996	6.99	8.2	6.56	7.86
ENSMUSG00000034330	750.209	-0.941973	0.218456	-2.48093	0.0131041	0.108452	9.56	8.85	10.27	9.12
ENSMUSG00000004677	692.46	-0.928801	0.213209	-2.48021	0.0131306	0.108609	9.91	9.06	9.74	8.73
ENSMUSG00000056536	588.836	-0.956929	0.22466	-2.47899	0.0131755	0.108918	9.9	8.85	9.25	8.39
ENSMUSG00000032040	414.389	-1.08177	0.275106	-2.47821	0.0132044	0.109094	9.16	7.71	9.11	8.36
ENSMUSG00000027569	443.646	1.03806	0.25755	2.47742	0.0132338	0.109274	8.73	9.51	7.51	8.79
ENSMUSG00000017418	1047.96	0.870045	0.189772	2.4769	0.0132531	0.10937	9.64	10.61	9.4	10.18
ENSMUSG00000003575	409.984	-1.0514	0.263032	-2.4765	0.0132676	0.109427	8.84	8.02	9.35	8.1
ENSMUSG00000027242	129.316	-1.4419	0.420951	-2.47511	0.0133194	0.109792	7.58	5.89	7.57	6.35
ENSMUSG00000074968	82.0206	-1.71217	0.531944	-2.46675	0.0136345	0.112324	7.82	6.03	4.91	3.41
ENSMUSG00000026049	189.989	1.26015	0.348902	2.4653	0.01369	0.112663	7.25	8.31	6.31	7.74
ENSMUSG00000040274	510.57	-1.03044	0.255728	-2.46527	0.0136912	0.112663	9.22	8.53	9.6	8.25
ENSMUSG00000037795	671.147	-0.925836	0.213576	-2.46205	0.0138144	0.113611	9.99	9.03	9.54	8.65
ENSMUSG00000019841	670.177	-0.925886	0.213648	-2.46146	0.0138373	0.113735	9.93	9.03	9.6	8.66
ENSMUSG00000028862	401.59	2.59786	0.893212	2.46063	0.0138693	0.113933	5.75	9.35	7.81	9.41
ENSMUSG00000034903	5398.99	-0.77762	0.153495	-2.46015	0.0138881	0.113971	12.48	11.88	12.96	12.02
ENSMUSG00000009418	282.986	-1.13754	0.299799	-2.4601	0.0138898	0.113971	8.31	7.38	8.86	7.55
ENSMUSG00000032469	620.071	0.935936	0.218288	2.45518	0.0140816	0.115429	8.88	9.81	8.58	9.51
ENSMUSG00000044167	1823.78	-0.810983	0.167398	-2.45512	0.0140836	0.115429	10.89	10.15	11.43	10.56
ENSMUSG00000034813	108.755	-1.563	0.473964	-2.45377	0.0141368	0.1158	7.69	5.58	6.96	5.91
ENSMUSG00000043183	368.418	1.04356	0.262332	2.45321	0.0141588	0.115913	8.06	9.1	7.76	8.8
ENSMUSG00000021366	706.378	-0.92969	0.215962	-2.45271	0.0141786	0.11601	9.6	8.82	10.08	9.02
ENSMUSG00000031666	1756.15	-0.815156	0.169284	-2.45243	0.0141896	0.116034	11.15	10.41	11.11	10.22
ENSMUSG00000043439	110.019	1.55889	0.472662	2.45184	0.0142129	0.116158	5.5	7.64	6.05	7.06
ENSMUSG00000001120	473.965	-0.997016	0.243584	-2.45096	0.0142474	0.116374	8.82	7.88	9.67	8.63
ENSMUSG00000035529	1028.83	0.877583	0.19492	2.45015	0.0142797	0.116571	9.39	10.43	9.61	10.33
ENSMUSG00000038683	1867.76	0.802851	0.164502	2.44892	0.0143285	0.116903	10.5	11.29	10.32	11.13
ENSMUSG00000066877	440.625	-1.00895	0.248732	-2.44822	0.0143565	0.117065	9.41	8.3	8.97	8.07
ENSMUSG00000062661	323.881	-1.08281	0.279109	-2.44638	0.0144298	0.117597	8.66	7.52	8.89	7.87
ENSMUSG00000051590	9.02271	5.22619	1.97339	2.44563	0.0144598	NA	0	4.72	0.65	3.49
ENSMUSG00000074811	426.371	1.02119	0.254108	2.44458	0.0145021	0.118119	7.85	9.01	8.4	9.29
ENSMUSG00000110521	14.7677	3.4916	1.26487	2.44421	0.0145171	NA	1.98	5.25	1.44	4.21
ENSMUSG00000111186	98.785	1.70647	0.535305	2.44061	0.0146624	0.119311	6.38	7.14	4.64	7.23
ENSMUSG00000034083	649.938	0.929744	0.21706	2.44055	0.0146651	0.119311	8.84	9.86	8.76	9.61
ENSMUSG00000096010	30.2342	2.61712	0.908588	2.44019	0.0146797	0.119363	3.67	6.62	1.72	3.41
ENSMUSG00000036282	1708.81	0.817031	0.171072	2.43775	0.014779	0.120102	10.53	11.24	9.99	10.91
ENSMUSG00000050627	2116.27	-0.795338	0.16231	-2.43569	0.0148633	0.120719	11.4	10.56	11.38	10.64
ENSMUSG00000062590	334.115	-1.06943	0.275141	-2.43305	0.0149721	0.121535	8.79	7.67	8.86	7.84
ENSMUSG00000028803	2094.92	-0.797349	0.163356	-2.43241	0.0149987	0.121682	11.15	10.42	11.58	10.71
ENSMUSG00000030854	70.6711	-1.94477	0.635223	-2.43185	0.0150219	0.121768	6.82	3.66	6.74	5.75
ENSMUSG00000037533	818.141	-0.898055	0.204814	-2.43175	0.0150262	0.121768	10.11	9.09	10.01	9.22
ENSMUSG00000028609	1077.22	0.863691	0.190843	2.4297	0.0151112	0.122387	9.86	10.59	9.27	10.26
ENSMUSG00000032220	1383.4	-0.921072	0.214594	-2.42817	0.0151751	0.122835	10.37	9.86	11.19	9.88
ENSMUSG00000060261	7396.35	-0.739476	0.139933	-2.42598	0.015267	0.12351	12.97	12.26	13.36	12.59
ENSMUSG00000047604	68.5632	1.74155	0.553067	2.42566	0.0152805	0.12355	5.12	6.67	4.94	6.79
ENSMUSG00000028032	3552.21	-0.775264	0.154865	-2.42317	0.0153858	0.124331	12.05	11.17	12.2	11.53
ENSMUSG00000037157	35.2819	-2.3144	0.790409	-2.42204	0.0154336	0.124647	5.54	3.42	6.19	3.89
ENSMUSG00000024330	32.712	2.40901	0.829814	2.42104	0.0154762	0.124921	4.43	6.47	1.95	4.38
ENSMUSG00000026594	827.711	-0.89312	0.203732	-2.42043	0.0155021	0.12506	10.05	9.27	10.09	9.1
ENSMUSG00000024235	89.9013	1.56868	0.483	2.41964	0.015536	0.12522	5.79	7.41	5.19	6.67
ENSMUSG00000021384	914.803	-0.886183	0.200939	-2.41956	0.0155393	0.12522	9.99	9.26	10.41	9.39
ENSMUSG00000024754	888.471	-0.875858	0.196711	-2.41907	0.0155601	0.125317	10.2	9.3	10.13	9.28
ENSMUSG00000022565	3053.89	0.883479	0.200119	2.41596	0.0156938	0.126324	10.65	11.97	11.44	11.9
ENSMUSG00000021070	112.069	1.46311	0.440082	2.41572	0.0157043	0.126337	5.59	7.08	6.2	7.61
ENSMUSG00000050229	1080.78	0.854466	0.188145	2.41551	0.0157132	0.126338	9.85	10.8	9.24	10
ENSMUSG00000032083	216.953	-1.29157	0.369471	-2.4131	0.0158174	0.127022	7.66	6.97	8.72	6.92
ENSMUSG00000018476	1107.98	0.900582	0.207449	2.41304	0.0158201	0.127022	9.4	10.61	9.77	10.38
ENSMUSG00000097287	108.375	-1.4871	0.450532	-2.41293	0.0158248	0.127022	7.17	5.89	7.47	5.83
ENSMUSG00000024855	393.558	-1.0369	0.26398	-2.41267	0.0158363	0.127044	8.47	7.58	9.48	8.32
ENSMUSG00000027472	1762.44	0.801772	0.166621	2.4113	0.0158958	0.12745	10.43	11.26	10.22	10.99
ENSMUSG00000046691	3793.21	0.787037	0.16061	2.40979	0.0159618	0.127908	11.16	12.14	11.7	12.3
ENSMUSG00000022514	200.313	-1.21814	0.339588	-2.40922	0.0159865	0.128034	8.42	7.08	7.8	6.71
ENSMUSG00000048832	1621.94	0.822122	0.175244	2.40877	0.0160064	0.128122	10.01	10.96	10.37	11.07
ENSMUSG00000027860	634.916	-0.942651	0.225305	-2.40852	0.0160175	0.12814	9.25	8.49	10.07	8.97
ENSMUSG00000068882	3492.78	0.814455	0.172148	2.40754	0.0160602	0.12841	11.71	12.26	10.84	11.92
ENSMUSG00000056328	303.783	-1.09227	0.287646	-2.40668	0.0160984	0.128614	8.38	7.39	8.96	7.78
ENSMUSG00000021116	2000.93	0.790768	0.162376	2.40656	0.0161035	0.128614	10.61	11.39	10.42	11.22
ENSMUSG00000004842	6.21708	5.93007	2.29848	2.40597	0.0161295	NA	0	4.35	0	2.68
ENSMUSG00000037075	2081.55	0.78926	0.161939	2.40374	0.0162284	0.129539	10.69	11.44	10.46	11.29
ENSMUSG00000111639	9.39717	4.72997	1.8027	2.40194	0.0163084	NA	0	4.49	1.1	4
ENSMUSG00000031930	2064.58	-0.804365	0.168416	-2.40099	0.0163508	0.130443	11.1	10.44	11.58	10.65
ENSMUSG00000019790	724.794	-0.907373	0.211338	-2.40077	0.0163607	0.13045	9.94	8.94	9.83	9.01
ENSMUSG00000047139	10525.9	0.736728	0.140301	2.40004	0.0163931	0.130636	13.1	13.74	12.78	13.62
ENSMUSG00000018293	8878.01	0.743727	0.143307	2.39854	0.0164608	0.131103	12.5	13.36	12.88	13.51
ENSMUSG00000104213	52.5514	-2.00603	0.669966	-2.39718	0.016522	0.131518	5.45	4.05	7.01	4.65
ENSMUSG00000051065	596.78	-1.01525	0.256739	-2.39641	0.0165564	0.131718	9.37	8.8	9.87	8.45
ENSMUSG00000025571	973.972	-0.894049	0.206289	-2.39494	0.0166231	0.132176	10.13	9.49	10.47	9.34
ENSMUSG00000035649	471.405	-0.984469	0.244145	-2.39395	0.0166682	0.132461	9.65	8.53	8.85	8
ENSMUSG00000021275	305.64	-1.07901	0.283736	-2.39311	0.0167062	0.132628	8.71	7.65	8.69	7.6
ENSMUSG00000026494	154.571	-1.32016	0.38453	-2.39295	0.0167134	0.132628	7.33	6.11	8.14	6.77
ENSMUSG00000045598	744.305	0.969576	0.23803	2.39288	0.0167168	0.132628	8.67	10.04	9.24	9.84
ENSMUSG00000035278	714.914	0.929152	0.221382	2.39022	0.0168382	0.133517	8.85	10.02	9.02	9.73
ENSMUSG00000046694	297.126	1.16154	0.318663	2.38979	0.0168581	0.133576	7.03	8.67	7.95	8.67
ENSMUSG00000033909	1222.34	0.845707	0.186515	2.38966	0.0168641	0.133576	9.6	10.58	9.93	10.65
ENSMUSG00000031853	345.093	-1.05752	0.275488	-2.38673	0.016999	0.13457	8.95	7.72	8.79	7.89
ENSMUSG00000053436	4015.98	-0.778518	0.158627	-2.3862	0.0170233	0.134688	12.09	11.5	12.5	11.55
ENSMUSG00000039929	272.903	-1.10752	0.296585	-2.38557	0.0170526	0.134846	8.64	7.55	8.44	7.33
ENSMUSG00000034161	143.136	1.3711	0.407367	2.38385	0.0171326	0.135404	6.59	7.55	6.08	7.81
ENSMUSG00000085609	7.6452	5.17881	2.00734	2.38067	0.0172811	NA	0	4.05	0.65	3.95
ENSMUSG00000020102	8245.03	-0.730449	0.138827	-2.3803	0.0172986	0.136641	13.24	12.54	13.41	12.65
ENSMUSG00000023852	2716.81	0.767471	0.154415	2.37976	0.0173239	0.136765	11.14	11.89	10.79	11.57
ENSMUSG00000032637	2531.52	0.787771	0.162978	2.37929	0.0173461	0.136866	10.84	11.77	10.87	11.52
ENSMUSG00000028932	4526.73	0.748115	0.146328	2.379	0.0173597	0.136898	11.59	12.38	11.85	12.55
ENSMUSG00000111409	6.40226	5.825	2.2819	2.3774	0.017435	NA	0	4.49	0	2.38
ENSMUSG00000019768	201.906	-1.20776	0.339909	-2.3764	0.0174825	0.137791	7.83	6.62	8.4	7.21
ENSMUSG00000032079	23.0733	-2.7323	0.981578	-2.37608	0.0174978	0.137836	5.35	3.13	5.36	2.54
ENSMUSG00000064090	84.5011	-1.59861	0.504646	-2.37515	0.0175418	0.138107	6.86	5.25	7.13	5.58
ENSMUSG00000025885	5198.8	-0.766712	0.154502	-2.37352	0.0176195	0.138643	12.36	11.77	12.95	12.02
ENSMUSG00000022094	1512.92	-0.809822	0.172709	-2.37291	0.0176488	0.138797	10.93	10.16	10.89	10.04
ENSMUSG00000028108	1644.55	0.849852	0.189664	2.37184	0.0176998	0.139123	9.07	10.19	10.92	11.52
ENSMUSG00000022811	1419.04	-0.818438	0.176494	-2.37084	0.0177479	0.139425	10.93	10.19	10.7	9.81
ENSMUSG00000037977	127.177	-1.42565	0.432867	-2.36944	0.017815	0.139826	7.84	5.98	7.21	6.18
ENSMUSG00000030708	30.0264	2.37368	0.833	2.36937	0.0178184	0.139826	3.67	6.03	3.07	5.24
ENSMUSG00000045942	74.6519	1.66713	0.535023	2.36837	0.0178666	0.140127	4.93	6.78	5.43	6.89
ENSMUSG00000037784	674.801	-0.90998	0.215352	-2.36812	0.0178785	0.140144	10.01	9	9.53	8.71
ENSMUSG00000095630	43.5489	-2.46972	0.874711	-2.36618	0.0179728	0.140806	7.17	2.77	4.09	3.41
ENSMUSG00000040661	746.388	-0.903131	0.21284	-2.36389	0.0180841	0.141601	9.86	9.13	9.98	8.93
ENSMUSG00000050069	294.665	1.11429	0.302197	2.36365	0.0180961	0.141611	7.37	8.17	7.66	9.04
ENSMUSG00000029765	84.5219	-1.70798	0.553416	-2.36346	0.018105	0.141611	6.76	4.35	7.2	6.06
ENSMUSG00000026383	2995.9	-0.760487	0.152611	-2.36213	0.0181703	0.142044	11.86	11.09	11.9	11.15
ENSMUSG00000044991	130.008	-1.36792	0.409905	-2.36132	0.0182099	0.142277	7.67	6.4	7.42	5.99
ENSMUSG00000086799	10.6229	4.53685	1.75319	2.35961	0.0182944	NA	1.98	5.01	0	3.24
ENSMUSG00000005148	241.889	1.15844	0.321502	2.35905	0.018322	0.143075	7.21	8.09	7.25	8.64
ENSMUSG00000004462	566.005	-0.940106	0.229252	-2.35595	0.0184755	0.144195	9.47	8.43	9.61	8.76
ENSMUSG00000053746	174.499	1.24081	0.356953	2.35552	0.018497	0.144285	6.78	8.05	6.63	7.83
ENSMUSG00000050010	741.78	0.917794	0.219898	2.3547	0.0185377	0.144523	8.75	9.91	9.24	9.93
ENSMUSG00000041483	1165.48	0.828644	0.18218	2.35286	0.0186295	0.145161	9.86	10.69	9.56	10.39
ENSMUSG00000025650	57.5397	1.97156	0.668072	2.35238	0.0186539	0.145272	5.9	7.16	2.15	4.75
ENSMUSG00000060373	8178.32	0.726065	0.138636	2.35195	0.0186753	0.14536	12.63	13.38	12.55	13.25
ENSMUSG00000026436	1335.7	0.835945	0.185414	2.3512	0.0187128	0.145574	9.94	10.95	9.85	10.51
ENSMUSG00000041747	908.037	0.865075	0.197913	2.3499	0.0187785	0.146005	9.36	10.34	9.29	10.05
ENSMUSG00000045176	592.879	0.923272	0.222761	2.34903	0.0188225	0.146269	8.74	9.6	8.62	9.6
ENSMUSG00000053716	699.269	0.895351	0.210912	2.34861	0.0188436	0.146276	8.94	9.79	8.94	9.87
ENSMUSG00000035954	311.529	-1.06442	0.282914	-2.34847	0.0188508	0.146276	8.87	7.71	8.56	7.6
ENSMUSG00000027580	779.21	0.921627	0.222132	2.34827	0.0188607	0.146276	8.91	10.12	9.22	9.86
ENSMUSG00000029246	1676.95	-0.795559	0.168451	-2.3482	0.0188642	0.146276	11.15	10.38	10.95	10.13
ENSMUSG00000038975	2546.35	0.770309	0.157925	2.34484	0.0190351	0.147495	11.18	11.87	10.53	11.37
ENSMUSG00000097134	38.677	2.11795	0.732694	2.34471	0.0190419	0.147495	3.97	6.23	3.88	5.74
ENSMUSG00000021840	1724.95	0.814972	0.177245	2.34123	0.0192202	0.148723	10.13	11.13	10.44	11.08
ENSMUSG00000033542	3947.67	0.778159	0.161522	2.34122	0.019221	0.148723	11.22	12.2	11.77	12.35
ENSMUSG00000029094	728.774	-0.981677	0.248604	-2.33977	0.0192954	0.149215	9.6	9.08	10.18	8.77
ENSMUSG00000034327	1392.61	0.820148	0.179583	2.33958	0.0193054	0.149215	10.21	10.91	9.73	10.67
ENSMUSG00000038205	408.663	1.01217	0.261833	2.338	0.0193872	0.149767	8.23	9.47	7.84	8.63
ENSMUSG00000040183	118.799	-1.4126	0.433488	-2.33593	0.0194949	0.150497	7.52	6.37	7.33	5.71
ENSMUSG00000076615	42.541	-2.23631	0.786168	-2.33578	0.0195027	0.150497	5.06	4.05	6.8	3.71
ENSMUSG00000054417	14.9235	-3.85735	1.48044	-2.33535	0.0195253	NA	4.22	3.13	5.14	0
ENSMUSG00000041975	677.979	-0.92007	0.222889	-2.33332	0.0196316	0.151411	9.82	8.69	9.76	9.04
ENSMUSG00000025217	734.53	-0.886129	0.208455	-2.33205	0.019698	0.151841	9.84	8.92	9.95	9.1
ENSMUSG00000050107	105.449	-1.45737	0.453648	-2.33081	0.0197636	0.152205	7.18	5.69	7.38	5.98
ENSMUSG00000023025	3245.9	0.757223	0.153265	2.33075	0.0197664	0.152205	11.63	12.3	10.75	11.59
ENSMUSG00000079481	458.975	-1.05263	0.280053	-2.33037	0.0197867	0.152237	8.73	8.15	9.7	8.22
ENSMUSG00000002307	1070.79	0.848491	0.192463	2.33028	0.0197916	0.152237	9.53	10.53	9.62	10.32
ENSMUSG00000020875	2305.15	0.769479	0.15858	2.32992	0.0198105	0.1523	10.72	11.48	10.75	11.53
ENSMUSG00000040564	150.227	-1.33151	0.399883	-2.32946	0.0198346	0.152404	7.27	6.3	8.13	6.51
ENSMUSG00000112237	45.043	2.16418	0.757613	2.32861	0.01988	0.152671	5.5	6.81	1.72	4.58
ENSMUSG00000024587	7106.48	0.734607	0.143726	2.32809	0.0199072	0.152799	12.36	13.19	12.4	13.04
ENSMUSG00000030409	346.283	1.08323	0.29364	2.32675	0.0199786	0.153193	7.68	9.16	7.86	8.57
ENSMUSG00000030279	943.312	-0.857259	0.196524	-2.32673	0.0199798	0.153193	10.44	9.47	10.04	9.29
ENSMUSG00000020032	426.444	-0.983747	0.251097	-2.32479	0.0200831	0.153903	9.04	8	9.25	8.32
ENSMUSG00000112366	123.422	-1.4581	0.455385	-2.32353	0.0201507	0.154339	8.01	5.94	6.86	5.98
ENSMUSG00000044976	1745.61	-0.790103	0.167993	-2.32214	0.0202252	0.154826	11.03	10.2	11.19	10.44
ENSMUSG00000041130	1491.36	0.804527	0.174272	2.32124	0.020274	0.155118	10.23	11.12	9.9	10.62
ENSMUSG00000074881	5.32581	5.98966	2.40862	2.32069	0.0203036	NA	0	3.66	0	3.41
ENSMUSG00000051495	2064.59	0.774674	0.161503	2.31992	0.0203452	0.155579	10.61	11.38	10.54	11.31
ENSMUSG00000024803	200.157	1.1873	0.339666	2.31786	0.0204567	0.156289	7.08	8.1	6.82	8.14
ENSMUSG00000045515	5012.68	-0.753185	0.152379	-2.31781	0.0204597	0.156289	12.75	11.84	12.49	11.88
ENSMUSG00000115546	5.54565	5.91227	2.37876	2.31728	0.0204884	NA	0	4.05	0	2.93
ENSMUSG00000038046	548.371	0.941137	0.23356	2.31691	0.0205089	0.156582	8.46	9.57	8.64	9.43
ENSMUSG00000030030	157.04	-1.29584	0.386732	-2.31643	0.0205349	0.156604	7.81	6.26	7.81	6.74
ENSMUSG00000035284	586.467	-0.917889	0.223579	-2.31636	0.0205386	0.156604	9.56	8.67	9.61	8.67
ENSMUSG00000074170	388.936	0.9999	0.258996	2.31625	0.0205445	0.156604	7.72	8.7	8.27	9.28
ENSMUSG00000060044	236.685	-1.16293	0.329458	-2.31571	0.0205739	0.156745	8.22	7.39	8.47	7.01
ENSMUSG00000001420	205.303	1.22974	0.358359	2.31539	0.0205918	0.156799	6.62	8.3	7.22	8.04
ENSMUSG00000060317	2481.4	-0.793297	0.169907	-2.31478	0.020625	0.156968	11.18	10.58	11.98	11
ENSMUSG00000032549	1226.4	-0.843996	0.191847	-2.31433	0.0206497	0.157	10.26	9.62	10.92	9.89
ENSMUSG00000011114	2219.2	0.775799	0.162381	2.3143	0.020651	0.157	10.59	11.45	10.76	11.45
ENSMUSG00000042050	387.857	-0.998204	0.258544	-2.31374	0.020682	0.157153	9.12	8.09	8.91	7.94
ENSMUSG00000027534	453.654	0.965495	0.244432	2.3135	0.020695	0.157168	8.59	9.46	7.89	8.94
ENSMUSG00000034117	14.1203	3.78647	1.46492	2.31171	0.0207935	NA	0	5.45	1.95	3.57
ENSMUSG00000026832	913.452	-0.865316	0.201292	-2.31164	0.0207974	0.157863	10.35	9.32	10.06	9.35
ENSMUSG00000033159	3460.67	0.753116	0.152967	2.30845	0.0209741	0.15912	11.31	12.16	11.35	12.01
ENSMUSG00000033768	478.273	2.68752	0.991021	2.30824	0.0209855	0.159123	6.48	10.31	7.17	8.71
ENSMUSG00000018501	5374.02	-0.730047	0.143082	-2.3067	0.0210713	0.159689	12.54	11.83	12.86	12.12
ENSMUSG00000043843	33.948	2.22798	0.792869	2.30553	0.0211371	0.160103	3.67	5.45	3.7	6.13
ENSMUSG00000031835	2892.57	-0.764178	0.157976	-2.30528	0.0211511	0.160125	11.72	11.07	11.94	11.06
ENSMUSG00000024777	1117.67	0.844692	0.193017	2.3039	0.0212285	0.160626	9.47	10.49	9.81	10.48
ENSMUSG00000027566	4558.42	0.733812	0.144944	2.30304	0.0212764	0.160904	11.76	12.5	11.72	12.46
ENSMUSG00000037070	402.329	0.99131	0.256838	2.30226	0.0213202	0.161133	8	9.1	8.15	9.04
ENSMUSG00000038160	1213.02	-0.827304	0.185614	-2.30211	0.0213291	0.161133	10.75	9.79	10.44	9.74
ENSMUSG00000031028	44.7991	2.0746	0.727675	2.3013	0.0213745	0.161391	5.3	6.5	2.75	5.55
ENSMUSG00000042079	1447.36	0.799346	0.17359	2.30051	0.0214193	0.161635	10.02	10.8	10.07	10.89
ENSMUSG00000046556	713.287	0.904501	0.219316	2.30034	0.0214292	0.161635	8.79	9.91	9.11	9.82
ENSMUSG00000030314	869.845	-0.857015	0.198715	-2.29985	0.0214569	0.161759	9.99	9.19	10.26	9.35
ENSMUSG00000063281	1794.36	0.797817	0.173003	2.29947	0.021478	0.161833	10.14	11.09	10.55	11.21
ENSMUSG00000030057	12059.6	0.723588	0.140784	2.29848	0.0215347	0.162176	13.4	14.02	12.87	13.69
ENSMUSG00000022194	993.233	0.848966	0.195381	2.2979	0.0215672	0.162335	10.17	10.89	8.29	9.27
ENSMUSG00000003752	251.212	1.10906	0.308691	2.297	0.021619	0.16264	7.21	8.44	7.42	8.42
ENSMUSG00000026765	145.995	-1.34379	0.410928	-2.29673	0.0216341	0.162669	7.56	5.84	7.83	6.82
ENSMUSG00000040913	240.983	-1.12055	0.313775	-2.2964	0.0216533	0.162728	8.48	7.27	8.26	7.23
ENSMUSG00000069862	11.9726	4.00286	1.5694	2.2957	0.0216933	NA	2.78	4.61	0	4.3
ENSMUSG00000026889	1383.08	0.80456	0.176284	2.29493	0.0217372	0.163273	10.18	10.92	9.76	10.62
ENSMUSG00000021018	493.694	0.943363	0.237128	2.29143	0.0219384	0.164595	8.44	9.47	8.35	9.22
ENSMUSG00000021870	3532.18	-0.757071	0.155837	-2.29131	0.0219455	0.164595	12.3	11.4	11.92	11.3
ENSMUSG00000050248	1094.36	-0.834312	0.18955	-2.29128	0.0219475	0.164595	10.4	9.69	10.5	9.56
ENSMUSG00000085355	52.226	1.83926	0.628565	2.28975	0.0220358	0.165171	4.62	6.53	4.5	6.19
ENSMUSG00000055003	221.711	-1.16258	0.333367	-2.28752	0.0221655	0.166041	8.27	6.88	8.26	7.31
ENSMUSG00000032411	1271.62	-0.816698	0.182175	-2.28736	0.022175	0.166041	10.78	9.86	10.54	9.83
ENSMUSG00000038900	4942.38	0.729194	0.144019	2.28578	0.0222674	0.166646	11.96	12.66	11.76	12.51
ENSMUSG00000073867	99.435	1.47983	0.472478	2.28547	0.0222852	0.166684	6.38	7.51	4.94	6.72
ENSMUSG00000020692	230.067	1.12457	0.317056	2.28529	0.0222956	0.166684	7.25	8.34	7.12	8.27
ENSMUSG00000034126	863.518	-0.853971	0.198757	-2.28405	0.0223688	0.167144	9.94	9.07	10.28	9.44
ENSMUSG00000037204	1020.41	0.83523	0.190839	2.28061	0.0225713	0.16857	9.55	10.29	9.5	10.41
ENSMUSG00000049176	35.3682	-2.17238	0.777641	-2.27918	0.0226564	0.169118	5.9	3.66	5.86	3.89
ENSMUSG00000004267	65.1623	1.69656	0.569128	2.27815	0.0227177	0.169487	4.93	6.88	4.99	6.4
ENSMUSG00000046070	1477.95	-0.795829	0.1738	-2.2775	0.0227564	0.169688	10.8	9.96	10.95	10.19
ENSMUSG00000019813	111.249	-1.45515	0.463536	-2.2763	0.0228281	0.170135	7.64	5.69	7.04	6.04
ENSMUSG00000054648	827.252	0.855942	0.20038	2.27539	0.0228828	0.170454	9.26	10.16	9.14	9.96
ENSMUSG00000024212	828.445	-0.879313	0.210681	-2.27507	0.0229017	0.170506	9.85	9.18	10.26	9.19
ENSMUSG00000055976	47.3205	2.09378	0.744582	2.27481	0.0229175	0.170535	2.78	5.89	5.23	6.48
ENSMUSG00000028878	1877.82	0.773519	0.16422	2.2745	0.0229357	0.170583	10.58	11.35	10.28	11.06
ENSMUSG00000049551	16.8051	3.0497	1.16519	2.27405	0.0229631	0.170699	1.98	5.45	2.15	4.25
ENSMUSG00000024642	520.39	-0.943954	0.239354	-2.27259	0.0230509	0.171262	9.46	8.33	9.39	8.61
ENSMUSG00000042010	1639.97	-0.823982	0.186612	-2.27199	0.0230871	0.171443	10.48	9.91	11.46	10.4
ENSMUSG00000065037	38.887	2.07033	0.735276	2.27171	0.0231043	0.171482	3.67	5.79	4.27	6.17
ENSMUSG00000021819	2294.12	0.815064	0.182728	2.27149	0.0231171	0.171489	10.63	11.74	10.74	11.27
ENSMUSG00000051306	681.244	0.894419	0.217742	2.27066	0.0231675	0.171774	8.87	9.93	8.91	9.65
ENSMUSG00000032718	294.99	-1.06958	0.295074	-2.26919	0.0232567	0.172313	8.25	7.38	8.97	7.73
ENSMUSG00000026885	85.1052	1.53114	0.498506	2.26907	0.0232642	0.172313	5.79	7.1	5.16	6.86
ENSMUSG00000025262	298.608	-1.05356	0.288087	-2.26861	0.0232923	0.172432	8.64	7.51	8.67	7.7
ENSMUSG00000039100	6069.66	-0.720768	0.141407	-2.26841	0.0233043	0.172433	12.84	12.12	12.93	12.21
ENSMUSG00000041966	526.677	-0.948235	0.241715	-2.2681	0.0233229	0.172482	9.76	8.59	9.06	8.33
ENSMUSG00000020220	2615.72	-0.795776	0.174589	-2.2669	0.0233964	0.172936	11.47	10.93	11.9	10.86
ENSMUSG00000021877	6707.19	0.718663	0.140634	2.2659	0.0234576	0.1733	12.31	13	12.3	13.05
ENSMUSG00000020435	139.868	-1.30275	0.398589	-2.26486	0.0235214	0.173682	7.44	6.23	7.83	6.46
ENSMUSG00000063888	4064.36	0.732879	0.14706	2.26356	0.0236014	0.174164	11.52	12.28	11.63	12.34
ENSMUSG00000020553	1156.23	-0.850897	0.199212	-2.2634	0.0236109	0.174164	10.52	9.41	10.55	9.94
ENSMUSG00000022389	6104.1	-0.729018	0.145413	-2.26264	0.0236578	0.17442	12.65	12.02	13.11	12.29
ENSMUSG00000032215	826.54	0.852207	0.199889	2.26229	0.0236795	0.174491	9.32	10.19	9.07	9.91
ENSMUSG00000034063	22.5732	2.60214	0.973718	2.26158	0.0237233	0.174724	2.78	5.63	2.86	4.93
ENSMUSG00000007827	324.813	-1.06605	0.294803	-2.2593	0.0238645	0.175674	9.16	7.75	8.34	7.6
ENSMUSG00000078317	645.483	0.889058	0.216522	2.2587	0.0239024	0.175863	8.77	9.62	8.87	9.8
ENSMUSG00000030224	5633.49	0.721708	0.142461	2.25822	0.0239322	0.175992	12.15	12.85	11.95	12.7
ENSMUSG00000006301	1589.17	0.784482	0.170382	2.25658	0.0240341	0.176651	10.13	10.88	10.25	11.06
ENSMUSG00000041225	1209.6	-0.808669	0.181501	-2.25161	0.0243472	0.178861	10.81	9.95	10.34	9.58
ENSMUSG00000002228	64.8036	1.68803	0.572201	2.25101	0.024385	0.179047	4.7	6.59	5.23	6.69
ENSMUSG00000024081	2655.08	0.74931	0.155264	2.24978	0.024463	0.179528	11.01	11.79	10.89	11.61
ENSMUSG00000095040	28.9021	2.4764	0.92314	2.24928	0.0244948	0.179671	4.62	6.11	1.44	4.54
ENSMUSG00000044258	198.164	1.15883	0.337697	2.24708	0.0246351	0.180607	6.98	8.15	6.92	8.05
ENSMUSG00000085793	451.105	-0.950387	0.244993	-2.24654	0.0246694	0.180766	9.38	8.36	9.04	8.16
ENSMUSG00000019726	399.827	-0.993298	0.264335	-2.2445	0.0248004	0.181634	9.06	8.28	9.04	7.86
ENSMUSG00000032265	428.086	0.993771	0.26495	2.24107	0.0250216	0.183161	8.05	9.35	8.24	8.95
ENSMUSG00000013736	1125.86	0.811685	0.183728	2.24073	0.0250437	0.183229	9.93	10.73	9.37	10.2
ENSMUSG00000039220	2355.39	0.813113	0.184457	2.23961	0.0251162	0.183666	10.37	11.49	11.07	11.59
ENSMUSG00000048232	404.99	-0.974243	0.256496	-2.2388	0.0251689	0.183958	8.93	8.05	9.2	8.14
ENSMUSG00000020358	6130.52	0.726901	0.146216	2.23574	0.0253686	0.185324	12.12	12.96	12.22	12.84
ENSMUSG00000027722	284.342	-1.0517	0.291631	-2.23466	0.0254396	0.185748	8.72	7.64	8.44	7.43
ENSMUSG00000000826	6140.92	0.737085	0.150911	2.23367	0.025505	0.186131	12.13	13.02	12.21	12.78
ENSMUSG00000024260	637.078	-0.893195	0.220846	-2.23321	0.0255351	0.186256	9.44	8.66	9.92	8.92
ENSMUSG00000027799	672.664	-0.880625	0.215312	-2.23222	0.0256003	0.186637	9.64	8.84	9.89	8.94
ENSMUSG00000056643	37.2649	-2.20035	0.807188	-2.2304	0.025721	0.187422	5.75	2.77	6.1	4.58
[truncated: 23,060 more rows]

## Sheet: Liver
	baseMean	log2FoldChange	lfcSE	stat	pvalue	padj	liver_con_A	liver_cis_A	liver_con_B	liver_cis_B
ENSMUSG00000037887	318.169	5.56512	0.475409	10.8646	1.69973e-27	2.31469e-23	2.93	8.39	4.4	9.83
ENSMUSG00000049580	5286.13	3.92174	0.336832	10.4555	1.38324e-25	9.41846e-22	8.28	12.76	10.26	13.63
ENSMUSG00000021779	864.724	-3.72043	0.349345	-9.50473	2.00563e-21	7.30173e-18	10.68	7.22	10.62	6.64
ENSMUSG00000041540	370.128	-4.46837	0.428351	-9.49775	2.14473e-21	7.30173e-18	9.37	5.26	9.56	4.79
ENSMUSG00000023905	1443.18	3.79868	0.399904	8.49876	1.91628e-17	5.21917e-14	7.25	10.2	7.43	12.06
ENSMUSG00000039286	726.298	-3.319	0.349995	-8.34012	7.42162e-17	1.68446e-13	10.31	7.26	10.43	6.85
ENSMUSG00000023067	3493.68	3.51233	0.382859	8.12919	4.32157e-16	8.40731e-13	7.71	12.05	10.32	13.01
ENSMUSG00000028240	4752.12	-2.67483	0.295227	-7.70533	1.30506e-14	2.22153e-11	13.77	10.91	11.37	8.89
ENSMUSG00000034780	365.534	-3.45441	0.399152	-7.65226	1.97484e-14	2.70063e-11	9.75	6.44	8.91	5.33
ENSMUSG00000031561	512.636	-3.16698	0.361616	-7.65172	1.98313e-14	2.70063e-11	10.14	6.98	9.49	6.34
ENSMUSG00000031618	176.092	-4.47963	0.539124	-7.56714	3.81534e-14	4.72339e-11	8.84	4.38	7.76	3.48
ENSMUSG00000046876	389.775	-4.0004	0.47804	-7.53158	5.01292e-14	5.68883e-11	9.72	4.78	9.27	6.2
ENSMUSG00000035954	521.642	-3.12343	0.365059	-7.46026	8.63538e-14	9.0459e-11	10.27	6.98	9.33	6.41
ENSMUSG00000048264	355.342	-3.322	0.398293	-7.33631	2.19566e-13	2.13575e-10	9.35	6.2	9.32	5.86
ENSMUSG00000030465	968.339	-2.75612	0.324135	-7.26896	3.62273e-13	3.28895e-10	10.99	8.34	10.39	7.53
ENSMUSG00000040430	879.518	-2.7229	0.328655	-7.06791	1.57283e-12	1.33868e-09	10.59	7.98	10.56	7.73
ENSMUSG00000036155	253.743	-3.5218	0.44719	-6.98092	2.93249e-12	2.34909e-09	9.05	5.84	8.65	4.85
ENSMUSG00000045038	588.89	-2.861	0.353913	-6.95368	3.5588e-12	2.69243e-09	9.6	6.56	10.33	7.65
ENSMUSG00000051910	326.315	-3.25686	0.413205	-6.91389	4.71532e-12	3.37964e-09	9.25	6.27	9.16	5.66
ENSMUSG00000025812	1453.37	-2.62681	0.326397	-6.82241	8.95243e-12	6.09571e-09	11.3	8.34	11.27	8.98
ENSMUSG00000039145	4121.98	-2.35396	0.287746	-6.79058	1.11686e-11	7.24256e-09	12.84	10.48	12.65	10.32
ENSMUSG00000002289	7782.09	2.29005	0.289267	6.53393	6.4068e-11	3.96581e-08	10.88	12.99	11.66	14.13
ENSMUSG00000029207	235.54	-3.28492	0.445023	-6.48264	9.013e-11	5.33648e-08	8.69	5.63	8.8	5.33
ENSMUSG00000021065	288.263	-3.07907	0.4149	-6.45713	1.06705e-10	6.05462e-08	9.38	6.29	8.52	5.51
ENSMUSG00000022263	289.204	-3.1028	0.4213	-6.41538	1.4047e-10	7.46483e-08	9.23	6.38	8.77	5.42
ENSMUSG00000026313	184.391	-3.71653	0.517143	-6.41317	1.42521e-10	7.46483e-08	8.49	4.22	8.35	5.24
ENSMUSG00000036019	186.754	-3.63078	0.505815	-6.38727	1.68876e-10	8.5176e-08	8.9	4.89	7.76	4.65
ENSMUSG00000069729	551.762	-2.63041	0.350415	-6.36504	1.95245e-10	9.49586e-08	9.88	7.25	9.9	7.3
ENSMUSG00000072294	426.901	-3.01636	0.412357	-6.34488	2.22606e-10	1.02657e-07	10.08	6.53	8.82	6.38
ENSMUSG00000033769	221.921	-3.28391	0.4547	-6.34244	2.26149e-10	1.02657e-07	8.64	5.18	8.67	5.62
ENSMUSG00000038371	742.39	-2.58806	0.345881	-6.32606	2.515e-10	1.10482e-07	10.49	8.18	10.1	7.24
ENSMUSG00000028944	846.438	-2.51331	0.34102	-6.19702	5.75407e-10	2.44872e-07	10.44	8.23	10.54	7.73
ENSMUSG00000023923	384.605	-2.86121	0.400203	-6.1499	7.75318e-10	3.19948e-07	9.39	6.18	9.4	6.91
ENSMUSG00000028184	1416.82	-2.63383	0.365672	-6.10884	1.00358e-09	4.01963e-07	11.61	9.59	10.65	7.39
ENSMUSG00000040560	479.36	-2.59635	0.360022	-6.10061	1.05662e-09	4.11116e-07	9.74	7.13	9.63	7.07
ENSMUSG00000027035	653.208	-2.6427	0.371643	-6.03456	1.59398e-09	6.02967e-07	10.26	8.07	9.98	6.86
ENSMUSG00000045095	694.221	-2.41577	0.336172	-5.99625	2.0192e-09	7.35315e-07	10.2	7.73	10.19	7.83
ENSMUSG00000023965	640.953	-2.52544	0.35479	-5.99068	2.08962e-09	7.35315e-07	10.21	7.39	9.97	7.75
ENSMUSG00000032776	279.853	-3.0082	0.435468	-5.98943	2.10584e-09	7.35315e-07	9.26	6.64	8.54	5.14
ENSMUSG00000111282	108.893	4.47344	0.684161	5.95392	2.61794e-09	8.91279e-07	3.34	6.56	2.95	8.35
ENSMUSG00000052684	847.709	2.33639	0.327772	5.90773	3.46844e-09	1.15203e-06	8.1	10.27	8.16	10.64
ENSMUSG00000028080	636.901	-2.42052	0.342692	-5.89603	3.72347e-09	1.20729e-06	10.04	7.52	10.1	7.79
ENSMUSG00000038844	448.403	-2.5555	0.366992	-5.87342	4.26907e-09	1.352e-06	9.67	7.25	9.49	6.82
ENSMUSG00000021375	379.46	-2.67096	0.387528	-5.86011	4.62548e-09	1.43159e-06	9.54	7.1	9.14	6.25
ENSMUSG00000028655	5312.67	2.0891	0.290324	5.81798	5.9562e-09	1.80248e-06	10.61	12.86	11.32	13.25
ENSMUSG00000058672	17198.7	2.06559	0.286552	5.81251	6.15436e-09	1.82196e-06	11.84	13.72	13.13	15.38
ENSMUSG00000032724	631.899	-2.78116	0.410074	-5.80667	6.37276e-09	1.84647e-06	10.04	7.99	10.13	6.61
ENSMUSG00000050965	329.547	-2.69967	0.396511	-5.79976	6.64103e-09	1.88412e-06	9.01	6.16	9.29	6.77
ENSMUSG00000048058	174.125	-3.23483	0.490614	-5.77812	7.55414e-09	2.09943e-06	8.6	5.18	7.93	4.98
ENSMUSG00000026425	473.016	-2.46964	0.361146	-5.73076	9.99815e-09	2.7231e-06	9.89	7.49	9.36	6.83
ENSMUSG00000030302	300.933	-2.84485	0.433559	-5.63903	1.71012e-08	4.56635e-06	8.59	6.27	9.41	6.07
ENSMUSG00000052928	635.448	-2.79394	0.425795	-5.62229	1.88444e-08	4.93506e-06	10.18	8.12	9.99	6.45
ENSMUSG00000009621	1122.22	-2.1778	0.316913	-5.60974	2.02636e-08	5.16681e-06	11.03	8.98	10.62	8.32
ENSMUSG00000060961	3253.02	-2.03208	0.291035	-5.60783	2.04882e-08	5.16681e-06	12.59	10.5	12.07	10.1
ENSMUSG00000030352	1115.2	-2.24858	0.330843	-5.58748	2.30388e-08	5.70441e-06	10.91	8.35	10.78	8.85
ENSMUSG00000036918	1239.39	-2.15269	0.315874	-5.54868	2.87832e-08	6.99945e-06	10.94	8.96	11.02	8.7
ENSMUSG00000070733	385.446	-2.57326	0.391981	-5.5443	2.95129e-08	7.05099e-06	9.55	7.3	9.14	6.25
ENSMUSG00000035357	113.59	-3.68725	0.593944	-5.5346	3.11933e-08	7.32398e-06	8.09	4.13	7.25	4.02
ENSMUSG00000020893	835.472	2.52737	0.385672	5.516	3.46808e-08	8.00481e-06	7.54	10.73	8.3	10.16
ENSMUSG00000026721	827.26	-2.1889	0.326003	-5.48739	4.07924e-08	9.25852e-06	10.49	8.33	10.32	8.11
ENSMUSG00000030199	521.323	-2.40234	0.365306	-5.48128	4.22266e-08	9.42691e-06	10.04	7.91	9.43	6.75
ENSMUSG00000031292	161.382	-3.14905	0.504184	-5.45248	4.96721e-08	1.09102e-05	8.42	5.56	7.89	4.5
ENSMUSG00000041272	230.564	-2.92711	0.463965	-5.44676	5.12955e-08	1.1088e-05	8.74	6.25	8.59	5.24
ENSMUSG00000030827	286.244	2.87554	0.456733	5.42009	5.95695e-08	1.26753e-05	5.84	8	6.05	9.59
ENSMUSG00000005886	1141.13	-2.31736	0.354159	-5.41384	6.16866e-08	1.28789e-05	11.05	9.23	10.67	7.83
ENSMUSG00000022883	324.155	-2.53894	0.395241	-5.41173	6.24179e-08	1.28789e-05	8.95	6.29	9.26	6.86
ENSMUSG00000030172	553.662	-2.29444	0.35077	-5.4008	6.63442e-08	1.34847e-05	9.8	7.39	9.89	7.72
ENSMUSG00000044447	460.891	-2.46547	0.385696	-5.35518	8.54729e-08	1.6946e-05	9.85	7.78	9.28	6.41
ENSMUSG00000062202	526.561	-2.38427	0.370591	-5.35435	8.58623e-08	1.6946e-05	9.61	6.87	9.93	7.9
ENSMUSG00000042589	997.037	-2.36987	0.369846	-5.32618	1.00298e-07	1.95124e-05	11.2	8.25	10.01	8.24
ENSMUSG00000031684	193.85	-2.84842	0.460234	-5.31995	1.03795e-07	1.99083e-05	8.44	5.53	8.39	5.66
ENSMUSG00000006191	207.635	-2.82115	0.456233	-5.30683	1.11548e-07	2.1098e-05	8.23	5.69	8.75	5.69
ENSMUSG00000037286	808.186	-2.23	0.34657	-5.28031	1.28966e-07	2.40583e-05	10.48	8.53	10.26	7.74
ENSMUSG00000022377	573.151	-2.34278	0.368183	-5.27667	1.31554e-07	2.42095e-05	9.92	7.96	9.88	7.15
ENSMUSG00000022641	289.639	-2.53433	0.404922	-5.27098	1.357e-07	2.46395e-05	9.11	6.53	8.77	6.32
ENSMUSG00000056501	1546.07	2.11206	0.325418	5.26109	1.432e-07	2.56592e-05	8.84	10.59	9.33	11.79
ENSMUSG00000035354	632.379	-2.22162	0.347578	-5.2409	1.59792e-07	2.82603e-05	10.03	8	10.01	7.61
ENSMUSG00000042510	215.454	2.80508	0.460263	5.22544	1.73744e-07	3.03339e-05	5.32	8.55	6.21	8.56
ENSMUSG00000020173	268.263	-2.55384	0.412819	-5.21741	1.81442e-07	3.1277e-05	8.77	6.25	8.92	6.36
ENSMUSG00000027695	326.159	-2.43761	0.391971	-5.19837	2.01045e-07	3.42229e-05	9.37	6.94	8.79	6.36
ENSMUSG00000038267	2297.29	-2.00228	0.30957	-5.17583	2.26896e-07	3.79099e-05	11.99	10.26	11.65	9.38
ENSMUSG00000055932	1281.71	-2.10361	0.329231	-5.1745	2.28521e-07	3.79099e-05	10.72	8.28	11.24	9.47
ENSMUSG00000026475	4295.78	2.01998	0.313195	5.17244	2.31056e-07	3.79099e-05	9.86	12.26	11.43	13.07
ENSMUSG00000038831	151.412	-3.16735	0.537143	-5.15197	2.57762e-07	4.17882e-05	8.17	5.53	7.99	4.32
ENSMUSG00000072949	2943.46	1.97197	0.309313	5.08212	3.73241e-07	5.97977e-05	9.29	11.58	10.92	12.59
ENSMUSG00000064302	404.048	-2.30294	0.377731	-5.03782	4.70861e-07	7.40933e-05	9.38	7.27	9.41	6.93
ENSMUSG00000028274	269.978	-2.47744	0.412451	-5.03681	4.73353e-07	7.40933e-05	8.82	6.27	8.87	6.49
ENSMUSG00000036053	403.032	-2.5956	0.438787	-5.00379	5.62129e-07	8.69895e-05	9.42	7.56	9.41	6.04
ENSMUSG00000042302	253.982	-2.77438	0.475579	-4.99262	5.95657e-07	9.11423e-05	9	6.91	8.48	4.98
ENSMUSG00000027692	104.805	-3.37321	0.596998	-4.98026	6.34974e-07	9.60787e-05	7.31	4.38	7.82	4.13
ENSMUSG00000022272	809.683	-2.06086	0.334756	-4.9614	6.9988e-07	0.000104736	10.48	8.64	10.2	7.92
ENSMUSG00000035392	493.074	-2.21349	0.366922	-4.94244	7.71502e-07	0.000114199	9.61	7.16	9.71	7.74
ENSMUSG00000030102	1206.46	-2.1512	0.354657	-4.93772	7.90413e-07	0.000115313	11.05	9.32	10.8	8.21
ENSMUSG00000019990	163.251	-2.80511	0.487224	-4.93635	7.95962e-07	0.000115313	8.31	5.66	7.99	5.09
ENSMUSG00000021559	3378.8	-1.98652	0.322052	-4.92629	8.38071e-07	0.000120135	12.56	11	12.16	9.75
ENSMUSG00000038172	1294.3	-1.92508	0.310828	-4.90651	9.27123e-07	0.000131516	11.5	9.65	10.21	8.21
ENSMUSG00000025217	378.158	-2.24013	0.375839	-4.89606	9.77758e-07	0.000137269	9.29	7.04	9.29	7.07
ENSMUSG00000051359	581.244	-2.08114	0.345743	-4.8624	1.15968e-06	0.000161149	10.12	7.94	9.6	7.63
ENSMUSG00000026640	575.77	-2.59731	0.453701	-4.84308	1.27839e-06	0.00017585	10.1	8.3	9.68	6.25
ENSMUSG00000038696	1026.21	-1.97923	0.326833	-4.83192	1.35224e-06	0.000182724	10.66	8.44	10.68	8.95
ENSMUSG00000034480	348.86	-2.33255	0.399991	-4.83148	1.3552e-06	0.000182724	9.18	6.51	9.19	7.2
ENSMUSG00000033713	1189.58	-1.9289	0.316702	-4.82757	1.38207e-06	0.000184519	10.77	9.02	10.98	8.88
ENSMUSG00000035372	1371.12	1.88661	0.308334	4.82143	1.4253e-06	0.000188443	8.66	10.65	9.61	11.4
ENSMUSG00000058325	453.567	-2.16896	0.367774	-4.80991	1.51001e-06	0.00019657	9.69	7.32	9.36	7.42
ENSMUSG00000051177	228.718	-2.5432	0.44565	-4.80916	1.51563e-06	0.00019657	8.63	5.75	8.58	6.41
ENSMUSG00000025885	763.743	-1.99783	0.333492	-4.79119	1.65792e-06	0.000212995	10.47	8.31	10.01	8.18
ENSMUSG00000030257	428.037	-2.15045	0.368359	-4.75203	2.01389e-06	0.00025631	9.55	7.26	9.35	7.35
ENSMUSG00000033530	316.624	-2.73219	0.491558	-4.7445	2.09024e-06	0.000263564	9.09	7.32	9.04	5.29
ENSMUSG00000025185	438.554	-2.21324	0.382438	-4.74126	2.12398e-06	0.000265361	9.88	8	8.89	6.34
ENSMUSG00000021357	339.802	-2.50761	0.445205	-4.73402	2.20111e-06	0.000272498	9.3	7.37	8.99	5.89
ENSMUSG00000044340	583.912	-2.39811	0.425773	-4.69291	2.6934e-06	0.000327546	9.98	8.4	9.81	6.57
ENSMUSG00000037541	427.69	-2.23241	0.390586	-4.69144	2.71293e-06	0.000327546	9.34	7.54	9.57	6.91
ENSMUSG00000069769	342.561	-2.32025	0.409343	-4.69106	2.71793e-06	0.000327546	9.26	6.51	9.04	7.16
ENSMUSG00000055013	178.971	-2.67932	0.486173	-4.6883	2.75486e-06	0.000329084	7.96	4.89	8.51	6.25
ENSMUSG00000028496	185.274	-2.62115	0.475171	-4.67441	2.94794e-06	0.000349088	8.33	5.42	8.3	6.01
ENSMUSG00000028680	1142.65	1.85946	0.313655	4.65308	3.27018e-06	0.000383908	9.04	10.79	8.86	10.82
ENSMUSG00000062980	973.316	-1.88496	0.319506	-4.64766	3.35726e-06	0.000390763	10.81	9.01	10.3	8.34
ENSMUSG00000024639	680.776	-1.95477	0.335135	-4.63924	3.49699e-06	0.000403577	10.03	8.03	10.13	8.23
ENSMUSG00000020122	5251.95	-1.88162	0.319736	-4.63388	3.58879e-06	0.000407281	13.6	11.28	12.13	10.68
ENSMUSG00000004383	159.252	-2.73913	0.504789	-4.63387	3.58891e-06	0.000407281	8.14	4.99	8.08	5.8
ENSMUSG00000022329	257.986	-2.35591	0.42271	-4.62706	3.70896e-06	0.000417426	8.69	6.14	8.81	6.68
ENSMUSG00000045658	3255.38	-1.73937	0.290097	-4.61698	3.89364e-06	0.000434619	12.34	10.56	12.24	10.54
ENSMUSG00000048856	41203.2	2.01848	0.353912	4.57311	4.80548e-06	0.000532041	13.54	14.86	13.99	16.71
ENSMUSG00000024251	163.347	-2.65502	0.493305	-4.57126	4.84802e-06	0.000532423	8.15	5.22	8.13	5.8
ENSMUSG00000029563	87.4524	-3.32336	0.639943	-4.56815	4.92045e-06	0.000536053	7.4	3.71	7.23	4.41
ENSMUSG00000047921	402.266	-2.19794	0.394087	-4.56228	5.06016e-06	0.000546898	8.95	6.35	9.65	7.86
ENSMUSG00000039809	1626.87	-1.85102	0.318244	-4.55945	5.12885e-06	0.000549958	11.08	9.53	11.52	9.37
ENSMUSG00000024548	103.622	-3.19235	0.613618	-4.55063	5.3485e-06	0.00056903	7.83	4.04	7.21	4.72
ENSMUSG00000039706	111.362	-2.97385	0.569306	-4.52103	6.15406e-06	0.000649659	7.48	4.89	7.77	4.5
ENSMUSG00000030583	176.098	-2.52792	0.471272	-4.51527	6.32364e-06	0.000662426	8.26	5.59	8.21	5.86
ENSMUSG00000034390	676.575	-1.93513	0.340506	-4.50837	6.53263e-06	0.000679094	9.73	7.99	10.35	8.23
ENSMUSG00000019820	757.693	-1.92075	0.338109	-4.49782	6.86535e-06	0.000708275	10.36	8.65	10.07	7.93
ENSMUSG00000001995	100.167	-3.73073	0.740924	-4.49538	6.94474e-06	0.000711079	7.75	5.3	7.2	1.82
ENSMUSG00000020647	494.113	-2.02326	0.362851	-4.47362	7.69065e-06	0.000781577	9.71	7.89	9.54	7.32
ENSMUSG00000052632	389.897	-2.14935	0.391227	-4.47146	7.76886e-06	0.000783677	9.53	7.74	9.02	6.51
ENSMUSG00000060429	1874.25	-1.74832	0.301656	-4.46972	7.83215e-06	0.000784251	11.59	9.96	11.39	9.52
ENSMUSG00000038290	732.548	-1.88262	0.332153	-4.46367	8.05664e-06	0.000797872	10.2	8.24	10.14	8.35
ENSMUSG00000004633	818.351	-1.89063	0.334004	-4.46291	8.08535e-06	0.000797872	10.26	8.18	10.4	8.7
ENSMUSG00000029338	981.736	-1.82922	0.320488	-4.45952	8.21442e-06	0.000804777	10.82	8.87	10.31	8.61
ENSMUSG00000038122	237.923	-2.29362	0.425546	-4.44987	8.59238e-06	0.000835793	8.88	6.51	8.33	6.15
ENSMUSG00000057315	278.01	-2.31846	0.431742	-4.44353	8.84954e-06	0.000854703	8.99	7.06	8.68	5.98
ENSMUSG00000039652	250.949	-2.25198	0.417397	-4.43698	9.12286e-06	0.000874895	8.84	6.61	8.54	6.29
ENSMUSG00000025555	556.62	-2.02475	0.370734	-4.38251	1.17318e-05	0.00111723	9.69	7.33	9.89	8.21
ENSMUSG00000050423	174.932	2.594	0.502477	4.36637	1.26331e-05	0.0011947	3.21	5.92	6.64	9.06
ENSMUSG00000039115	953.132	-1.95238	0.356025	-4.36032	1.2987e-05	0.0012197	10.44	8.97	10.67	8.23
ENSMUSG00000022899	103.575	-2.98895	0.594939	-4.35163	1.3513e-05	0.00126041	8.09	5.3	6.58	3.48
ENSMUSG00000012609	247.499	-2.22893	0.421393	-4.34021	1.42348e-05	0.00131871	8.59	6.53	8.76	6.38
ENSMUSG00000051000	107.908	-3.51206	0.717563	-4.33698	1.44451e-05	0.00132915	7.44	5.34	7.75	2.6
ENSMUSG00000005580	399.479	-2.30659	0.440769	-4.32559	1.52122e-05	0.00138904	9.63	8.06	8.92	5.83
ENSMUSG00000051586	480.404	-2.00485	0.371123	-4.32432	1.53e-05	0.00138904	10	7.69	9.04	7.36
ENSMUSG00000025583	982.365	-1.78716	0.321046	-4.32075	1.55498e-05	0.00139957	10.5	8.6	10.64	8.97
ENSMUSG00000021789	89.001	3.00695	0.603832	4.31734	1.5792e-05	0.00139957	4.49	7.68	4.15	6.83
ENSMUSG00000028019	158.556	-2.49153	0.484638	-4.31566	1.59127e-05	0.00139957	8.09	5.53	8.07	5.69
ENSMUSG00000056313	1159.63	1.75751	0.314558	4.31562	1.59153e-05	0.00139957	8.77	10.67	9.31	10.92
ENSMUSG00000038473	45.7353	-4.38319	0.923013	-4.31542	1.59299e-05	0.00139957	6.8	2.43	6.03	2.27
ENSMUSG00000048410	173.214	-2.66462	0.525006	-4.31351	1.60684e-05	0.00140268	8.26	6.33	8.15	4.72
ENSMUSG00000038764	1058.76	-1.87626	0.343395	-4.299	1.71571e-05	0.00147883	10.85	9.32	10.49	8.27
ENSMUSG00000049892	57.928	3.5464	0.731892	4.29899	1.71578e-05	0.00147883	3.56	6.96	3.1	6.51
ENSMUSG00000027784	625.641	-1.85777	0.340047	-4.28698	1.8112e-05	0.00155125	10.1	8.16	9.76	7.99
ENSMUSG00000020140	191.371	-2.53823	0.500026	-4.27624	1.90077e-05	0.00161779	8.59	6.68	7.99	4.79
ENSMUSG00000053819	227.586	-2.22992	0.428818	-4.26736	1.97797e-05	0.00167304	8.65	6.4	8.45	6.27
ENSMUSG00000036792	129.883	-2.63094	0.523405	-4.26236	2.02282e-05	0.00168794	7.9	5.13	7.71	5.29
ENSMUSG00000029763	542.829	-2.01267	0.37843	-4.26148	2.0308e-05	0.00168794	9.86	7.39	9.65	8.1
ENSMUSG00000025085	950.043	-1.79654	0.327744	-4.26107	2.03454e-05	0.00168794	10.57	8.55	10.48	8.91
ENSMUSG00000047454	1842.53	-1.69771	0.304633	-4.2599	2.04516e-05	0.00168794	11.6	9.74	11.31	9.78
ENSMUSG00000040957	143.399	-2.53553	0.501894	-4.25495	2.09091e-05	0.0017153	7.97	5.53	7.91	5.33
ENSMUSG00000018238	56.564	3.60571	0.754958	4.24621	2.17413e-05	0.00177289	2.58	6.42	3.85	6.96
ENSMUSG00000025477	506.843	-1.9358	0.36241	-4.23775	2.25769e-05	0.00183007	9.57	7.9	9.73	7.53
ENSMUSG00000074071	546.973	-1.90673	0.356724	-4.22379	2.40233e-05	0.00193579	10.06	7.91	9.38	7.73
ENSMUSG00000028565	1950.98	-1.71651	0.312046	-4.21895	2.45445e-05	0.00195953	11.06	9.07	11.87	10.43
ENSMUSG00000032080	13506.7	1.79894	0.331628	4.21839	2.46056e-05	0.00195953	11.95	13.2	12.71	15.05
ENSMUSG00000029554	223.968	-2.21999	0.433659	-4.19682	2.70694e-05	0.0021432	8.27	5.92	8.74	6.68
ENSMUSG00000070565	284.953	-2.17647	0.424354	-4.18629	2.83554e-05	0.00223205	9.22	7.42	8.34	5.76
ENSMUSG00000108414	443.363	2.1387	0.416998	4.16957	3.05175e-05	0.00238844	7.8	9.26	6.88	9.69
ENSMUSG00000038774	850.213	-1.7707	0.330098	-4.15241	3.28991e-05	0.00255225	10.52	8.95	10.16	8.2
ENSMUSG00000035168	350.634	-2.00061	0.385521	-4.15181	3.29855e-05	0.00255225	9.23	7.39	9.03	6.88
ENSMUSG00000020422	1209.44	-1.88763	0.359926	-4.13317	3.578e-05	0.00275284	11	9.58	10.73	8.37
ENSMUSG00000053964	426.14	2.31271	0.463624	4.12557	3.69818e-05	0.00282932	7.67	9.01	6.53	9.81
ENSMUSG00000041220	8667.08	-1.56397	0.2827	-4.11732	3.83308e-05	0.00291614	12.62	11.11	14.27	12.65
ENSMUSG00000040270	126.659	-2.59377	0.533678	-4.11066	3.94523e-05	0.00298479	7.67	5.42	7.86	4.98
ENSMUSG00000052085	710.28	-1.79179	0.338853	-4.10735	4.00222e-05	0.00301118	10.19	8.58	10.01	8.04
ENSMUSG00000058444	479.039	-1.90132	0.366151	-4.10027	4.12676e-05	0.00308781	9.48	7.85	9.64	7.47
ENSMUSG00000021699	73.485	-3.10314	0.663832	-4.07202	4.6607e-05	0.00345915	7.09	4.04	7.01	4.02
ENSMUSG00000024236	853.441	-1.81711	0.348144	-4.07046	4.69201e-05	0.00345915	10.2	8.77	10.54	8.33
ENSMUSG00000021221	51.9096	-3.67451	0.804526	-4.0701	4.69925e-05	0.00345915	6.63	3.29	6.58	2.88
ENSMUSG00000084883	519.047	-1.84232	0.355407	-4.05823	4.94466e-05	0.00362024	9.56	7.91	9.77	7.74
ENSMUSG00000029478	719.497	-1.74829	0.332428	-4.05588	4.99469e-05	0.00363731	10.07	8.41	10.17	8.33
ENSMUSG00000102758	168.73	-2.30447	0.471539	-4.03884	5.37172e-05	0.00389107	8.07	5.72	8.2	5.98
ENSMUSG00000031583	382.303	-1.9186	0.376629	-4.03209	5.5283e-05	0.0039833	9.5	7.43	8.94	7.19
ENSMUSG00000042700	756.926	-1.82369	0.353467	-4.02778	5.63053e-05	0.00403561	10.16	8.73	10.24	8.01
ENSMUSG00000096054	675.047	-1.9793	0.392272	-4.02604	5.67242e-05	0.00404434	10.32	8.97	9.64	7
ENSMUSG00000063450	675.32	-1.78658	0.345942	-4.00813	6.12024e-05	0.00434091	10.38	8.85	9.51	7.47
ENSMUSG00000035948	927.731	-2.10342	0.425788	-4.00064	6.31718e-05	0.00445738	10.7	9.52	10.21	7.15
ENSMUSG00000035158	91.5222	-2.8316	0.609741	-3.98793	6.66536e-05	0.0046788	7.43	4.94	7.22	4.13
ENSMUSG00000043940	975.279	-1.81455	0.355143	-3.98304	6.80381e-05	0.0047515	10.81	9.48	10.18	7.87
ENSMUSG00000035284	811.372	-1.95166	0.390172	-3.97687	6.98292e-05	0.00482729	10.62	9.34	9.78	7.14
ENSMUSG00000038872	286.039	-2.03446	0.410994	-3.97686	6.98322e-05	0.00482729	8.5	6.2	9.1	7.34
ENSMUSG00000025558	361.314	-1.97281	0.395704	-3.97471	7.04643e-05	0.00484638	9.27	7.61	9.04	6.77
ENSMUSG00000040274	392.059	-1.934	0.386101	-3.97305	7.09588e-05	0.00485586	9.32	7.06	9.23	7.64
ENSMUSG00000019997	439.635	2.18466	0.449562	3.96977	7.19426e-05	0.00488488	6.8	9.87	7.7	8.99
ENSMUSG00000032228	674.242	-1.81926	0.357565	-3.96925	7.21003e-05	0.00488488	10.1	8.61	9.95	7.8
ENSMUSG00000043013	355.755	-1.96083	0.393678	-3.96473	7.34778e-05	0.00495357	9.76	8.01	7.95	5.76
ENSMUSG00000028161	1193.47	-1.76525	0.345548	-3.95097	7.78356e-05	0.00522151	10.62	8.46	11.01	9.63
ENSMUSG00000006678	163.679	-2.29052	0.478676	-3.94949	7.83182e-05	0.00522812	8.06	5.94	8.12	5.69
ENSMUSG00000021745	778.33	-1.75862	0.345678	-3.93029	8.48428e-05	0.00563604	10.44	8.35	9.99	8.58
ENSMUSG00000022607	608.788	-1.74143	0.341873	-3.92377	8.7175e-05	0.00576286	9.7	8.07	10.03	8.18
ENSMUSG00000030545	5069.31	1.5325	0.288854	3.92066	8.83066e-05	0.00580947	11.15	12.8	11.54	12.94
ENSMUSG00000002831	148.638	2.33277	0.493793	3.91414	9.07285e-05	0.0059401	6.24	8.57	4.61	6.88
ENSMUSG00000035305	61.1128	-3.38181	0.762815	-3.90896	9.26944e-05	0.00603977	6.98	4.3	6.59	2.6
ENSMUSG00000028402	643.458	-1.73218	0.341366	-3.90251	9.52012e-05	0.00617357	10.28	8.39	9.54	7.98
ENSMUSG00000074345	49.782	-4.40807	1.03127	-3.88655	0.000101678	0.00656232	6.45	3.83	6.65	0
ENSMUSG00000031355	191.445	-2.27992	0.484076	-3.88352	0.000102956	0.00661346	8.68	6.89	7.71	4.92
ENSMUSG00000057963	730.884	-1.6846	0.331319	-3.87722	0.000105655	0.00675498	9.86	8.09	10.34	8.74
ENSMUSG00000032500	382.828	-1.91074	0.390505	-3.86868	0.000109426	0.00696339	9.08	7.53	9.39	7.12
ENSMUSG00000038518	281.477	-1.95711	0.403058	-3.86324	0.000111892	0.00708717	9.07	7.17	8.49	6.49
ENSMUSG00000066170	29.568	5.02985	1.19959	3.85954	0.0001136	0.00714242	0	5.34	2.59	6.22
ENSMUSG00000053617	1391.77	-1.62319	0.316964	-3.85908	0.000113813	0.00714242	11.15	9.73	10.9	9.07
ENSMUSG00000031109	389.97	-1.91762	0.393747	-3.8543	0.000116061	0.00725011	9.32	7	9.21	7.7
ENSMUSG00000026628	198.799	2.29921	0.493498	3.84847	0.00011886	0.00739102	6.14	7.72	5.86	8.85
ENSMUSG00000024049	140.938	2.51185	0.550685	3.83496	0.000125586	0.0077738	4.98	6.69	5.4	8.61
ENSMUSG00000059327	32.0052	-4.70333	1.12329	-3.83101	0.000127619	0.00786387	6.07	1.68	5.86	1.82
ENSMUSG00000024998	323.536	-1.90317	0.392661	-3.82815	0.000129108	0.00791976	9.2	7.11	8.77	7.07
ENSMUSG00000026098	115.52	-2.51473	0.552603	-3.82685	0.000129793	0.00792607	8.2	5.56	6.7	4.41
ENSMUSG00000034574	1221.3	-1.67669	0.335038	-3.81059	0.000138636	0.00842831	10.95	9.6	10.74	8.74
ENSMUSG00000037465	1788.65	1.59829	0.315288	3.80063	0.000144331	0.00869821	9.56	11.45	10.02	11.32
ENSMUSG00000009681	1072.78	-1.59773	0.315143	-3.80059	0.000144353	0.00869821	10.56	9.05	10.75	9.07
ENSMUSG00000071757	372.574	-1.82401	0.375078	-3.79658	0.000146708	0.0088012	9.32	7.56	9.04	7.16
ENSMUSG00000051864	564.068	-1.74453	0.35599	-3.77687	0.00015881	0.00948539	9.74	7.73	9.78	8.3
ENSMUSG00000028556	471.75	-1.86467	0.387992	-3.77499	0.000160012	0.0095155	9.67	8.2	9.33	7.07
ENSMUSG00000021226	613.019	1.77258	0.363894	3.77192	0.000161997	0.00959164	8.06	9.42	8.09	10.27
ENSMUSG00000026799	101.167	-2.5377	0.569006	-3.7569	0.000172028	0.0101415	7.26	4.78	7.6	5.09
ENSMUSG00000018076	343.807	-1.90849	0.40226	-3.75002	0.000176818	0.0103789	9.36	7.82	8.69	6.41
ENSMUSG00000003228	138.929	-2.28751	0.506105	-3.72949	0.000191869	0.01121	8.2	5.81	7.41	5.29
ENSMUSG00000034007	236.135	-2.12438	0.462485	-3.7285	0.000192622	0.01121	8.44	5.81	8.68	7.07
ENSMUSG00000033306	1630.55	-1.69757	0.348378	-3.7246	0.000195623	0.0113361	11.34	9.11	11.19	10.03
ENSMUSG00000032561	925.227	-1.59049	0.319901	-3.72143	0.000198097	0.0114308	10.31	8.67	10.56	9.02
ENSMUSG00000015312	178.785	2.21854	0.490195	3.70983	0.000207398	0.0119171	5.64	8.42	6.32	7.95
ENSMUSG00000038244	692.111	-1.87992	0.400483	-3.69532	0.000219607	0.0125656	9.89	8.73	10.23	7.63
ENSMUSG00000068015	234.491	-2.24185	0.49881	-3.69249	0.000222067	0.0126532	8.64	7.24	8.46	5.33
ENSMUSG00000024304	1930.85	-1.60236	0.326539	-3.68213	0.000231295	0.013124	11.64	10.37	11.32	9.38
ENSMUSG00000030691	604.802	-1.90459	0.409391	-3.67519	0.000237671	0.0134299	9.89	8.71	9.83	7.19
ENSMUSG00000030096	3442.08	-1.55856	0.316952	-3.65532	0.000256865	0.0144428	12.43	11.26	12.17	10.22
ENSMUSG00000000127	215.442	-2.0407	0.448957	-3.65447	0.000257718	0.0144428	8.34	5.99	8.52	6.8
ENSMUSG00000033653	279.411	-1.89015	0.408079	-3.65162	0.000260596	0.0145443	8.51	6.42	9	7.32
ENSMUSG00000071637	353.414	1.77148	0.376323	3.64443	0.000267988	0.0148957	7.28	9.02	7.38	9.17
ENSMUSG00000029086	611.198	-1.72706	0.36469	-3.63886	0.000273843	0.0151593	9.99	7.85	9.75	8.43
ENSMUSG00000050730	1543.62	-1.60927	0.333156	-3.62975	0.000283695	0.0156411	11.31	10.05	11.01	9.05
ENSMUSG00000023800	677.304	-1.66496	0.34872	-3.62744	0.000286249	0.0157183	10.06	8.66	9.94	8.01
ENSMUSG00000041974	142.127	-2.20267	0.498116	-3.61898	0.000295766	0.0161757	7.99	5.72	7.75	5.66
ENSMUSG00000020431	1982.24	1.52744	0.311778	3.61615	0.000299013	0.0162878	9.77	11.58	10.21	11.46
ENSMUSG00000032715	405.47	1.78084	0.382023	3.61455	0.000300867	0.0163235	6.93	8.37	7.8	9.89
ENSMUSG00000045103	781.253	-1.67161	0.352485	-3.60756	0.000309087	0.016703	10.38	9.04	10	7.99
ENSMUSG00000041471	2696.11	1.65562	0.348186	3.60617	0.000310744	0.0167261	10.07	12.31	10.55	11.61
ENSMUSG00000093894	67.4999	-3.05949	0.737859	-3.60433	0.000312956	0.0167376	5.46	3.29	7.67	4.02
ENSMUSG00000029594	297.302	-1.91303	0.419826	-3.60395	0.000313416	0.0167376	8.74	6.46	8.97	7.44
ENSMUSG00000035864	226.89	-1.99623	0.443156	-3.60196	0.000315823	0.0168003	8.67	6.31	8.32	6.72
ENSMUSG00000029406	797.396	-1.65336	0.348374	-3.59774	0.000320996	0.017009	10.29	9.01	10.16	8.13
ENSMUSG00000074305	390.609	-1.88802	0.414393	-3.59084	0.000329615	0.017398	9.36	7.96	9.12	6.73
ENSMUSG00000046404	997.271	1.55894	0.322979	3.58827	0.000332877	0.0175024	9.06	10.41	8.9	10.66
ENSMUSG00000022788	493.881	-1.82823	0.398589	-3.58322	0.000339385	0.0177759	9.87	8.6	9.11	6.7
ENSMUSG00000031644	278.547	-1.86722	0.409586	-3.58219	0.000340724	0.0177777	8.87	7.2	8.67	6.61
ENSMUSG00000041949	202.232	-1.99223	0.446339	-3.56732	0.000360657	0.0187459	8.12	5.94	8.52	6.73
ENSMUSG00000110631	555.835	2.02987	0.45747	3.56279	0.000366939	0.0189999	8.65	9.67	6.76	9.81
ENSMUSG00000035441	629.827	-1.61299	0.340642	-3.56089	0.000369601	0.019011	9.6	8.13	10.14	8.39
ENSMUSG00000027508	287.457	-2.16998	0.497095	-3.56065	0.000369945	0.019011	9.05	7.67	8.55	5.55
ENSMUSG00000041119	717.43	-1.57725	0.330803	-3.55878	0.000372585	0.0190747	9.81	8.27	10.3	8.69
ENSMUSG00000095351	558.66	-2.07149	0.469985	-3.55647	0.000375877	0.0191711	6.95	5.99	10.84	7.76
ENSMUSG00000032340	418.003	-1.80593	0.396149	-3.549	0.000386699	0.0196495	9.25	7.92	9.42	7.14
ENSMUSG00000028494	44655.8	1.56407	0.328394	3.54473	0.000393009	0.0198959	14.08	15.1	14.54	16.64
ENSMUSG00000033863	5152.25	1.40973	0.28584	3.53251	0.000411641	0.020762	10.98	12.45	11.84	13.19
ENSMUSG00000007817	917.385	-1.98286	0.448636	-3.52816	0.000418465	0.0210283	10.22	9.31	10.69	7.62
ENSMUSG00000025920	152.829	-2.10695	0.484314	-3.52447	0.000424327	0.0212445	8.1	5.97	7.8	5.76
ENSMUSG00000059439	460.616	-1.69112	0.366669	-3.52122	0.000429564	0.0213487	9.42	7.51	9.49	8.02
ENSMUSG00000002910	613.135	1.60151	0.341251	3.52089	0.000430095	0.0213487	8.32	10.06	8.16	9.61
ENSMUSG00000020532	3345.5	-1.64614	0.354006	-3.52011	0.000431375	0.0213487	11.32	10.32	12.95	10.66
ENSMUSG00000042148	345.754	-1.74292	0.381586	-3.5193	0.00043268	0.0213487	8.84	7.02	9.24	7.59
ENSMUSG00000036086	77.5172	-2.64054	0.636856	-3.51813	0.000434601	0.021366	7.36	4.78	6.71	4.13
ENSMUSG00000037646	884.468	-1.54795	0.327738	-3.50264	0.000460673	0.0225664	10.45	9.07	10.27	8.55
ENSMUSG00000022097	151.246	2.21035	0.517212	3.50022	0.000464883	0.0226114	6.12	7.72	5.37	8.17
ENSMUSG00000040282	137.462	-2.35354	0.558122	-3.5002	0.000464914	0.0226114	7.91	4.78	7.74	6.17
ENSMUSG00000057440	122.619	-2.34842	0.55732	-3.49605	0.0004722	0.0228841	7.96	5.04	7.35	5.62
ENSMUSG00000032232	2460.68	-1.4954	0.313713	-3.49172	0.00047992	0.0231757	11.91	10.74	11.71	9.89
ENSMUSG00000040855	1088.96	-1.52619	0.322641	-3.49053	0.000482071	0.0231973	10.92	9.62	10.3	8.55
ENSMUSG00000024135	368.263	-1.74165	0.384649	-3.48799	0.000486667	0.0232615	9.15	7.18	9.14	7.64
ENSMUSG00000038296	60.742	-2.96038	0.734215	-3.48723	0.000488046	0.0232615	6.53	4.22	6.97	3.48
ENSMUSG00000115649	20.3084	5.85762	1.56515	3.48697	0.00048853	0.0232615	0	4.83	1.42	5.73
ENSMUSG00000035031	4774.69	-1.5174	0.321342	-3.47729	0.000506516	0.0240339	13.63	11.68	11.05	9.98
ENSMUSG00000041444	309.491	-1.78815	0.399358	-3.47595	0.000509043	0.0240699	9.15	7.6	8.59	6.57
ENSMUSG00000041078	131.739	-2.25176	0.532915	-3.47478	0.000511273	0.0240755	7.85	5.13	7.67	5.92
ENSMUSG00000028397	266.825	-2.02158	0.466771	-3.47403	0.000512696	0.0240755	8.84	7.5	8.56	5.83
ENSMUSG00000014426	664.348	-1.59822	0.345587	-3.46721	0.000525881	0.0246098	9.88	8.55	10.04	8.18
ENSMUSG00000037379	1176.98	1.55761	0.334162	3.46422	0.000531778	0.0248005	8.78	9.96	9.41	11.34
ENSMUSG00000020672	165.768	-2.22203	0.526583	-3.46009	0.000539987	0.025067	8.39	5.42	7.72	6.27
ENSMUSG00000030717	133.747	2.2616	0.538113	3.4595	0.000541174	0.025067	5.62	7.24	5.37	8.22
ENSMUSG00000036617	239.25	-1.87078	0.42686	-3.44558	0.000569836	0.0262426	8.76	7.13	8.29	6.2
ENSMUSG00000047767	359.668	1.71764	0.38253	3.44455	0.000572009	0.0262426	7.18	8.66	7.53	9.47
ENSMUSG00000025429	336.317	-1.82319	0.413189	-3.4444	0.000572334	0.0262426	8.9	7.56	9.15	6.85
ENSMUSG00000054843	657.714	-1.60448	0.350214	-3.43928	0.000583267	0.0265731	10.03	8.69	9.85	7.98
ENSMUSG00000027397	1524.89	1.66033	0.366569	3.43819	0.000585606	0.0265731	9.65	10.65	9.27	11.58
ENSMUSG00000028344	295.759	-1.85965	0.424567	-3.43796	0.00058611	0.0265731	9.01	6.68	8.68	7.31
ENSMUSG00000024219	541.665	-1.59251	0.346924	-3.43739	0.000587349	0.0265731	9.8	8.14	9.53	8.01
ENSMUSG00000068587	3487.7	-1.39258	0.289014	-3.43436	0.000593962	0.0267317	12.37	10.94	12.24	10.88
ENSMUSG00000039901	192.586	-1.93695	0.447569	-3.43398	0.000594779	0.0267317	8.31	6.42	8.2	6.25
ENSMUSG00000073678	723.315	-1.57696	0.342888	-3.43249	0.000598056	0.0267906	10.47	9.16	9.47	7.63
ENSMUSG00000032300	848.95	1.51239	0.324624	3.4267	0.000610959	0.0271899	8.08	9.48	9.21	10.83
ENSMUSG00000052062	80.073	-2.53564	0.623236	-3.4267	0.000610964	0.0271899	7.2	4.66	7	4.58
ENSMUSG00000059456	1433.27	-1.47745	0.314567	-3.42519	0.000614379	0.0272528	11.01	9.76	11.07	9.37
ENSMUSG00000035064	298.151	-1.76069	0.397499	-3.42312	0.000619074	0.0273719	8.67	7.07	9.01	7.11
ENSMUSG00000064138	431.987	-1.66963	0.371389	-3.41859	0.000629475	0.0277417	9.45	8	9.26	7.38
ENSMUSG00000042348	254.276	-1.8087	0.413054	-3.41044	0.000648573	0.0284912	8.63	6.74	8.63	6.93
ENSMUSG00000047045	410.905	-1.66721	0.371815	-3.40817	0.000654011	0.0286377	9.48	8	9.06	7.2
ENSMUSG00000018849	1760.85	-1.52091	0.329425	-3.40263	0.000667411	0.0291308	11.02	9.91	11.64	9.7
ENSMUSG00000034265	109.354	-2.26749	0.549103	-3.40098	0.00067146	0.029199	7.27	5.18	7.72	5.33
ENSMUSG00000015243	4341.36	-1.52888	0.331999	-3.40024	0.000673262	0.029199	12.7	11.69	12.54	10.5
ENSMUSG00000071669	50.5704	-3.21201	0.827358	-3.39878	0.000676875	0.0292625	6.93	2.93	5.98	3.78
ENSMUSG00000040249	20322	-1.35072	0.279825	-3.39754	0.000679952	0.0293025	15.14	13.84	14.44	13.03
ENSMUSG00000029053	510.485	-1.65087	0.369554	-3.38482	0.000712247	0.0305974	9.66	7.65	9.52	8.23
ENSMUSG00000050069	85.4817	-3.08258	0.79452	-3.37636	0.000734529	0.0314554	6.7	5.34	7.61	2.6
ENSMUSG00000071076	1815.29	1.52485	0.333243	3.37546	0.000736931	0.0314593	9.27	10.34	10.09	12.06
ENSMUSG00000021611	189.296	-1.99062	0.47143	-3.37402	0.000740783	0.031525	8.75	6.37	7.53	5.98
ENSMUSG00000061859	263.915	-1.77682	0.408361	-3.37156	0.000747432	0.0317088	8.74	6.89	8.61	6.93
ENSMUSG00000027281	75.6064	-2.56501	0.642302	-3.3707	0.000749779	0.0317096	7.11	4.78	6.93	4.23
ENSMUSG00000022957	1066.85	-1.50688	0.328762	-3.36681	0.00076044	0.0320609	10.84	9.62	10.32	8.53
ENSMUSG00000045294	12972.7	-1.34126	0.280355	-3.35738	0.00078686	0.0330724	13.91	12.58	14.42	13.06
ENSMUSG00000044071	269.225	-1.92565	0.454862	-3.35408	0.000796281	0.0333654	8.93	6.35	8.5	7.24
ENSMUSG00000031563	524.32	-1.60361	0.359991	-3.34345	0.000827429	0.0345642	9.78	8.4	9.43	7.6
ENSMUSG00000061578	29.5233	-3.99554	1.0766	-3.33973	0.000838613	0.0349064	5.86	1.68	5.77	2.6
ENSMUSG00000037110	1105.68	-1.61275	0.363206	-3.33902	0.000840748	0.0349064	10.88	9.74	10.42	8.33
ENSMUSG00000031453	441.61	-1.65554	0.376467	-3.33507	0.000852788	0.0352987	9.47	8.1	9.28	7.34
ENSMUSG00000028654	1149.14	1.50732	0.332456	3.33074	0.000866154	0.0357433	8.75	10.59	9.66	10.83
ENSMUSG00000034021	599.83	-1.65403	0.376958	-3.3267	0.000878806	0.0361558	9.87	8.72	9.74	7.58
ENSMUSG00000047446	2291.36	1.43067	0.309946	3.32534	0.000883122	0.036224	10.16	11.3	10.33	12.04
ENSMUSG00000043421	205.68	2.04409	0.494548	3.32444	0.000885968	0.0362316	6.4	7.68	6.09	8.87
ENSMUSG00000063919	383.075	1.64851	0.375941	3.32103	0.000896866	0.0365674	7.65	9.5	7.36	8.79
ENSMUSG00000025969	1133.23	-1.5385	0.343376	-3.3156	0.000914453	0.0371732	10.7	9.6	10.7	8.73
ENSMUSG00000043154	611.038	-1.52429	0.339205	-3.31449	0.000918103	0.0371796	10	8.51	9.63	8.07
ENSMUSG00000054364	2173.4	1.3784	0.295299	3.31325	0.000922201	0.0371796	10.16	11.55	10.31	11.68
ENSMUSG00000024169	272.696	-1.74801	0.406879	-3.31306	0.0009228	0.0371796	8.8	7.19	8.62	6.75
ENSMUSG00000044646	26.3225	-4.60646	1.27327	-3.30367	0.000954287	0.0383348	6.11	2.7	5.04	0
ENSMUSG00000028399	3221.77	-1.36368	0.292422	-3.2955	0.000982474	0.039351	12.19	10.72	12.16	10.92
ENSMUSG00000039414	385.806	-1.80542	0.427102	-3.29059	0.000999758	0.0398205	9.39	8.14	8.97	6.59
ENSMUSG00000036890	177.989	-1.91149	0.459385	-3.29026	0.00100096	0.0398205	7.93	5.94	8.32	6.51
ENSMUSG00000039238	551.482	1.5379	0.345935	3.28934	0.00100422	0.0398205	7.91	9.56	8.36	9.78
ENSMUSG00000038648	860.188	-1.50562	0.336169	-3.28887	0.00100589	0.0398205	9.78	8.56	10.73	8.94
ENSMUSG00000028339	566.33	-1.55092	0.350118	-3.28723	0.00101179	0.0399377	9.6	7.87	9.83	8.46
ENSMUSG00000021686	1321.88	-1.40983	0.307398	-3.28509	0.00101948	0.0400857	10.81	9.35	11	9.64
ENSMUSG00000030278	780.969	4.35961	1.20552	3.28456	0.00102142	0.0400857	5.59	8.45	5.58	11.39
ENSMUSG00000031963	104.72	-2.35755	0.59649	-3.28178	0.00103155	0.0403668	7.89	4.89	6.88	5.24
ENSMUSG00000039031	417.724	-1.62243	0.372707	-3.27987	0.00103853	0.0405235	9.41	7.99	9.18	7.35
ENSMUSG00000040740	528.015	1.58702	0.362268	3.27664	0.0010505	0.0408497	8.35	9.61	7.73	9.64
ENSMUSG00000041977	667.725	-1.85874	0.44528	-3.276	0.00105289	0.0408497	10.06	9.18	9.82	6.96
ENSMUSG00000079065	816.442	1.77999	0.422259	3.2681	0.00108272	0.0418876	8.69	9.57	8.15	10.82
ENSMUSG00000024887	628.683	-1.51904	0.343279	-3.25986	0.00111467	0.0430017	10.08	8.75	9.58	7.88
ENSMUSG00000037426	360.828	-1.65935	0.386591	-3.25758	0.00112369	0.043227	9.06	7.67	9.14	7.21
ENSMUSG00000073565	1050.99	-1.75467	0.41695	-3.24899	0.00115816	0.0443488	10.72	9.86	10.43	7.75
ENSMUSG00000025856	431.68	1.69116	0.39744	3.24869	0.00115936	0.0443488	7.03	8.2	7.88	10.06
ENSMUSG00000040151	467.188	-1.57977	0.363366	-3.24677	0.00116721	0.0444093	9.48	8.1	9.41	7.65
ENSMUSG00000033308	16639.9	-1.31164	0.28079	-3.24671	0.00116746	0.0444093	14.7	13.47	14.33	12.95
ENSMUSG00000026317	2215.45	1.35665	0.295207	3.24062	0.0011927	0.0451371	10.07	11.39	10.46	11.85
ENSMUSG00000001473	729.579	1.52393	0.346839	3.24049	0.00119323	0.0451371	8.3	9.49	8.68	10.53
ENSMUSG00000038751	131.698	-2.09413	0.523382	-3.23689	0.00120842	0.045585	8.18	5.75	7.17	5.46
ENSMUSG00000038368	263.036	-1.71753	0.408115	-3.22834	0.00124509	0.0468388	8.76	6.97	8.56	6.93
ENSMUSG00000019768	1776.55	-1.68791	0.400024	-3.21957	0.00128382	0.0481626	11.48	8.91	11.23	10.42
ENSMUSG00000026259	762.227	-1.47864	0.335573	-3.21432	0.00130754	0.0489179	10.2	8.5	10.06	8.81
ENSMUSG00000048915	103.459	-2.21374	0.567195	-3.19773	0.00138514	0.0515506	7.52	4.99	7.31	5.46
ENSMUSG00000046314	330.607	-1.71361	0.410802	-3.19766	0.00138548	0.0515506	9.13	6.97	8.82	7.56
ENSMUSG00000043556	31.1984	-3.69688	1.03378	-3.18916	0.00142688	0.0529462	5.92	1.68	5.82	3.11
ENSMUSG00000045659	120.205	-2.11426	0.537783	-3.18765	0.00143436	0.0530793	7.63	5.84	7.59	5.19
ENSMUSG00000115388	383.706	1.65222	0.393031	3.18605	0.0014423	0.0532282	7.82	9.05	7.24	9.3
ENSMUSG00000038291	425.731	-1.66333	0.39676	-3.18412	0.00145197	0.0534404	9.43	8.19	9.2	7.11
ENSMUSG00000038056	748.664	-1.4911	0.343952	-3.17225	0.00151263	0.0555228	10.33	9.14	9.79	8
ENSMUSG00000032802	2797.86	1.40461	0.317108	3.16802	0.0015348	0.0561851	10.27	11.3	10.71	12.49
ENSMUSG00000053580	124.255	-2.06199	0.525196	-3.16451	0.00155343	0.0566113	7.54	5.75	7.76	5.46
ENSMUSG00000033392	399.444	-1.59655	0.378144	-3.16426	0.00155475	0.0566113	9.52	8.18	8.82	6.97
ENSMUSG00000022335	55.0432	-2.95667	0.80854	-3.16209	0.00156644	0.0568494	6.54	4.66	6.64	2.6
ENSMUSG00000029161	68.5631	2.48328	0.658954	3.16149	0.00156964	0.0568494	3.66	6.27	5.04	7.28
ENSMUSG00000043085	775.509	1.48478	0.343451	3.15847	0.00158598	0.057157	8.76	9.92	8.56	10.37
ENSMUSG00000027405	1065.32	1.40681	0.318824	3.1579	0.00158908	0.057157	9.08	10.31	9.26	10.84
ENSMUSG00000016559	10742.7	1.47578	0.340694	3.1576	0.00159073	0.057157	12.22	13.09	12.46	14.54
ENSMUSG00000057147	158.532	-1.91402	0.480301	-3.15223	0.00162028	0.0580656	8.17	6.07	7.76	6.07
ENSMUSG00000035202	19059.8	-1.31458	0.290627	-3.14691	0.00165006	0.0589778	14.06	12.51	15.14	14.06
ENSMUSG00000039853	376.635	-1.71301	0.417968	-3.14141	0.00168138	0.05994	9.36	8.14	8.88	6.66
ENSMUSG00000037685	242.861	-1.78594	0.441502	-3.13914	0.00169446	0.0602386	8.82	7.47	8.15	5.92
ENSMUSG00000041801	159.816	1.88378	0.47282	3.13814	0.00170023	0.0602386	5.46	7.42	6.59	8.37
ENSMUSG00000042354	1681.19	1.38939	0.315328	3.13766	0.00170303	0.0602386	10.03	11.13	9.68	11.36
ENSMUSG00000057230	518.52	-1.5947	0.381235	-3.13375	0.00172588	0.0607687	9.76	8.56	9.38	7.39
ENSMUSG00000033282	76.8144	-2.39021	0.635124	-3.13357	0.00172694	0.0607687	7.43	4.99	6.46	4.23
ENSMUSG00000027068	537.458	1.48148	0.346044	3.12526	0.00177649	0.062217	7.99	9.55	8.3	9.7
ENSMUSG00000115124	243.712	1.7309	0.425869	3.12513	0.00177724	0.062217	6.47	8.5	7.17	8.59
ENSMUSG00000043165	67.4779	2.66246	0.725332	3.11921	0.00181335	0.0633185	3.21	6.72	5.18	6.94
ENSMUSG00000039046	1237.03	-1.3647	0.309617	-3.11578	0.00183457	0.0638957	11.26	9.88	10.12	8.77
ENSMUSG00000072082	660.201	1.44181	0.334732	3.11236	0.00185597	0.0644268	8	9.36	8.81	10.33
ENSMUSG00000026185	488.678	-1.4982	0.352956	-3.11145	0.00186174	0.0644268	9.76	8.24	9.17	7.71
ENSMUSG00000021782	118.84	-2.11333	0.550717	-3.11108	0.00186402	0.0644268	7.8	6.11	7.32	4.79
ENSMUSG00000038910	625.82	-1.46442	0.342888	-3.10428	0.00190742	0.0657602	9.78	8.15	9.9	8.6
ENSMUSG00000040891	2431.05	1.31178	0.293833	3.10305	0.00191536	0.0658671	9.94	11.3	10.83	12.1
ENSMUSG00000047888	1028.25	-1.4108	0.326546	-3.09544	0.00196518	0.0674102	10.58	9.42	10.49	8.83
ENSMUSG00000061175	769.91	-1.58389	0.382696	-3.09357	0.00197767	0.0674675	10.06	9.1	10.24	8.02
ENSMUSG00000035933	502.905	-1.49781	0.354897	-3.09331	0.00197941	0.0674675	9.77	8.11	9.28	7.95
ENSMUSG00000030643	1052.86	1.60196	0.388659	3.09257	0.00198428	0.0674675	9.35	10.21	8.62	10.96
ENSMUSG00000036356	19.299	-5.25775	1.57096	-3.09222	0.00198667	0.0674675	5.29	1.68	5.24	0
ENSMUSG00000031441	699.819	-1.45594	0.341781	-3.08952	0.0020048	0.0678968	10.64	8.96	8.97	7.74
ENSMUSG00000021025	2031.53	1.32209	0.298523	3.08886	0.00200928	0.0678968	9.89	11.11	10.4	11.82
ENSMUSG00000029104	601.064	-1.47016	0.346809	-3.08572	0.00203059	0.0683225	9.86	8.57	9.71	8.06
ENSMUSG00000111942	57.3986	-2.96494	0.83128	-3.08553	0.00203191	0.0683225	6.26	4.66	6.98	2.6
ENSMUSG00000041961	259.626	-1.70989	0.425024	-3.08192	0.0020567	0.0689857	8.92	7.55	8.22	6.17
ENSMUSG00000055320	280.84	-1.82876	0.464327	-3.07706	0.00209054	0.0699482	8.47	7.39	9.02	6.43
ENSMUSG00000029095	67.7947	-2.52005	0.690936	-3.06837	0.00215227	0.0718373	7.37	4.38	6.12	4.23
ENSMUSG00000061887	1270.87	-1.45128	0.342844	-3.06635	0.00216688	0.0721482	10.82	8.91	10.87	9.87
ENSMUSG00000079243	61.554	-2.73647	0.762358	-3.0648	0.00217819	0.0723478	7.46	3.94	5.48	3.78
ENSMUSG00000020961	323.915	-1.64208	0.405528	-3.06287	0.00219225	0.0725515	9	7.69	8.85	6.88
ENSMUSG00000025314	1574.62	-1.35667	0.312384	-3.0625	0.00219498	0.0725515	11.29	10.13	10.97	9.41
ENSMUSG00000001768	519.603	-1.47432	0.351528	-3.05613	0.00224213	0.0737756	9.86	8.51	9.22	7.62
ENSMUSG00000023026	212.317	-1.97645	0.515883	-3.05582	0.00224443	0.0737756	8.43	7.35	8.25	5.33
ENSMUSG00000022723	323.462	-1.62563	0.401214	-3.0548	0.00225208	0.0737756	9.34	8.01	8.27	6.34
ENSMUSG00000026610	99.4491	-7.05694	2.17932	-3.05459	0.00225368	0.0737756	7.75	0	7.47	2.88
ENSMUSG00000033948	98.5741	-2.13028	0.567336	-3.04984	0.00228966	0.0747737	7.34	5.13	7.32	5.33
ENSMUSG00000022003	2228.34	1.33556	0.307618	3.0413	0.00235558	0.0767422	10.76	11.84	9.78	11.37
ENSMUSG00000028862	103.697	2.16273	0.580023	3.03907	0.00237309	0.0770641	4.78	7.52	5.73	7.27
ENSMUSG00000041112	94.6931	-2.15095	0.576235	-3.0386	0.00237677	0.0770641	7.2	5.18	7.36	5.14
ENSMUSG00000028538	1469.73	-1.40532	0.331246	-3.03495	0.00240573	0.0778178	10.97	9.17	11.1	10.1
ENSMUSG00000021277	309.641	-1.80907	0.465668	-3.02592	0.00247876	0.0799898	9.11	7.97	8.55	6.04
ENSMUSG00000021846	730.02	-1.42873	0.340114	-3.02467	0.00248908	0.080133	10.09	8.91	10.01	8.34
ENSMUSG00000019779	188.37	-1.82629	0.472062	-3.02141	0.00251604	0.0808101	8.04	6.68	8.34	6.07
ENSMUSG00000025224	1459.21	-1.36577	0.320028	-3.01777	0.00254643	0.0815936	10.71	9.64	11.32	9.66
ENSMUSG00000061731	1119.52	-1.4521	0.348874	-3.01569	0.00256393	0.0819614	10.51	8.58	10.77	9.8
ENSMUSG00000022265	1303.94	-1.33334	0.309727	-3.01344	0.00258303	0.0823786	10.74	9.52	10.99	9.54
ENSMUSG00000021027	203.783	-1.7442	0.44651	-3.01045	0.00260858	0.0829991	8.65	7.13	7.79	5.83
ENSMUSG00000034557	598.109	-1.44628	0.348344	-3.00358	0.00266825	0.0846998	9.71	8.49	9.84	8.16
ENSMUSG00000038349	18.7519	-5.13605	1.57739	-3.00247	0.00267799	0.0848112	5.32	0	5.11	1.82
ENSMUSG00000024054	491.457	-1.63203	0.410708	-2.99978	0.00270178	0.0852292	9.67	8.7	9.27	6.96
ENSMUSG00000035378	146.767	-1.86555	0.488588	-2.99956	0.0027037	0.0852292	8.09	6.27	7.57	5.69
ENSMUSG00000086290	286.772	1.69709	0.433411	2.99274	0.00276489	0.0869566	7.31	8.45	6.8	9.05
ENSMUSG00000020900	278.48	-1.67354	0.426151	-2.98846	0.00280384	0.0879786	8.92	7.62	8.46	6.41
ENSMUSG00000052539	925.563	-1.48638	0.36377	-2.98646	0.00282228	0.0883537	10.61	9.58	10.09	8.15
ENSMUSG00000040820	519.378	-1.45769	0.354396	-2.98448	0.0028406	0.0887232	9.5	7.87	9.64	8.35
ENSMUSG00000015305	1253.41	-1.52458	0.377226	-2.98118	0.00287141	0.0894803	10.86	10.03	10.76	8.54
ENSMUSG00000052331	196.845	-1.77822	0.462753	-2.97831	0.00289838	0.0901145	8.34	6.92	8.14	6.01
ENSMUSG00000073910	955.681	-1.36347	0.323572	-2.97759	0.00290521	0.0901212	10.37	9.19	10.48	8.94
ENSMUSG00000022191	339.43	-1.53591	0.381801	-2.97513	0.00292868	0.0906427	8.91	7.31	9.05	7.59
ENSMUSG00000055493	156.408	-1.82981	0.480783	-2.97392	0.00294023	0.0907937	8.02	6.02	7.85	6.22
ENSMUSG00000005198	3188.26	1.2606	0.289784	2.96979	0.00298003	0.0918147	10.81	12.04	10.94	12.23
ENSMUSG00000021676	9317.13	-1.2916	0.300584	-2.96623	0.0030148	0.092676	13.8	12.82	13.53	11.93
ENSMUSG00000030671	2327.23	-1.34886	0.320387	-2.9616	0.00306047	0.0938682	11.85	10.86	11.49	9.78
ENSMUSG00000034258	184.149	-1.75826	0.458865	-2.96004	0.00307603	0.0941333	8.47	6.92	7.71	5.76
ENSMUSG00000035919	105.358	-2.04831	0.557009	-2.95922	0.00308419	0.0941715	7.59	5.3	7.22	5.46
ENSMUSG00000002365	1268.65	-1.37814	0.331027	-2.95487	0.00312799	0.0952951	10.88	9.87	10.76	9.02
ENSMUSG00000062209	53.7383	-2.5752	0.737594	-2.94905	0.00318749	0.0968912	6.35	4.04	6.71	4.02
ENSMUSG00000020546	68.4741	-2.34671	0.660359	-2.94797	0.00319872	0.0970159	6.99	4.52	6.7	4.58
ENSMUSG00000024074	432.395	-1.53665	0.385903	-2.94541	0.00322522	0.0976024	9.36	8.24	9.26	7.31
ENSMUSG00000061533	35.1761	-3.1172	0.924101	-2.94037	0.00327816	0.0989724	6.32	2.93	5.61	3.11
ENSMUSG00000020330	17.1781	-5.13216	1.60973	-2.93973	0.00328503	0.0989724	5.57	1.68	4.4	0
ENSMUSG00000037035	202.852	1.70155	0.443517	2.93462	0.00333958	0.100394	6.51	7.94	6.62	8.57
ENSMUSG00000017491	41.1262	-2.99061	0.883409	-2.93252	0.00336224	0.100852	6	3.94	6.38	2.6
ENSMUSG00000027167	367.042	-1.54315	0.390213	-2.92956	0.0033944	0.101593	8.97	7.77	9.21	7.33
ENSMUSG00000026343	43.2522	-3.16634	0.944614	-2.92854	0.0034056	0.101705	6.14	1.68	6.33	4.5
ENSMUSG00000068663	610.289	-1.42995	0.351816	-2.92752	0.00341679	0.101816	9.6	8.46	9.98	8.27
ENSMUSG00000024052	10484.2	1.30076	0.307992	2.92462	0.0034488	0.102331	12.22	13.9	12.88	13.81
ENSMUSG00000057880	10290.3	-1.24169	0.287797	-2.92459	0.00344911	0.102331	13.97	12.55	13.66	12.59
ENSMUSG00000102602	149.738	2.07413	0.573467	2.91931	0.00350807	0.103483	6.76	7.82	4.8	7.91
ENSMUSG00000033278	127.28	-1.90031	0.513956	-2.91914	0.00350998	0.103483	7.92	6.07	7.33	5.42
ENSMUSG00000058013	647.751	-1.37836	0.335161	-2.91907	0.00351074	0.103483	9.82	8.45	9.92	8.54
ENSMUSG00000024131	4309.72	-1.25418	0.292943	-2.91586	0.00354711	0.104264	13	11.92	11.87	10.45
ENSMUSG00000011305	3925.11	1.24151	0.288646	2.91538	0.00355254	0.104264	10.86	12.18	11.48	12.64
ENSMUSG00000044042	146.66	-1.81945	0.487527	-2.91153	0.00359669	0.105333	7.95	6.09	7.73	5.98
ENSMUSG00000062110	255.232	-1.71793	0.453302	-2.90739	0.00364455	0.106365	8.14	5.84	8.89	7.73
ENSMUSG00000087141	2099.65	-1.26843	0.298725	-2.90714	0.00364754	0.106365	12.14	10.95	10.43	9.08
ENSMUSG00000026365	37857.6	-1.24223	0.289953	-2.90472	0.00367581	0.10674	16.3	14.82	14.78	13.77
ENSMUSG00000039840	812.248	-1.48478	0.373527	-2.90415	0.00368251	0.10674	10.34	9.43	10	7.93
ENSMUSG00000061436	710.957	-1.3936	0.342144	-2.90403	0.00368394	0.10674	10.3	8.65	9.67	8.54
ENSMUSG00000022299	1996.51	1.26169	0.29705	2.90083	0.0037218	0.107408	10.23	11.53	10.17	11.39
ENSMUSG00000075324	232.397	-1.64739	0.430047	-2.9006	0.00372453	0.107408	8.47	7.07	8.45	6.57
ENSMUSG00000019889	1875.66	-1.28425	0.304957	-2.8996	0.00373642	0.107408	11.32	10.22	11.43	9.97
ENSMUSG00000039529	921.387	-1.34518	0.32599	-2.89942	0.00373854	0.107408	10.38	9.23	10.36	8.81
ENSMUSG00000039741	206.832	-1.82307	0.491412	-2.89588	0.00378096	0.108398	8.44	7.22	8.14	5.69
ENSMUSG00000042745	840.606	1.41891	0.352822	2.8879	0.00387827	0.110954	8.62	10.47	9.03	10.01
ENSMUSG00000029321	25.1909	3.44639	1.05626	2.88413	0.00392501	0.112056	2.58	5.92	2.12	5.09
ENSMUSG00000061751	833.223	-1.44879	0.363791	-2.88295	0.00393967	0.112239	10.41	9.39	10.01	8.12
ENSMUSG00000032788	600.782	-1.43871	0.360404	-2.88208	0.00395056	0.112315	9.87	8.75	9.65	7.9
ENSMUSG00000038481	253.499	-1.72937	0.462885	-2.87192	0.00407986	0.115749	8.69	7.62	8.43	6.01
ENSMUSG00000052512	1313.55	-1.32347	0.322311	-2.86514	0.0041682	0.11801	10.98	9.91	10.74	9.16
ENSMUSG00000106383	31.2742	3.80838	1.19117	2.86136	0.00421824	0.119035	0	5.49	4.22	6.01
ENSMUSG00000043079	542.864	1.49195	0.381682	2.8609	0.00422447	0.119035	7.88	8.86	8.21	10.2
ENSMUSG00000038508	377.285	1.62576	0.428524	2.86043	0.00423064	0.119035	7.25	8.18	7.5	9.8
ENSMUSG00000027340	693.647	-1.46806	0.373649	-2.85847	0.00425694	0.119528	10.2	9.18	9.65	7.73
ENSMUSG00000021767	262.913	-1.66186	0.442969	-2.84865	0.00439057	0.123026	8.75	7.56	8.47	6.34
ENSMUSG00000026384	232.096	-1.6407	0.435941	-2.84603	0.00442683	0.123636	8.75	7.43	8.03	6.07
ENSMUSG00000062232	481.889	-1.50701	0.389008	-2.84572	0.00443115	0.123636	9.68	8.6	9.16	7.22
ENSMUSG00000042680	578.847	-1.70091	0.457319	-2.84464	0.00444618	0.123636	9.83	9.14	9.53	6.78
ENSMUSG00000048960	199.542	-1.65856	0.442459	-2.84446	0.00444866	0.123636	8.55	6.98	7.85	6.12
ENSMUSG00000059248	3261.33	-1.22882	0.2917	-2.84133	0.00449258	0.124356	11.9	10.78	12.38	11.05
ENSMUSG00000024242	766.714	-1.4801	0.380225	-2.84068	0.00450169	0.124356	10.28	9.4	9.87	7.78
ENSMUSG00000105096	167.681	-1.81283	0.497359	-2.84067	0.00450196	0.124356	8.39	6.04	7.59	6.34
ENSMUSG00000038417	450.76	-1.41775	0.358564	-2.8384	0.004534	0.124988	9.21	7.87	9.5	8.01
ENSMUSG00000028030	405.158	-1.44388	0.367986	-2.83673	0.00455781	0.12539	9.14	7.82	9.29	7.73
ENSMUSG00000015133	517.382	-1.39727	0.351754	-2.83513	0.00458069	0.125609	9.61	8.34	9.49	7.96
ENSMUSG00000020220	1852.51	-1.33366	0.329346	-2.83488	0.00458422	0.125609	11.47	10.55	11.21	9.46
ENSMUSG00000042041	883.029	1.77278	0.484514	2.83332	0.00460679	0.125894	8.62	9.1	8.12	11.18
ENSMUSG00000003032	157.778	1.74679	0.475456	2.83264	0.0046166	0.125894	6.07	8.01	6.32	7.84
ENSMUSG00000055148	648.514	1.34602	0.334019	2.83224	0.00462233	0.125894	8.56	9.9	8.48	9.83
ENSMUSG00000046532	881.323	-1.30952	0.321287	-2.83087	0.00464221	0.126183	10.26	9	10.33	8.97
ENSMUSG00000024653	315.974	1.80089	0.496226	2.82309	0.00475634	0.129028	7.4	8.14	6.64	9.49
ENSMUSG00000030987	1357.81	-1.28071	0.312179	-2.82118	0.00478472	0.129539	10.85	9.75	10.97	9.51
ENSMUSG00000026950	303.875	-1.83315	0.508199	-2.82005	0.00480164	0.12974	9.64	6.74	7.6	6.88
ENSMUSG00000037921	297.241	-1.5899	0.422404	-2.81698	0.00484778	0.130546	9.37	7.33	7.99	6.88
ENSMUSG00000009418	192.985	-1.65261	0.444758	-2.81639	0.0048567	0.130546	8.25	6.56	8.15	6.55
ENSMUSG00000038780	437.444	-1.47363	0.381239	-2.81615	0.00486025	0.130546	9.26	8.17	9.39	7.53
ENSMUSG00000026848	2070.17	1.38036	0.348763	2.81096	0.00493942	0.132412	10.4	11.21	9.87	11.83
ENSMUSG00000029772	453.773	-1.40996	0.359409	-2.81006	0.00495327	0.132522	9.49	8.18	9.23	7.73
ENSMUSG00000036752	7181.13	1.19503	0.283422	2.80513	0.00502969	0.134302	11.57	12.71	12.46	13.71
ENSMUSG00000040506	770.44	-1.34507	0.33713	-2.80327	0.00505868	0.134812	10.07	8.97	10.15	8.55
ENSMUSG00000032743	416.696	-1.41921	0.363933	-2.80055	0.00510151	0.135688	9.48	8.07	8.96	7.54
ENSMUSG00000040524	460.9	-1.45988	0.378917	-2.79713	0.00515594	0.136869	9.67	8.59	8.98	7.14
ENSMUSG00000009376	2337.05	-1.24891	0.303766	-2.7946	0.00519639	0.137674	11.85	10.79	11.47	10.04
ENSMUSG00000043760	247.46	-1.55815	0.414588	-2.7935	0.00521409	0.137737	8.58	7.13	8.48	6.83
ENSMUSG00000026077	248.608	-1.9623	0.559324	-2.7932	0.005219	0.137737	8.16	7.49	8.92	5.62
ENSMUSG00000020393	437.04	-1.41067	0.362063	-2.79143	0.00524757	0.138223	9.43	8.12	9.18	7.67
ENSMUSG00000060012	1469.24	-1.46455	0.382165	-2.78559	0.0053431	0.140246	11.11	10.39	10.9	8.68
ENSMUSG00000074578	471.746	1.44754	0.376071	2.78547	0.00534496	0.140246	8.01	9.07	7.91	9.74
ENSMUSG00000030287	1338.21	-1.25517	0.307469	-2.78131	0.00541404	0.141644	10.73	9.4	11.02	9.83
ENSMUSG00000020261	1011.66	-1.27988	0.31639	-2.78101	0.00541904	0.141644	10.94	9.62	9.83	8.6
ENSMUSG00000045538	1147.32	1.28499	0.318698	2.77688	0.00548839	0.143182	9.21	10.28	9.5	10.99
ENSMUSG00000039533	262.25	-1.98286	0.570301	-2.77548	0.00551197	0.143522	9.29	5.89	7.79	7.21
ENSMUSG00000038393	6211.02	1.29443	0.322366	2.77458	0.00552726	0.143582	11.72	12.55	11.78	13.54
ENSMUSG00000004100	678.262	1.41549	0.36606	2.77411	0.00553534	0.143582	8.55	9.48	8.44	10.32
ENSMUSG00000054814	410.793	-1.50474	0.39859	-2.77162	0.00557777	0.144407	9.28	8.27	9.17	7.16
ENSMUSG00000030291	885.711	1.34542	0.342105	2.76354	0.00571777	0.147751	8.96	9.93	8.92	10.63
ENSMUSG00000089872	317.897	-1.52323	0.406587	-2.76258	0.00573457	0.147781	8.87	7.73	8.88	6.97
ENSMUSG00000042590	532.217	-1.36328	0.348733	-2.76224	0.00574064	0.147781	9.64	8.17	9.52	8.28
ENSMUSG00000040536	939.712	-1.27883	0.318379	-2.76033	0.00577432	0.148367	10.63	9.37	10.07	8.78
ENSMUSG00000036613	282.265	-1.6139	0.440257	-2.75725	0.00582897	0.14949	8.43	6.31	8.92	7.81
ENSMUSG00000022791	1256.55	1.26077	0.31262	2.75341	0.00589786	0.150972	9.31	10.73	9.74	10.85
ENSMUSG00000032741	1952.87	-1.2174	0.297893	-2.74394	0.00607068	0.155104	11.48	10.22	11.35	10.18
ENSMUSG00000029101	232.07	-1.55592	0.421593	-2.7418	0.00611036	0.155826	8.62	6.98	8.24	6.78
ENSMUSG00000045980	337.333	-1.45821	0.386225	-2.73987	0.00614643	0.155844	8.9	7.63	9	7.36
ENSMUSG00000087590	273.891	1.6203	0.445395	2.73981	0.0061474	0.155844	6.9	7.89	7.03	9.26
ENSMUSG00000049411	118.362	-1.83953	0.525478	-2.73947	0.00615377	0.155844	7.54	5.78	7.54	5.66
ENSMUSG00000048546	2743.43	1.2333	0.304202	2.73931	0.00615687	0.155844	10.37	11.86	10.96	11.94
ENSMUSG00000061143	37.7974	-2.81119	0.88161	-2.73499	0.00623827	0.157612	6.12	3.83	6	2.88
ENSMUSG00000039960	8168.7	1.19054	0.289317	2.73244	0.00628662	0.158539	11.93	12.94	12.51	13.88
ENSMUSG00000034312	1246.87	-1.24912	0.311394	-2.72682	0.00639478	0.16076	10.77	9.64	10.79	9.42
ENSMUSG00000026980	133.298	-1.79042	0.509937	-2.72664	0.00639828	0.16076	8.03	6.02	7.29	5.76
ENSMUSG00000026504	212.947	-1.59388	0.438744	-2.72113	0.00650591	0.163107	8.55	6.72	8.07	6.73
ENSMUSG00000025006	479.504	-1.36566	0.354951	-2.72054	0.00651746	0.163107	9.89	8.49	8.77	7.45
ENSMUSG00000021573	287.321	-1.73736	0.49167	-2.72003	0.00652763	0.163107	8.86	8.06	8.52	5.8
ENSMUSG00000028830	902.978	-1.32246	0.339434	-2.71763	0.00657505	0.163776	10.31	9.33	10.33	8.67
ENSMUSG00000033083	168.415	-1.67056	0.467552	-2.71746	0.00657844	0.163776	8.21	6.69	7.76	5.95
ENSMUSG00000022887	1856.07	-1.4741	0.39564	-2.71483	0.00663089	0.16478	11.5	10.87	11.12	8.78
ENSMUSG00000022844	1916.37	-1.31721	0.338537	-2.70933	0.00674201	0.167236	11.56	9.75	11.24	10.42
ENSMUSG00000031431	4621.6	1.19712	0.294353	2.70805	0.00676793	0.167574	11.3	12.7	11.61	12.6
ENSMUSG00000027469	38.8963	-2.83358	0.899124	-2.70661	0.00679745	0.167999	5.92	4.04	6.26	2.6
ENSMUSG00000062604	496.124	-1.36805	0.359095	-2.69582	0.00702157	0.173224	9.78	8.19	9.13	7.99
ENSMUSG00000006218	190.457	1.6388	0.46	2.69305	0.00708022	0.174355	5.96	7.22	6.81	8.79
ENSMUSG00000005102	279.212	-1.5095	0.412193	-2.69171	0.00710874	0.174608	8.91	7.65	8.41	6.64
ENSMUSG00000059288	126.761	-2.0278	0.604822	-2.69136	0.00711613	0.174608	7.67	6.66	7.53	4.41
ENSMUSG00000037999	558.951	-1.42332	0.380551	-2.68904	0.00716572	0.175508	9.78	8.86	9.47	7.54
ENSMUSG00000015143	902.496	-1.25904	0.319673	-2.68726	0.00720404	0.17613	10.25	8.97	10.38	9.14
ENSMUSG00000020160	89.4455	-1.97048	0.585193	-2.6837	0.0072813	0.177391	7.18	5.3	7.15	5.14
ENSMUSG00000025255	423.965	-1.38234	0.366041	-2.68368	0.00728166	0.177391	9.51	8.28	8.93	7.41
ENSMUSG00000034218	206.583	-1.8379	0.536032	-2.6825	0.00730748	0.177647	8.64	7.73	7.59	4.72
ENSMUSG00000016921	5374.7	1.18898	0.294177	2.682	0.00731827	0.177647	11.98	12.95	11.35	12.76
ENSMUSG00000020844	104.178	-1.87533	0.550947	-2.6778	0.00741069	0.179571	7.17	5.38	7.53	5.62
ENSMUSG00000028385	358.907	-1.52039	0.418936	-2.67437	0.00748707	0.180969	9.06	8.11	9	6.9
ENSMUSG00000008384	366.242	1.39851	0.373414	2.67401	0.00749496	0.180969	7.06	8.5	8.1	9.45
ENSMUSG00000032456	152.282	-1.73537	0.500198	-2.66968	0.0075923	0.182971	7.92	5.75	7.81	6.53
ENSMUSG00000019843	464.117	-1.48271	0.405642	-2.66913	0.00760475	0.182971	9.46	8.59	9.29	7.19
ENSMUSG00000058921	1391.46	-1.49861	0.412526	-2.66313	0.0077418	0.18583	11.29	10.66	10.24	7.86
ENSMUSG00000017978	592.455	-1.30681	0.340614	-2.66229	0.00776104	0.18583	9.99	8.63	9.4	8.15
ENSMUSG00000053560	985.746	1.24535	0.317544	2.66214	0.00776454	0.18583	8.94	10.09	9.39	10.73
ENSMUSG00000045180	624.215	-1.45435	0.396221	-2.66101	0.00779067	0.186129	9.86	9.06	9.72	7.6
ENSMUSG00000044456	922.445	-1.2948	0.336364	-2.66022	0.00780887	0.186237	10.19	9.22	10.51	8.89
ENSMUSG00000057234	93.6637	-1.92712	0.574856	-2.65652	0.00789521	0.187967	7.27	5.26	7.17	5.38
ENSMUSG00000026358	76.6279	2.05834	0.624708	2.65458	0.00794081	0.188722	5.41	7.15	4.4	6.72
ENSMUSG00000021136	6031.5	-1.1573	0.285357	-2.65388	0.00795727	0.188784	12.83	11.59	13.19	12.11
ENSMUSG00000036591	816.227	-1.36516	0.363843	-2.65267	0.00798571	0.189129	10.37	9.43	9.93	8.13
ENSMUSG00000034903	924.14	-1.5282	0.425525	-2.65132	0.00801772	0.189558	10.31	9.72	10.4	7.92
ENSMUSG00000021747	8.76799	-6.25188	2.20732	-2.65112	0.00802253	NA	3.66	0	4.61	0
ENSMUSG00000035900	327.118	-1.57585	0.443963	-2.64853	0.0080843	0.190536	8.88	8.01	8.92	6.63
ENSMUSG00000030849	916.787	-1.28095	0.332633	-2.64841	0.00808707	0.190536	10.41	9.4	10.25	8.7
ENSMUSG00000039298	182.272	-1.60712	0.456167	-2.64622	0.00813971	0.191445	8.26	6.48	7.94	6.53
ENSMUSG00000006567	971.15	-1.30725	0.343206	-2.64346	0.00820637	0.19268	10.55	9.64	10.25	8.55
ENSMUSG00000086443	39.7066	2.61696	0.839277	2.64151	0.00825377	0.193134	2.77	5.09	4.08	6.72
ENSMUSG00000020649	582.38	1.40442	0.380245	2.6415	0.00825409	0.193134	7.82	9.75	8.78	9.65
ENSMUSG00000024201	323.471	-1.46457	0.403507	-2.6383	0.00833239	0.194632	8.82	7.72	8.96	7.12
ENSMUSG00000014850	310.822	-1.47317	0.406928	-2.63724	0.00835838	0.194905	9.02	7.86	8.59	6.8
ENSMUSG00000036027	57.1978	-2.42563	0.770264	-2.62978	0.00854398	0.198892	6.67	3.29	6.46	5.03
ENSMUSG00000050945	38.091	-2.75585	0.896572	-2.62762	0.0085985	0.19982	6.16	4.13	5.94	2.6
ENSMUSG00000035914	72.4267	-2.07548	0.637935	-2.62641	0.00862919	0.200191	6.79	4.83	6.98	4.85
ENSMUSG00000000085	223.123	-1.52904	0.430441	-2.62298	0.00871638	0.20187	8.28	6.97	8.46	6.73
ENSMUSG00000020196	419.206	-1.35114	0.362899	-2.62095	0.00876851	0.202733	9.29	7.92	9.18	7.86
ENSMUSG00000068036	1497.55	-1.22626	0.315476	-2.61908	0.00881669	0.203501	11.23	10.22	10.77	9.33
ENSMUSG00000042010	8888.57	-1.18612	0.300225	-2.61844	0.00883318	0.203503	13.02	12.14	14.03	12.54
ENSMUSG00000034601	85.6594	-1.95692	0.594717	-2.61792	0.00884664	0.203503	7.21	5.3	6.99	5.03
ENSMUSG00000022347	116088	-1.41121	0.386487	-2.61642	0.0088858	0.204059	17.61	15.29	17.01	16.5
ENSMUSG00000044072	56.1164	-2.59656	0.840928	-2.61206	0.00899975	0.206328	6.6	5.38	6.41	2.27
ENSMUSG00000033788	240.804	-1.48529	0.41622	-2.60749	0.00912081	0.208752	8.28	6.87	8.65	7.11
ENSMUSG00000020305	214.263	-1.55425	0.442874	-2.60626	0.00915359	0.20915	8.41	7.14	8.21	6.38
ENSMUSG00000041920	573.561	1.52331	0.431109	2.60563	0.00917052	0.209186	8.75	9.41	7.57	9.96
ENSMUSG00000062949	4901.64	-1.17942	0.299453	-2.60281	0.00924621	0.21056	13.1	12.19	12.13	10.69
ENSMUSG00000065037	136.811	-2.07354	0.643266	-2.60163	0.00927817	0.210935	7.13	3.59	7.97	7.21
ENSMUSG00000019699	115.724	-1.85781	0.561612	-2.59575	0.00943839	0.21422	7.67	6.31	7.27	4.92
ENSMUSG00000052407	112.515	-1.81567	0.546045	-2.59259	0.00952566	0.215567	8.09	6.22	6.35	4.65
ENSMUSG00000024927	3654.09	1.24108	0.324435	2.59245	0.0095294	0.215567	10.94	11.73	11.09	12.79
ENSMUSG00000045790	53.9128	-2.30323	0.734681	-2.59055	0.00958218	0.215881	6.11	4.22	6.82	4.23
ENSMUSG00000024544	64.0674	-2.28091	0.72629	-2.58975	0.00960455	0.215881	6.9	5.34	6.48	3.48
ENSMUSG00000040929	55.6294	-2.25463	0.716222	-2.58946	0.00961275	0.215881	6.74	4.52	6.3	4.13
ENSMUSG00000112794	150.415	1.67395	0.492042	2.58911	0.00962252	0.215881	5.9	7.93	6.45	7.74
ENSMUSG00000055202	14.6494	4.53333	1.59643	2.58911	0.00962253	0.215881	2.11	5.53	0	3.48
ENSMUSG00000056476	95.2001	-1.87387	0.569637	-2.58738	0.00967077	0.216606	7.14	5.34	7.32	5.42
ENSMUSG00000020910	1113.66	1.21213	0.314108	2.58552	0.00972333	0.217426	9.35	10.44	9.43	10.76
ENSMUSG00000021715	162.384	-1.63754	0.479164	-2.58271	0.00980287	0.218845	7.91	6.02	7.97	6.61
ENSMUSG00000022306	21.4509	-3.93302	1.36947	-2.57984	0.00988458	0.220308	5.71	0	4.8	3.11
ENSMUSG00000021250	85.6403	2.09912	0.659471	2.57648	0.0099811	0.222096	4.6	7.63	5.31	6.41
ENSMUSG00000037533	508.251	-1.37546	0.378889	-2.57451	0.0100381	0.222744	9.67	8.68	9.3	7.53
ENSMUSG00000020576	791.303	-1.24011	0.32635	-2.57426	0.0100455	0.222744	10	8.69	10.23	9.06
ENSMUSG00000045071	118.981	-1.74853	0.523947	-2.57378	0.0100593	0.222744	7.7	6.02	7.32	5.55
ENSMUSG00000010721	153.482	-1.63223	0.478987	-2.57257	0.0100947	0.223166	8.02	6.31	7.7	6.17
ENSMUSG00000031214	50.2091	-2.48678	0.812592	-2.56806	0.0102271	0.225725	6.33	2.93	6.43	4.92
ENSMUSG00000027217	87.0843	-2.05003	0.642876	-2.56664	0.0102688	0.22628	7.11	5.86	7.1	4.23
ENSMUSG00000031917	768.319	1.27515	0.341293	2.56421	0.010341	0.227259	8.81	9.77	8.78	10.36
ENSMUSG00000026107	691.928	1.24819	0.330804	2.56402	0.0103466	0.227259	8.85	10.07	8.5	9.77
ENSMUSG00000031939	584.146	1.43954	0.405595	2.56299	0.0103774	0.227567	8.53	9.26	7.97	10.12
ENSMUSG00000041773	518.208	1.28716	0.346753	2.55847	0.0105133	0.230025	8.25	9.52	8.23	9.53
ENSMUSG00000028833	690.462	1.30488	0.353724	2.55814	0.0105232	0.230025	8.55	9.48	8.64	10.32
ENSMUSG00000046079	1158.7	-1.21715	0.319507	-2.55754	0.0105414	0.230053	10.77	9.75	10.52	9.11
ENSMUSG00000020435	38.4578	-2.85473	0.960696	-2.55516	0.010614	0.231267	6.64	2.43	5.24	3.9
ENSMUSG00000053886	488.394	-1.39626	0.390319	-2.55241	0.0106979	0.232723	8.93	8.06	9.9	7.98
ENSMUSG00000047496	535.723	-1.33006	0.36465	-2.55055	0.0107554	0.2336	9.76	8.73	9.34	7.71
ENSMUSG00000022770	1704.59	-1.19261	0.311487	-2.5446	0.0109403	0.236882	11.36	10.38	11.02	9.62
ENSMUSG00000029765	53.0488	-2.29278	0.743936	-2.54427	0.0109506	0.236882	6.72	4.04	6.19	4.41
ENSMUSG00000026490	677.427	-1.30381	0.35527	-2.54401	0.0109587	0.236882	9.92	8.99	9.88	8.2
ENSMUSG00000016128	690.662	-1.39021	0.389411	-2.54285	0.0109952	0.237295	10.05	9.3	9.76	7.72
ENSMUSG00000018334	86.8121	-2.03736	0.644822	-2.53924	0.0111095	0.239382	6.93	5.72	7.28	4.41
ENSMUSG00000027360	242.051	1.45469	0.415536	2.53815	0.0111442	0.239471	7.12	8.42	6.93	8.52
ENSMUSG00000029999	439.042	-1.45737	0.416616	-2.538	0.0111488	0.239471	9.26	8.47	9.33	7.2
ENSMUSG00000027030	102.692	-1.80258	0.553329	-2.5348	0.0112512	0.241289	7.32	5.63	7.33	5.46
ENSMUSG00000039765	113.02	-1.75383	0.534275	-2.53395	0.0112784	0.241386	7.74	5.99	7.1	5.38
ENSMUSG00000020121	29.2919	-2.89484	0.98472	-2.53356	0.0112911	0.241386	5.43	2.43	5.94	3.48
ENSMUSG00000025262	110.945	-1.84905	0.572103	-2.53286	0.0113137	0.24149	7.72	6.42	7	4.58
ENSMUSG00000099398	7.59846	6.27263	2.32028	2.531	0.0113737	NA	0	4.72	0	2.6
ENSMUSG00000068011	1404.4	1.24737	0.334826	2.53077	0.0113814	0.242554	9.58	10.41	9.71	11.38
ENSMUSG00000025089	4300.05	-1.26193	0.340721	-2.52973	0.0114149	0.242888	12.65	11.96	12.38	10.54
ENSMUSG00000037922	140.581	-1.65026	0.494971	-2.52592	0.0115396	0.245157	8.01	6.25	7.42	5.92
ENSMUSG00000036578	12.5975	4.66248	1.68928	2.52326	0.0116274	0.246601	1.8	4.3	0	4.92
ENSMUSG00000020716	573.253	-1.2944	0.354531	-2.52276	0.0116437	0.246601	9.67	8.66	9.65	8.08
ENSMUSG00000021338	144.955	-1.75801	0.538839	-2.52025	0.0117272	0.247982	7.61	6.58	7.96	5.46
ENSMUSG00000024335	5390.85	1.12308	0.28708	2.51874	0.0117775	0.248661	11.78	12.79	11.68	12.91
ENSMUSG00000025607	945.96	-1.20091	0.318443	-2.51509	0.0119003	0.250865	10.41	9.15	10.32	9.18
ENSMUSG00000045193	669.672	1.40833	0.401275	2.51281	0.0119775	0.252101	8.71	9.39	8.21	10.34
ENSMUSG00000049119	13.907	-4.69171	1.70939	-2.51067	0.0120503	0.253243	4.33	1.68	5.14	0
ENSMUSG00000004317	193.938	-1.57541	0.468282	-2.51005	0.0120715	0.253297	8.23	7.07	8.1	6.12
ENSMUSG00000034055	171.385	-1.63364	0.491963	-2.50759	0.0121558	0.254674	7.97	6.88	8.04	5.86
ENSMUSG00000046179	317.678	-1.38238	0.392384	-2.50363	0.0122927	0.256939	9.5	8.11	7.63	6.27
ENSMUSG00000040624	149.485	-1.70771	0.52238	-2.50337	0.0123017	0.256939	8.03	6.85	7.53	5.29
ENSMUSG00000014547	669.289	-1.3265	0.370298	-2.50205	0.0123476	0.257204	9.98	9.15	9.75	7.92
ENSMUSG00000024985	342.261	-1.35819	0.382983	-2.50192	0.0123521	0.257204	8.98	7.76	8.91	7.42
ENSMUSG00000032220	1414.69	-1.39334	0.397173	-2.50102	0.0123838	0.257375	10.6	10.04	11.3	9.07
ENSMUSG00000065979	2157.27	-1.13906	0.295557	-2.50058	0.0123991	0.257375	11.45	10.31	11.62	10.48
ENSMUSG00000069601	348.601	-1.41265	0.405051	-2.50007	0.012417	0.257375	8.95	7.09	8.98	8.02
ENSMUSG00000016386	19.3899	-3.89261	1.39868	-2.49708	0.0125222	0.259161	5.35	0	4.96	3.11
ENSMUSG00000021823	311.93	-1.54648	0.460213	-2.4912	0.0127311	0.263083	9	8.23	8.53	6.17
ENSMUSG00000041762	1081.79	-1.1957	0.319693	-2.48895	0.0128122	0.264358	10.68	9.65	10.41	9.05
ENSMUSG00000056091	10746	1.12305	0.290824	2.48622	0.0129107	0.265987	12.43	13.77	13	13.9
ENSMUSG00000041594	140.752	-1.65475	0.505221	-2.48357	0.0130071	0.267181	8.05	6.71	7.29	5.33
ENSMUSG00000035765	814.159	-1.33296	0.375656	-2.48355	0.0130079	0.267181	9.79	7.9	10.4	9.62
ENSMUSG00000000078	1131.4	1.17502	0.312282	2.4818	0.0130722	0.268098	9.3	10.39	9.56	10.82
ENSMUSG00000027309	1012.96	-1.19674	0.3214	-2.47897	0.0131761	0.269824	10.45	9.44	10.47	9.09
ENSMUSG00000034329	65.875	-2.04592	0.665178	-2.4744	0.0133461	0.272894	6.98	5.09	6.45	4.32
ENSMUSG00000032501	1751.02	1.36388	0.389744	2.47312	0.0133939	0.273461	9.33	11.51	10.45	11
ENSMUSG00000041479	30.8515	2.67567	0.921128	2.47053	0.0134914	0.275038	3.21	5.86	3.23	5.66
ENSMUSG00000034613	128.58	-1.68053	0.518879	-2.46788	0.0135915	0.276666	7.58	6.2	7.65	5.69
ENSMUSG00000032313	38.9602	-2.48257	0.844076	-2.46727	0.0136147	0.276723	5.8	3.29	6.29	4.02
ENSMUSG00000016526	110.819	1.71361	0.532681	2.46603	0.013662	0.277271	5.71	7.53	5.73	7.3
ENSMUSG00000047747	47.454	-2.50452	0.853773	-2.46496	0.0137029	0.277687	6.27	4.94	6.32	2.6
ENSMUSG00000032656	30.2588	-2.76524	0.959991	-2.46381	0.0137468	0.278087	6	3.12	5.45	3.11
ENSMUSG00000019841	441.328	-1.46359	0.431762	-2.46338	0.0137635	0.278087	9.66	8.81	8.7	6.59
ENSMUSG00000042942	44.7395	-2.352	0.793604	-2.45966	0.0139067	0.280444	6.5	4.38	5.92	3.48
ENSMUSG00000033721	54.1472	-2.18368	0.725285	-2.45929	0.0139213	0.280444	6.81	4.52	6.09	4.13
ENSMUSG00000022246	966.232	-1.20566	0.327801	-2.45778	0.01398	0.28121	10.66	9.7	10.02	8.57
ENSMUSG00000052698	215.469	-1.45379	0.428858	-2.45719	0.0140028	0.281253	8.38	6.92	8.23	6.8
ENSMUSG00000014543	14.2478	4.34059	1.60458	2.45583	0.0140559	0.281905	2.11	5.59	0	2.88
ENSMUSG00000006517	1502.36	-1.52708	0.459219	-2.45434	0.0141142	0.282657	10.62	7.87	11.19	10.87
ENSMUSG00000004099	422.95	-1.43692	0.422895	-2.45195	0.0142084	0.284125	9.34	8.59	9.08	6.94
ENSMUSG00000027505	10.3848	4.96866	1.86511	2.44953	0.0143042	NA	0	3.83	1.42	4.79
ENSMUSG00000033004	834.254	-1.20382	0.328418	-2.44754	0.0143835	0.286818	10.42	9.04	9.92	8.9
ENSMUSG00000038418	496.097	1.40773	0.411737	2.4475	0.0143851	0.286818	7.38	9.48	8.71	9.43
ENSMUSG00000086841	422.633	1.33223	0.381326	2.44471	0.014497	0.288625	7.74	8.69	7.98	9.67
ENSMUSG00000037940	50.787	-2.49642	0.857952	-2.44351	0.0145451	0.28916	6.82	5.42	5.58	1.82
ENSMUSG00000000804	870.574	-1.26236	0.353027	-2.44277	0.0145751	0.289335	10.3	9.48	10.17	8.46
ENSMUSG00000053289	477.717	-1.2622	0.353197	-2.44114	0.0146411	0.290222	9.37	8.1	9.42	8.18
ENSMUSG00000024036	73.3245	-1.9581	0.639106	-2.43794	0.0147713	0.292378	7.35	5.3	6.19	4.41
ENSMUSG00000029090	1353.73	-1.18451	0.322269	-2.43433	0.0149196	0.294883	10.95	10.07	10.77	9.28
ENSMUSG00000004085	309.515	-1.35108	0.391155	-2.43146	0.0150382	0.296797	8.83	7.61	8.76	7.3
ENSMUSG00000055670	1067.63	-1.22002	0.337401	-2.4304	0.0150821	0.297081	10.58	9.74	10.47	8.87
ENSMUSG00000005672	230.142	-1.61267	0.499028	-2.43006	0.0150962	0.297081	8.51	7.75	8.2	5.69
ENSMUSG00000046159	17.6765	-3.61547	1.32404	-2.42852	0.0151607	0.297888	4.95	2.43	5.18	1.18
ENSMUSG00000010067	134.177	1.60454	0.496238	2.42733	0.0152102	0.297888	6.19	7.84	5.94	7.47
ENSMUSG00000048458	12.5097	4.45986	1.67264	2.42721	0.0152153	0.297888	2.11	4.78	0	4.41
ENSMUSG00000027312	1947.93	-1.14886	0.308555	-2.42699	0.0152247	0.297888	11.66	10.75	11.01	9.62
ENSMUSG00000045973	3713.66	1.1011	0.289019	2.4258	0.0152747	0.298438	11.38	12.55	10.99	12.02
ENSMUSG00000064210	422.871	-1.32117	0.379838	-2.42517	0.0153013	0.298495	9.29	8.31	9.15	7.49
ENSMUSG00000025782	293.194	-1.35757	0.394925	-2.42469	0.0153215	0.298495	8.49	7.07	8.92	7.64
ENSMUSG00000021703	1149.33	-1.19575	0.328661	-2.42118	0.01547	0.300958	10.75	9.87	10.49	8.98
ENSMUSG00000039585	292.422	-1.38048	0.40538	-2.41866	0.0155779	0.302336	9.13	8	8.08	6.45
ENSMUSG00000039033	213.201	-1.45054	0.434549	-2.41755	0.0156255	0.302336	8.35	6.74	8.23	6.96
ENSMUSG00000037148	135.601	-1.61879	0.504184	-2.41735	0.0156338	0.302336	7.54	5.72	7.8	6.41
ENSMUSG00000024590	190.244	-1.61455	0.502451	-2.41725	0.0156382	0.302336	8.01	7.14	8.26	5.89
ENSMUSG00000041293	20.0618	-3.66961	1.35309	-2.4164	0.0156748	0.302336	5.8	3.29	4.15	0
ENSMUSG00000021134	6782.19	1.16906	0.318437	2.41511	0.0157307	0.302336	12.69	13.42	11.2	12.81
ENSMUSG00000054263	10853.5	-1.19118	0.327609	-2.41502	0.0157345	0.302336	14.38	12.67	13.22	12.55
ENSMUSG00000048921	103.788	1.81095	0.584278	2.41486	0.0157413	0.302336	4.78	7.22	6.22	7.39
ENSMUSG00000031274	37.375	-2.48688	0.864251	-2.41467	0.0157496	0.302336	6.33	4.04	5.58	3.11
ENSMUSG00000070056	1100.05	-1.24441	0.349746	-2.41436	0.0157628	0.302336	10.48	9.72	10.68	8.95
ENSMUSG00000035498	256.966	-1.39144	0.411498	-2.40935	0.0159808	0.306085	8.54	7.3	8.55	7.01
ENSMUSG00000051495	2159.48	1.11133	0.295308	2.40877	0.0160062	0.306142	10.17	11.27	10.63	11.75
ENSMUSG00000032193	4732.65	-1.09208	0.287462	-2.40757	0.0160593	0.306726	12.65	11.65	12.65	11.47
ENSMUSG00000039943	85.4553	-1.84811	0.601837	-2.40614	0.0161219	0.30749	7.24	5.66	6.87	4.79
ENSMUSG00000021140	1081.68	-1.19507	0.330664	-2.40447	0.0161959	0.308255	10.66	9.77	10.41	8.9
ENSMUSG00000026469	1146.66	-1.22457	0.343036	-2.40375	0.016228	0.308255	10.72	9.93	10.52	8.85
ENSMUSG00000028018	151.456	-1.56236	0.483589	-2.40362	0.0162337	0.308255	7.62	6.27	8.02	6.27
ENSMUSG00000034187	574.806	-1.227	0.344124	-2.40319	0.0162525	0.308255	9.5	8.4	9.8	8.45
ENSMUSG00000024130	3916.27	-1.22665	0.344296	-2.40099	0.016351	0.30924	12.24	11.6	12.56	10.74
ENSMUSG00000022340	159.089	-1.60345	0.501322	-2.40055	0.0163704	0.30924	8.63	6.6	6.64	5.55
ENSMUSG00000073771	58.5277	2.09384	0.705657	2.40037	0.0163783	0.30924	5.13	6.75	3.85	6.34
ENSMUSG00000053799	575.154	-1.27439	0.364329	-2.39999	0.0163953	0.30924	9.75	8.86	9.54	7.88
ENSMUSG00000025278	1759.54	-1.23815	0.349563	-2.39771	0.0164978	0.310743	11.24	10.56	11.24	9.44
ENSMUSG00000010461	7.08625	-6.02343	2.34708	-2.39592	0.0165785	NA	3.83	0	4.01	0
ENSMUSG00000024580	2603.25	1.1122	0.297378	2.39494	0.0166229	0.312666	10.76	11.72	10.61	11.88
ENSMUSG00000024855	136.439	-1.61339	0.507503	-2.3909	0.0168073	0.315699	7.42	6.14	7.93	6.01
ENSMUSG00000027878	1315.92	-1.28572	0.370978	-2.38752	0.0169625	0.318175	10.94	10.31	10.65	8.7
ENSMUSG00000028893	716.779	1.20419	0.337038	2.38604	0.0170307	0.319015	8.74	9.72	8.77	10.19
ENSMUSG00000059089	665.106	1.19527	0.333549	2.38428	0.0171127	0.319722	8.59	9.86	8.74	9.86
ENSMUSG00000024732	542.315	1.25687	0.359392	2.38422	0.0171154	0.319722	8.3	9.24	8.31	9.87
ENSMUSG00000020964	5462.05	-1.09865	0.293128	-2.38344	0.0171519	0.319965	12.82	11.92	12.9	11.6
ENSMUSG00000059060	605.035	1.32308	0.388251	2.37753	0.0174292	0.324693	8.17	10.09	8.63	9.35
ENSMUSG00000047230	3058.6	-1.18945	0.332266	-2.37596	0.0175032	0.325627	12.3	10.61	11.77	11.07
ENSMUSG00000020262	343.288	-1.30691	0.382261	-2.37249	0.0176688	0.328021	9.08	7.91	8.76	7.33
ENSMUSG00000026585	301.429	-1.33636	0.394715	-2.37225	0.0176801	0.328021	8.67	7.19	8.83	7.65
ENSMUSG00000074785	1237.66	-1.20485	0.339377	-2.37156	0.0177133	0.328189	10.86	10.08	10.57	8.94
ENSMUSG00000096929	103.209	1.81872	0.599071	2.36819	0.0178753	0.330326	6.4	7.53	4.46	6.97
ENSMUSG00000053333	344.05	-1.37486	0.411654	-2.36815	0.0178771	0.330326	8.91	7.03	8.96	8.08
ENSMUSG00000021670	3507.05	-1.18787	0.333261	-2.36413	0.0180727	0.333312	11.8	11.12	12.62	10.92
ENSMUSG00000001627	587.065	1.21603	0.345218	2.36382	0.0180876	0.333312	8.59	9.62	8.34	9.74
ENSMUSG00000060548	207.042	-1.45506	0.446713	-2.36182	0.0181853	0.334659	8.06	6.33	8.39	7.22
ENSMUSG00000030609	541.873	1.2224	0.349577	2.35255	0.0186451	0.341691	8.28	9.68	8.42	9.45
ENSMUSG00000113536	32.3058	2.52349	0.902639	2.35254	0.0186458	0.341691	3.21	5.94	3.57	5.66
ENSMUSG00000029093	34.2276	-2.68957	0.973323	-2.35232	0.0186567	0.341691	5.35	1.68	6.19	4.58
ENSMUSG00000025810	2391.72	-1.09843	0.296939	-2.3521	0.0186678	0.341691	11.94	10.72	11.36	10.38
ENSMUSG00000034751	92.1241	-1.75764	0.577447	-2.3511	0.0187181	0.342152	7.15	5.56	7.17	5.29
ENSMUSG00000034271	117.459	1.65881	0.536385	2.34684	0.0189335	0.345625	5.43	7.47	6.22	7.48
ENSMUSG00000112023	149.555	1.52953	0.481825	2.34426	0.0190647	0.347554	6.72	8.08	5.75	7.43
ENSMUSG00000076598	8.16168	-5.71321	2.26885	-2.34181	0.0191907	NA	2.36	0	4.88	0
ENSMUSG00000003721	13630.4	1.05795	0.281092	2.34071	0.0192473	0.350414	12.97	13.96	13.23	14.36
ENSMUSG00000085156	53.0059	2.08775	0.721333	2.33977	0.0192958	0.350827	4.65	6.4	4.15	6.47
ENSMUSG00000029651	56.4361	-2.05468	0.708278	-2.33621	0.0194805	0.353713	6.66	4.78	6.36	4.23
ENSMUSG00000038022	80.391	-1.86033	0.62541	-2.33499	0.0195437	0.35439	7.09	4.78	6.87	5.51
ENSMUSG00000053907	3476.57	1.10046	0.300188	2.3334	0.019627	0.355426	11.26	12.12	10.95	12.29
ENSMUSG00000002428	418.718	-1.30358	0.38755	-2.33153	0.0197255	0.356736	9.28	8.39	9.12	7.4
ENSMUSG00000045136	36.7232	2.42734	0.869871	2.33062	0.0197733	0.357125	2.58	4.72	4.22	6.64
ENSMUSG00000047409	327.021	-1.32658	0.398488	-2.32525	0.0200584	0.361342	8.62	7.63	9.09	7.44
ENSMUSG00000022708	3588.38	-1.20033	0.344193	-2.32523	0.0200598	0.361342	12.06	10.27	12.39	11.77
ENSMUSG00000045411	237.89	1.37253	0.418623	2.32318	0.0201697	0.362842	7.38	8.58	6.7	8.24
ENSMUSG00000042228	1031.54	-1.1964	0.343157	-2.3208	0.0202975	0.364659	10.48	9.69	10.47	8.85
ENSMUSG00000025231	145.625	-1.55632	0.499098	-2.31682	0.0205134	0.368053	7.67	6.48	7.86	5.95
ENSMUSG00000021975	293.114	-1.32264	0.398327	-2.31629	0.0205425	0.368089	8.61	7.48	8.81	7.31
ENSMUSG00000040435	450.772	1.23066	0.358859	2.31472	0.020628	0.369136	7.99	9.08	8.15	9.51
ENSMUSG00000047712	24.1541	-2.86207	1.06562	-2.31047	0.0208623	0.372838	5.62	2.93	5.24	2.6
ENSMUSG00000035311	390.72	-1.31301	0.395628	-2.30774	0.0210138	0.375054	9.26	8.33	8.91	7.21
ENSMUSG00000027198	1204.8	-1.14199	0.322141	-2.3033	0.0212621	0.378789	10.61	9.2	10.76	9.88
ENSMUSG00000001942	1407.26	-1.10466	0.30607	-2.3023	0.0213183	0.378789	10.95	9.91	10.87	9.69
ENSMUSG00000051041	523.681	-1.20344	0.34905	-2.3018	0.0213466	0.378789	9.48	8.38	9.55	8.24
ENSMUSG00000051674	943.911	-1.18785	0.342283	-2.30176	0.0213487	0.378789	10.46	9.65	10.2	8.62
ENSMUSG00000058881	161.621	-1.49237	0.474631	-2.30152	0.0213622	0.378789	8.29	6.96	7.33	5.69
ENSMUSG00000055817	367.499	-1.25895	0.373429	-2.30016	0.0214392	0.37966	9	7.8	9.04	7.73
ENSMUSG00000039844	1418.7	-1.11838	0.312476	-2.29898	0.0215062	0.380352	10.97	10.05	10.86	9.54
ENSMUSG00000056536	371.951	-1.29882	0.391743	-2.29442	0.0217662	0.383828	9.38	8.43	8.51	6.85
ENSMUSG00000038822	110.359	-1.66275	0.550465	-2.29397	0.0217923	0.383828	7.69	6.37	6.97	4.98
ENSMUSG00000034109	2563.41	-1.09639	0.303625	-2.2936	0.0218135	0.383828	11.87	11	11.64	10.31
ENSMUSG00000033632	62.0245	-2.01939	0.706058	-2.29357	0.0218155	0.383828	6.92	4.3	6.32	4.98
ENSMUSG00000061024	989.953	1.12167	0.315399	2.28813	0.0221301	0.388861	9.35	10.49	9.22	10.32
ENSMUSG00000062822	971.072	1.16675	0.335326	2.28657	0.0222211	0.389957	9.51	10.35	8.92	10.42
ENSMUSG00000037824	1084.02	-1.14269	0.325	-2.28519	0.0223015	0.390865	10.62	9.73	10.44	9.04
ENSMUSG00000049950	115.441	1.59232	0.522451	2.28217	0.0224794	0.393396	5.71	7.3	6.02	7.58
ENSMUSG00000024987	439.961	-1.29484	0.392251	-2.2813	0.0225309	0.393396	7.71	6.89	10.11	8.37
ENSMUSG00000028982	466.128	1.23378	0.365489	2.28127	0.0225326	0.393396	7.86	8.81	8.27	9.78
ENSMUSG00000021044	390.047	-1.24605	0.370968	-2.28065	0.0225693	0.393533	9.08	7.72	9.12	8
ENSMUSG00000043671	107.652	-1.67751	0.560334	-2.27991	0.0226133	0.393795	7.69	6.4	6.86	4.79
ENSMUSG00000039835	127.567	-1.61011	0.53116	-2.27824	0.0227121	0.39501	7.53	6.4	7.63	5.55
ENSMUSG00000041975	346.397	-1.264	0.379419	-2.27716	0.0227767	0.395629	8.87	7.52	9	7.83
ENSMUSG00000044676	445.361	1.28884	0.39054	2.27592	0.0228505	0.396142	8.39	9.19	7.61	9.39
ENSMUSG00000038550	32.7967	2.42756	0.891009	2.27558	0.0228713	0.396142	3.75	5.89	3.23	5.73
ENSMUSG00000028926	56.0529	-2.02773	0.715419	-2.27521	0.0228935	0.396142	6.6	4.89	6.39	4.13
ENSMUSG00000022685	635.638	-1.20057	0.351945	-2.27469	0.0229243	0.396172	9.67	8.17	9.88	8.98
ENSMUSG00000041143	485.822	-1.22875	0.364429	-2.27412	0.0229589	0.396194	9.43	7.92	9.38	8.44
ENSMUSG00000022508	391.683	1.35022	0.417961	2.27346	0.0229985	0.396194	8.18	8.89	7.35	9.33
ENSMUSG00000040420	14.2116	-4.03335	1.59833	-2.27322	0.0230129	0.396194	4.2	0	5.14	2.6
ENSMUSG00000027602	1922.85	1.12516	0.319341	2.2708	0.0231594	0.398213	9.82	10.6	10.44	11.91
ENSMUSG00000057133	374.028	-1.24824	0.373681	-2.26994	0.023211	0.398596	9.32	8.18	8.67	7.33
ENSMUSG00000048701	881.507	-1.16303	0.336407	-2.26818	0.0233183	0.399936	10.27	9.41	10.22	8.75
ENSMUSG00000079036	299.59	1.3011	0.39768	2.26588	0.0234585	0.401834	7.7	8.76	7.17	8.7
ENSMUSG00000038331	15.9982	-3.78469	1.49617	-2.26224	0.0236826	0.404731	5.29	2.93	4.34	0
ENSMUSG00000024713	547.606	-1.1895	0.349033	-2.26195	0.0237004	0.404731	9.64	8.28	9.5	8.49
ENSMUSG00000010936	697.133	-1.14994	0.331635	-2.26134	0.0237381	0.404731	9.6	8.51	10.17	8.97
ENSMUSG00000040964	854.636	-1.23064	0.367343	-2.26121	0.0237465	0.404731	10.19	9.51	10.2	8.42
ENSMUSG00000036103	1165.3	-1.11306	0.315482	-2.26023	0.0238068	0.405252	10.58	9.63	10.69	9.42
ENSMUSG00000028136	1002.58	-1.19471	0.352025	-2.25753	0.0239749	0.407546	10.49	9.77	10.34	8.66
ENSMUSG00000030641	71.9576	1.84929	0.6421	2.25711	0.0240014	0.407546	5.46	6.91	4.51	6.72
ENSMUSG00000004508	118.417	-1.6638	0.560181	-2.25606	0.0240669	0.407841	7.45	6.42	7.5	5.19
ENSMUSG00000056268	550.34	-1.18403	0.347551	-2.25587	0.0240787	0.407841	9.84	8.51	9.28	8.24
ENSMUSG00000027845	258.865	1.34487	0.419057	2.25475	0.0241489	0.408229	7.2	8.86	7.15	8.16
ENSMUSG00000039316	112.914	-1.63671	0.548537	-2.25455	0.0241616	0.408229	7.14	5.94	7.67	5.62
ENSMUSG00000004951	1111.34	1.1237	0.321228	2.25291	0.0242648	0.409464	9.08	10.42	9.79	10.69
ENSMUSG00000055491	625.634	1.15774	0.336512	2.25174	0.0243387	0.410065	8.61	9.7	8.59	9.81
ENSMUSG00000040606	39.4035	-2.41317	0.894186	-2.25139	0.0243606	0.410065	6.05	4.66	6	2.6
ENSMUSG00000040209	356.813	-1.26295	0.383467	-2.25039	0.024424	0.410625	8.99	7.5	8.96	7.93
ENSMUSG00000050931	1663.74	-1.09683	0.310037	-2.24758	0.0246029	0.413122	11.28	10.37	10.98	9.69
ENSMUSG00000000631	2880.43	-1.05866	0.293188	-2.24655	0.0246691	0.413227	12.03	11.06	11.81	10.66
ENSMUSG00000024566	1072.23	-1.10536	0.314019	-2.24625	0.0246883	0.413227	10.44	9.41	10.59	9.41
ENSMUSG00000019813	110.555	-1.64645	0.554951	-2.24606	0.0247004	0.413227	7.58	5.49	7.18	6.01
ENSMUSG00000022126	57.7946	1.98077	0.703944	2.24559	0.0247305	0.413227	5.32	7.1	3.47	5.55
ENSMUSG00000027478	136.41	-1.52149	0.499565	-2.24493	0.0247723	0.413418	8.09	6.6	7.07	5.55
ENSMUSG00000038859	1666.79	1.08545	0.305735	2.24196	0.024964	0.416108	9.48	10.72	10.53	11.45
ENSMUSG00000046573	201.089	-1.38441	0.43924	-2.24116	0.0250157	0.416459	7.97	6.72	8.39	6.88
ENSMUSG00000026483	336.914	-1.34264	0.421228	-2.23783	0.0252324	0.419333	9.07	8.26	8.64	6.75
ENSMUSG00000044244	30.9049	2.4414	0.912336	2.23756	0.0252499	0.419333	3.34	5.59	3.47	5.86
ENSMUSG00000104030	26.0073	2.77203	1.06093	2.2358	0.025365	0.420732	2.11	3.83	3.1	6.34
ENSMUSG00000021265	205.988	1.37624	0.436746	2.23526	0.0254006	0.420809	6.56	7.74	7.04	8.6
ENSMUSG00000058152	105.558	-1.79094	0.622472	-2.23455	0.0254471	0.421068	7.61	6.6	6.86	4.23
ENSMUSG00000039428	3622.04	-1.04456	0.288636	-2.23311	0.0255415	0.422096	11.97	10.97	12.49	11.4
ENSMUSG00000027829	1237.24	1.11598	0.320725	2.23239	0.0255891	0.422096	10.2	11.06	8.84	10.21
ENSMUSG00000028149	1017.83	-1.12272	0.32384	-2.23174	0.0256325	0.422096	10.38	9.48	10.5	9.16
ENSMUSG00000021687	1358.94	-1.08293	0.306009	-2.23172	0.0256332	0.422096	11	9.94	10.68	9.57
ENSMUSG00000051098	324.243	-1.26272	0.38705	-2.22897	0.025816	0.424591	8.64	7.26	9	7.87
ENSMUSG00000030695	6135.25	1.06648	0.299098	2.22829	0.0258611	0.42482	11.56	12.35	12.17	13.51
ENSMUSG00000040351	822.481	-1.26426	0.387946	-2.22778	0.0258955	0.424873	10.09	9.51	10.19	8.24
ENSMUSG00000035041	15286	1.12549	0.325996	2.22544	0.0260514	0.426442	13.25	13.86	13.12	14.75
ENSMUSG00000046230	484.239	-1.24286	0.378744	-2.22541	0.0260537	0.426442	9.59	8.71	9.14	7.53
ENSMUSG00000044197	1586.86	-1.10501	0.317515	-2.22041	0.0263907	0.431439	11.07	10.25	11.08	9.68
ENSMUSG00000076577	29.8541	-2.64365	1.01169	-2.21772	0.0265736	0.433908	6.07	2.43	5.21	3.78
ENSMUSG00000021708	34.2374	-2.42486	0.913628	-2.21628	0.0266723	0.434519	6.17	4.3	5.42	2.6
ENSMUSG00000000056	1140.78	-1.23502	0.376775	-2.21624	0.0266748	0.434519	10.72	10.15	10.43	8.52
ENSMUSG00000020914	121.782	-1.5529	0.520344	-2.21565	0.0267156	0.434663	7.76	6.37	7.19	5.51
ENSMUSG00000020423	590.673	1.1493	0.3388	2.21162	0.026993	0.438323	8.51	9.67	8.54	9.67
ENSMUSG00000037447	180.744	1.57785	0.532614	2.21145	0.0270049	0.438323	6.8	7.43	6.05	8.56
ENSMUSG00000029656	2490.08	-1.16429	0.345692	-2.2109	0.0270427	0.438414	12.39	10.66	10.81	10.21
ENSMUSG00000019726	732.857	-1.25196	0.385793	-2.20834	0.0272206	0.440774	10.19	9.56	9.64	7.74
ENSMUSG00000041741	69.2596	-1.86059	0.661802	-2.20699	0.027315	0.441776	6.87	5.42	6.64	4.41
ENSMUSG00000043909	209.281	-1.39084	0.449551	-2.20406	0.0275203	0.444568	8.43	7.37	7.98	6.27
ENSMUSG00000070327	1935.21	-1.06891	0.304039	-2.20009	0.0278008	0.44765	11.7	10.81	10.85	9.6
ENSMUSG00000020642	482.617	-1.31	0.413623	-2.20008	0.0278012	0.44765	9.29	8.67	9.5	7.49
ENSMUSG00000027649	444.173	-1.2234	0.37428	-2.19996	0.0278096	0.44765	9.15	7.63	9.38	8.45
ENSMUSG00000033624	483.558	-1.45933	0.481759	-2.19889	0.027886	0.448349	9.7	9.32	8.65	6.04
ENSMUSG00000053693	34.0193	2.32086	0.873946	2.19792	0.027955	0.448552	3.83	6.16	3.35	5.46
ENSMUSG00000037754	188.759	-1.49533	0.498379	-2.19778	0.0279645	0.448552	8.07	7.28	8.1	5.89
ENSMUSG00000036568	416.332	-1.32367	0.420522	-2.19648	0.0280575	0.449515	9.31	8.65	8.99	6.98
ENSMUSG00000065952	128.892	-1.61784	0.555279	-2.19321	0.0282926	0.452748	7.39	5.13	7.72	6.73
ENSMUSG00000029381	193.488	-1.3723	0.443441	-2.19262	0.0283349	0.452893	7.83	6.56	8.38	6.93
ENSMUSG00000047492	1977.47	1.24112	0.383762	2.19177	0.0283959	0.453335	10.6	11.05	9.71	11.74
ENSMUSG00000097583	37.9783	2.4047	0.918005	2.18376	0.0289801	0.46212	3.66	4.72	3.23	6.75
ENSMUSG00000031770	12590.1	1.14955	0.343419	2.18262	0.0290641	0.462397	12.08	13.85	13.65	14.17
ENSMUSG00000022139	1177.28	-1.09232	0.317202	-2.1826	0.0290654	0.462397	10.77	9.85	10.5	9.23
ENSMUSG00000003992	37.867	-2.28066	0.862561	-2.18032	0.0292338	0.464535	6.21	4.38	5.7	3.11
ENSMUSG00000029287	323.265	-1.25075	0.3903	-2.17972	0.0292781	0.464695	8.88	7.82	8.77	7.34
ENSMUSG00000027472	819.747	1.15097	0.344818	2.17786	0.0294163	0.465817	8.97	9.75	8.96	10.47
ENSMUSG00000041779	340.06	-1.277	0.402689	-2.17785	0.0294172	0.465817	8.98	8.11	8.79	7.11
ENSMUSG00000022554	263.032	1.30763	0.417058	2.17626	0.0295362	0.467159	7.23	8.2	7.22	8.85
ENSMUSG00000024238	458.309	-1.23379	0.383266	-2.17548	0.0295944	0.467536	9.4	8.6	9.2	7.53
ENSMUSG00000027699	83.1185	-1.73879	0.615774	-2.17416	0.0296933	0.468555	7.54	5.42	6.26	4.98
ENSMUSG00000034173	112.539	1.54756	0.527934	2.17367	0.0297297	0.468586	5.52	7.01	6.14	7.71
ENSMUSG00000085355	30.9435	2.3753	0.909355	2.1722	0.0298406	0.46979	3.45	5.72	3.47	5.73
ENSMUSG00000024697	100.551	-1.64557	0.574185	-2.16928	0.0300613	0.472718	6.91	4.89	7.5	6.25
ENSMUSG00000110827	46.4302	-2.08189	0.775739	-2.16812	0.0301499	0.473167	6.51	4.72	5.9	3.63
ENSMUSG00000044254	2216.86	-1.05825	0.30362	-2.16799	0.0301593	0.473167	11.39	10.15	11.67	10.8
ENSMUSG00000000266	231.163	-1.41432	0.468258	-2.16616	0.030299	0.474813	8.54	7.75	8.11	6.04
ENSMUSG00000049521	1474.89	1.06392	0.306622	2.16527	0.0303674	0.475337	9.57	10.5	10.14	11.33
ENSMUSG00000020190	6467.46	1.03118	0.291639	2.16426	0.0304442	0.475751	11.27	12.51	12.63	13.46
ENSMUSG00000005220	49.5791	-2.12316	0.796283	-2.16401	0.0304637	0.475751	6.16	4.94	6.48	3.48
ENSMUSG00000037949	466.067	-1.1726	0.357113	-2.16346	0.0305062	0.475867	9.3	8.01	9.37	8.31
ENSMUSG00000058173	263.775	-1.30257	0.417278	-2.163	0.0305411	0.475867	8.47	7.49	8.63	7.01
ENSMUSG00000030091	344.716	-1.21983	0.379162	-2.16223	0.0306008	0.476253	8.8	7.66	9.02	7.73
ENSMUSG00000035799	43.3731	2.18264	0.825277	2.16006	0.0307684	0.478315	4.95	6.4	2.95	5.76
ENSMUSG00000044748	115.737	1.53887	0.527767	2.1579	0.0309356	0.480366	5.62	7.38	6.19	7.48
ENSMUSG00000066842	46.7027	-2.1233	0.798983	-2.15686	0.0310164	0.481072	6.55	5.04	5.79	3.11
ENSMUSG00000055067	142.582	-1.49746	0.509426	-2.15431	0.0312157	0.483613	7.64	5.75	7.77	6.68
ENSMUSG00000090306	459.781	-1.4729	0.498266	-2.15327	0.0312978	0.484333	9.82	7.14	8.76	8.5
ENSMUSG00000026142	533.741	-1.15835	0.352329	-2.15241	0.0313655	0.484673	9.44	8.49	9.61	8.25
ENSMUSG00000024913	2884.82	-1.14331	0.345391	-2.15208	0.0313909	0.484673	11.7	11.14	12.16	10.44
ENSMUSG00000050530	317.33	-1.35685	0.444834	-2.15103	0.0314738	0.485403	8.75	8.09	8.85	6.78
ENSMUSG00000009073	907.78	-1.09528	0.323459	-2.14952	0.0315933	0.486694	10.39	9.43	10.13	8.9
ENSMUSG00000021103	232.274	-1.30492	0.421439	-2.1472	0.031777	0.488971	8.16	7.01	8.56	7.12
ENSMUSG00000027303	948.127	-1.09718	0.325083	-2.14461	0.0319838	0.491241	10.38	9.47	10.28	9
ENSMUSG00000036782	418.973	-1.2082	0.37688	-2.14445	0.0319967	0.491241	9.19	8.3	9.17	7.65
ENSMUSG00000028207	1057.29	-1.07615	0.315438	-2.14354	0.03207	0.491812	10.47	9.3	10.5	9.52
ENSMUSG00000024190	1341.47	1.07869	0.316757	2.14262	0.0321435	0.492384	9.68	10.52	9.78	11.1
ENSMUSG00000060803	8042.21	1.01801	0.288615	2.1413	0.0322496	0.493433	11.76	12.95	12.86	13.71
ENSMUSG00000008575	3572.6	-1.08578	0.320328	-2.14087	0.0322844	0.493433	12.06	10.56	12.35	11.68
ENSMUSG00000034522	1453.51	-1.05433	0.305889	-2.13912	0.0324263	0.495046	11.1	10.13	10.75	9.61
ENSMUSG00000031004	186.442	-1.36726	0.452311	-2.13849	0.0324769	0.495264	8.22	7.03	7.9	6.36
ENSMUSG00000033066	202.536	-1.36317	0.450678	-2.13715	0.0325856	0.496366	7.8	6.8	8.52	6.82
ENSMUSG00000056617	5.16393	5.97754	2.61037	2.13668	0.0326238	NA	0	3.94	0	2.88
ENSMUSG00000044359	307.145	-1.36492	0.452768	-2.13115	0.033077	0.502393	9.24	8.55	7.69	5.58
ENSMUSG00000038740	70.9398	-1.85118	0.680966	-2.13106	0.0330843	0.502393	6.72	5.63	6.84	4.23
ENSMUSG00000020520	381.473	-1.22324	0.386382	-2.13064	0.033119	0.502393	8.95	8.07	9.16	7.6
ENSMUSG00000039620	175.343	-1.37595	0.458212	-2.12992	0.0331784	0.502393	8.33	6.87	7.55	6.29
ENSMUSG00000042834	400.243	-1.4491	0.49256	-2.1299	0.0331799	0.502393	10.01	7.45	7.8	7.48
ENSMUSG00000046169	43.4664	-2.13186	0.813223	-2.12962	0.0332027	0.502393	6.8	4.66	5.04	3.11
ENSMUSG00000053332	2572.29	1.09677	0.327271	2.12902	0.0332528	0.502593	10.6	11.25	10.66	12.2
ENSMUSG00000034457	116.505	1.59835	0.56394	2.12496	0.0335897	0.507122	5.84	8.08	5.63	6.53
ENSMUSG00000029650	623.475	-1.13932	0.348102	-2.12386	0.0336818	0.507949	9.88	8.48	9.6	8.73
ENSMUSG00000040808	16.4217	3.56927	1.49282	2.12301	0.0337532	0.508463	0	2.43	2.95	5.8
ENSMUSG00000031637	130.001	-1.51661	0.526249	-2.12184	0.0338515	0.509381	7.75	6.63	7.38	5.46
ENSMUSG00000041396	219.973	1.3108	0.42959	2.12015	0.0339933	0.510949	6.89	7.97	7.05	8.58
ENSMUSG00000097769	38.3634	2.15708	0.829515	2.1182	0.0341577	0.512855	4.38	6.25	3.35	5.66
ENSMUSG00000029798	469.329	-1.17849	0.36773	-2.11702	0.0342583	0.513799	9.83	8.37	8.69	7.81
ENSMUSG00000021453	665.804	1.2051	0.380572	2.1155	0.0343871	0.515164	8.3	10.08	8.97	9.59
ENSMUSG00000036528	765.581	-1.0906	0.326876	-2.11273	0.0346242	0.518145	10.2	9.16	9.82	8.69
ENSMUSG00000028024	5717.19	-1.08127	0.322879	-2.11	0.0348586	0.521081	12.92	12.31	12.87	11.32
ENSMUSG00000041729	93.6985	-1.67732	0.605707	-2.10881	0.0349612	0.522042	6.99	5.97	7.3	4.98
ENSMUSG00000062825	2553.42	1.04856	0.307868	2.10662	0.0351506	0.524294	10.38	11.14	10.88	12.21
ENSMUSG00000019790	492.044	-1.15703	0.359449	-2.10608	0.0351974	0.524417	9.49	8.54	9.3	7.94
ENSMUSG00000064090	155.204	-1.43003	0.49071	-2.09906	0.0358112	0.532456	7.68	6.64	7.96	6.15
ENSMUSG00000028211	4472.18	1.04719	0.308329	2.09902	0.0358151	0.532456	11.47	12.86	11.5	12.21
ENSMUSG00000071379	532.902	-1.13068	0.348234	-2.09824	0.0358837	0.532516	9.2	8.19	9.79	8.54
ENSMUSG00000027799	41.3525	-2.12351	0.821464	-2.09809	0.0358973	0.532516	6.24	4.52	5.9	3.48
ENSMUSG00000023830	1051.13	-1.12101	0.34392	-2.09644	0.0360435	0.534103	10.51	9.81	10.43	8.88
ENSMUSG00000019235	132.948	1.46274	0.507225	2.0952	0.0361534	0.534926	5.46	6.64	6.53	8.23
ENSMUSG00000051439	408.077	1.26424	0.412603	2.0946	0.0362067	0.534926	7.5	9.38	8.26	8.91
ENSMUSG00000035024	212.07	-1.48808	0.519499	-2.09448	0.0362169	0.534926	8.53	7.91	7.67	5.24
ENSMUSG00000061601	51.5748	-1.93015	0.731507	-2.09177	0.0364587	0.537913	6.54	4.72	6.18	4.23
ENSMUSG00000025813	1043.1	-1.20491	0.385485	-2.08805	0.0367932	0.542262	10.48	8.55	10.44	9.95
ENSMUSG00000052726	39.6204	-2.37436	0.946076	-2.08689	0.036898	0.542651	6.74	2.93	4.92	4.13
ENSMUSG00000003541	102.475	1.53723	0.544942	2.08688	0.0368993	0.542651	5.71	7.21	5.77	7.31
ENSMUSG00000022346	211.746	1.29272	0.427966	2.08595	0.0369831	0.543296	6.85	8.09	7.04	8.37
ENSMUSG00000019920	668.915	-1.17105	0.36972	-2.08551	0.0370233	0.543301	9.94	9.26	9.68	8.01
ENSMUSG00000092341	21057.5	1.21717	0.392204	2.08353	0.0372025	0.545344	13.57	13.86	13.37	15.51
ENSMUSG00000026202	12053.2	0.985747	0.281234	2.08278	0.0372716	0.545447	12.46	13.39	13.34	14.39
ENSMUSG00000050503	38.6954	2.10355	0.818001	2.08258	0.0372897	0.545447	3.91	5.89	4.01	6.09
ENSMUSG00000038495	1828.2	1.03333	0.304275	2.08144	0.0373936	0.54638	10.23	11.09	10.21	11.42
ENSMUSG00000115200	68.3991	-2.00093	0.769702	-2.07994	0.0375313	0.547805	7.41	4.04	5.77	5.19
ENSMUSG00000036879	745.216	-1.09212	0.332926	-2.0789	0.0376264	0.548318	10.04	9.1	9.93	8.68
ENSMUSG00000023348	847.715	1.07466	0.324563	2.07868	0.037647	0.548318	8.6	9.54	9.42	10.62
ENSMUSG00000023809	71.6405	-1.87635	0.710665	-2.07742	0.0377628	0.549417	6.6	5.75	6.95	4.02
ENSMUSG00000024983	356.32	-1.20696	0.388657	-2.07628	0.0378682	0.550362	8.87	7.39	9.03	8.1
ENSMUSG00000014496	1064.19	-1.08268	0.328968	-2.07522	0.0379663	0.551199	10.59	9.8	10.37	8.99
ENSMUSG00000052595	3021.83	-1.21908	0.394794	-2.0747	0.0380143	0.551309	12.28	11.95	11.33	9.22
ENSMUSG00000033577	1539.36	-1.03923	0.308202	-2.07406	0.0380737	0.551583	11.16	10.27	10.84	9.65
ENSMUSG00000020307	2892.67	1.01481	0.296967	2.07029	0.0384251	0.556082	10.54	11.38	11.14	12.33
ENSMUSG00000034591	870.499	-1.09624	0.336638	-2.0682	0.038621	0.557303	10.36	8.96	10.05	9.26
ENSMUSG00000025190	13528.6	-1.00628	0.293154	-2.06813	0.0386274	0.557303	14.21	12.95	14.06	13.31
ENSMUSG00000021311	373.577	-1.2658	0.41865	-2.06808	0.0386323	0.557303	9.17	8.5	8.79	6.91
ENSMUSG00000096715	145.801	-1.67016	0.614307	-2.06762	0.0386754	0.557335	6.32	5.94	8.62	5.69
ENSMUSG00000033502	57.565	-1.84792	0.700688	-2.06643	0.0387878	0.558364	6.73	4.66	6.26	4.72
ENSMUSG00000021752	422.462	1.1455	0.360858	2.06591	0.0388374	0.558416	7.92	9.12	8.16	9.25
ENSMUSG00000032411	513.289	-1.18535	0.380216	-2.06552	0.0388734	0.558416	9.56	8.84	9.33	7.67
ENSMUSG00000038205	132.812	1.42436	0.496482	2.06323	0.039091	0.560949	6.19	7.65	6.19	7.56
ENSMUSG00000039568	1000.55	1.15129	0.364324	2.06215	0.0391935	0.561271	9.01	9.59	9.31	11.02
ENSMUSG00000034917	1250.97	-1.07139	0.325583	-2.06213	0.0391958	0.561271	10.45	9.69	10.97	9.59
ENSMUSG00000029272	122.44	1.69375	0.628204	2.05944	0.0394525	0.564353	2.58	3.29	6.49	8.6
ENSMUSG00000019590	500.469	-1.45084	0.510381	-2.05894	0.0395001	0.564441	10.21	7.45	8.4	8.27
ENSMUSG00000112793	45.0924	2.32423	0.934931	2.05815	0.0395757	0.564928	4.33	4.78	2.95	7.01
ENSMUSG00000112615	43.1573	-2.10983	0.831233	-2.05699	0.0396876	0.565229	6.81	4.94	4.8	2.6
ENSMUSG00000050199	1887.49	-1.08199	0.331629	-2.0565	0.0397345	0.565229	11.41	10.77	11.16	9.64
ENSMUSG00000097392	492.888	1.19546	0.386804	2.05649	0.0397354	0.565229	8.78	9.47	7.6	9.3
ENSMUSG00000005534	3863.38	-1.02518	0.304045	-2.05621	0.0397628	0.565229	12.51	11.74	12.11	10.83
ENSMUSG00000031433	89.4472	-1.75385	0.659245	-2.05364	0.0400104	0.568156	7.49	6.6	6.21	3.48
ENSMUSG00000029705	726.049	-1.09246	0.337396	-2.05237	0.0401334	0.569309	9.82	8.53	10.05	9.16
ENSMUSG00000021417	7265.02	0.992258	0.288765	2.051	0.0402666	0.570604	12.23	13.05	12.25	13.41
ENSMUSG00000079283	189.38	1.30899	0.44349	2.04964	0.0403997	0.571368	6.45	7.67	7.03	8.41
ENSMUSG00000045409	575.715	1.11952	0.351055	2.04959	0.0404044	0.571368	8.91	9.78	8.05	9.41
ENSMUSG00000115812	15.4521	3.55981	1.5421	2.04903	0.040459	0.571547	0	1.68	2.59	5.8
ENSMUSG00000022809	4323.75	0.986542	0.286323	2.04853	0.040508	0.571645	11.25	12.23	11.71	12.71
ENSMUSG00000042757	5.41449	-5.63645	2.55784	-2.04722	0.0406364	NA	3.66	0	3.47	0
ENSMUSG00000024921	2584.22	-1.00184	0.294051	-2.04674	0.040684	0.573535	11.81	10.72	11.69	10.77
ENSMUSG00000025076	899.49	-1.11386	0.349157	-2.04453	0.0409007	0.575883	10.36	8.82	10.14	9.46
ENSMUSG00000097195	195.326	1.29702	0.438817	2.04419	0.0409351	0.575883	6.97	8.18	6.69	8.06
ENSMUSG00000027901	324.024	-1.18385	0.383654	-2.04312	0.0410409	0.576696	8.83	7.64	8.8	7.64
ENSMUSG00000036555	198.029	-1.31853	0.449653	-2.04275	0.0410776	0.576696	8.38	7.31	7.83	6.27
ENSMUSG00000028715	26161.2	1.01624	0.30175	2.04222	0.0411301	0.576838	13.77	15.13	14.37	15.04
ENSMUSG00000020863	3120.46	1.08991	0.33829	2.03939	0.041411	0.580181	11.13	11.68	10.74	12.36
ENSMUSG00000057530	7560.46	-1.00431	0.296531	-2.03793	0.0415567	0.581624	13.31	12.56	13.28	12.01
ENSMUSG00000040037	4.65568	5.90473	2.70179	2.03744	0.0416063	NA	0	3.59	0	3.11
ENSMUSG00000022149	9068.24	-0.991447	0.290453	-2.03629	0.041721	0.582918	13.98	12.79	13.01	12.22
ENSMUSG00000034066	392.767	-1.19358	0.389746	-2.03615	0.0417349	0.582918	9.08	8.28	9.08	7.49
ENSMUSG00000035547	132.274	-1.42071	0.501441	-2.03555	0.0417959	0.583067	7.64	6.31	7.55	6.07
ENSMUSG00000035181	532.739	-1.2217	0.403747	-2.0352	0.0418311	0.583067	9.46	8.9	9.55	7.66
ENSMUSG00000038736	564.725	-1.11023	0.34924	-2.03365	0.0419868	0.58454	9.47	8.56	9.71	8.4
ENSMUSG00000020315	3103.45	-1.0652	0.327155	-2.0333	0.0420227	0.58454	12.08	11.47	11.93	10.4
ENSMUSG00000033149	1532.53	-1.01547	0.302883	-2.03204	0.0421499	0.585712	11.22	10.18	10.75	9.76
ENSMUSG00000037270	1354.48	-1.07326	0.331553	-2.03063	0.0422923	0.587091	11.14	10.39	10.38	8.98
ENSMUSG00000039756	1515.17	1.01944	0.305283	2.02907	0.0424515	0.588702	9.95	10.85	9.98	11.11
ENSMUSG00000028164	499.068	-1.11082	0.350663	-2.02709	0.0426534	0.590899	9.56	8.5	9.26	8.09
ENSMUSG00000047022	50.9372	-1.94845	0.764923	-2.02432	0.0429375	0.594231	6.51	5.13	6.11	3.63
ENSMUSG00000087347	6.40969	5.03846	2.29183	2.02391	0.0429789	NA	0	3.71	0.88	3.78
ENSMUSG00000113841	5.62728	5.59316	2.56607	2.02377	0.0429934	NA	0	1.68	0	4.41
ENSMUSG00000031129	233.259	-1.24611	0.419049	-2.01913	0.043474	0.601045	8.43	7.27	8.29	6.97
ENSMUSG00000006800	408.218	-1.13867	0.366365	-2.01622	0.0437771	0.604622	8.96	7.72	9.29	8.26
ENSMUSG00000063663	246.822	-1.36057	0.477052	-2.01354	0.0440575	0.607877	8.66	8.04	8.04	5.89
ENSMUSG00000025780	427.373	-1.22524	0.410646	-2.00961	0.0444721	0.612907	8.92	8.31	9.48	7.64
ENSMUSG00000024118	3447.67	1.09213	0.344474	2.00923	0.0445128	0.612907	10.72	12.39	11.44	11.95
ENSMUSG00000027533	5313.77	-1.09396	0.34546	-2.00881	0.0445571	0.612907	12.09	10.38	13.15	12.67
ENSMUSG00000030228	84.9097	-1.61949	0.607846	-2.00624	0.0448306	0.616047	7.34	5.3	6.62	5.46
ENSMUSG00000006050	3462.11	1.00668	0.302675	2.00441	0.0450266	0.618117	11.08	11.82	11.2	12.48
ENSMUSG00000059970	291.001	1.2898	0.444157	2.00336	0.0451391	0.619038	6.88	8.82	7.87	8.5
ENSMUSG00000020653	765.483	1.05508	0.327164	2.0023	0.0452523	0.619965	8.85	9.81	9.06	10.2
ENSMUSG00000100017	158.153	1.40532	0.502369	2.00116	0.0453756	0.620347	6.47	7.3	6.32	8.28
ENSMUSG00000032846	168.677	-1.35124	0.475428	-2.00081	0.0454132	0.620347	8.08	7.03	7.72	6.07
ENSMUSG00000037958	993.114	1.09429	0.347089	2.00033	0.0454642	0.620347	9.18	9.84	9.32	10.85
ENSMUSG00000033209	81.9617	-1.6	0.599927	-2.00024	0.0454747	0.620347	6.68	5.18	7.19	5.55
ENSMUSG00000037306	138.575	-1.43703	0.518536	-1.99993	0.0455079	0.620347	7.83	6.82	7.41	5.55
ENSMUSG00000019848	5.20989	-5.5812	2.59113	-1.99959	0.0455447	NA	3.45	0	3.57	0
ENSMUSG00000027398	172.447	1.34085	0.471206	1.99669	0.045859	0.624161	6.73	8.42	6.38	7.34
ENSMUSG00000019849	985.315	-1.04464	0.322887	-1.9965	0.0458793	0.624161	10.23	9.38	10.51	9.27
ENSMUSG00000059182	853.288	-1.04227	0.322056	-1.99429	0.0461208	0.626819	10.33	9.24	9.98	8.99
ENSMUSG00000001151	356.716	-1.18037	0.391554	-1.99301	0.0462605	0.628081	9.15	8.26	8.67	7.2
ENSMUSG00000030203	2760.61	0.984982	0.293578	1.99259	0.0463058	0.628081	10.76	11.85	10.95	11.83
ENSMUSG00000089726	84.1444	1.59673	0.601097	1.99091	0.0464907	0.629961	6.12	7.44	4.4	6.25
ENSMUSG00000092203	367.362	1.1449	0.374566	1.98871	0.0467333	0.632618	7.91	8.9	7.77	9.06
ENSMUSG00000023952	1204.5	1.06602	0.335169	1.98711	0.0469102	0.634382	9.97	10.64	9.21	10.67
ENSMUSG00000019558	289.789	1.18618	0.396119	1.9847	0.0471775	0.637365	7.42	8.76	7.52	8.55
ENSMUSG00000029726	1578.37	1.01131	0.308203	1.98346	0.047316	0.638602	9.84	10.67	10.16	11.36
ENSMUSG00000033792	137.466	-1.73038	0.670998	-1.98268	0.0474029	0.639141	7.9	7.62	6.75	3.31
ENSMUSG00000030472	4.42262	5.8505	2.75021	1.98185	0.0474961	NA	0	3.29	0	3.31
ENSMUSG00000027947	2499.31	1.07141	0.339522	1.97751	0.0479845	0.645844	10.35	11.95	10.91	11.45
ENSMUSG00000018209	829.168	-1.11854	0.363376	-1.97741	0.0479949	0.645844	10.18	9.57	10.04	8.41
ENSMUSG00000029461	1044.09	-1.02913	0.318268	-1.97672	0.0480736	0.646265	10.47	9.59	10.44	9.26
ENSMUSG00000031642	120.35	-1.50407	0.559018	-1.97502	0.0482664	0.647843	7.48	6.63	7.41	5.24
ENSMUSG00000020042	56.6317	-1.88207	0.750627	-1.97444	0.0483318	0.647843	6.27	5.26	6.64	3.9
ENSMUSG00000058388	201.437	-1.2892	0.45036	-1.97442	0.0483337	0.647843	8.42	7.41	7.79	6.22
ENSMUSG00000040447	903.33	-1.03088	0.319698	-1.97337	0.0484533	0.648765	10.49	9.49	9.95	8.89
ENSMUSG00000022204	883.409	1.05503	0.331998	1.97298	0.0484978	0.648765	9.02	9.81	9.25	10.56
ENSMUSG00000037470	3088.15	-0.971897	0.290177	-1.97086	0.0487403	0.65137	11.87	10.93	12.12	11.12
ENSMUSG00000086591	8.33116	4.29013	1.97465	1.97004	0.048834	NA	0	3.94	1.81	4.13
ENSMUSG00000024044	140.092	-1.45406	0.535068	-1.96995	0.048844	0.651943	7.76	6.96	7.51	5.38
ENSMUSG00000021591	1433.94	1.00126	0.305262	1.96965	0.048879	0.651943	9.69	10.61	10.07	11.15
ENSMUSG00000039952	3753.14	-1.00128	0.305383	-1.96893	0.0489615	0.652133	12.19	11.49	12.37	11.07
ENSMUSG00000003810	384.709	-1.12585	0.368699	-1.96869	0.048989	0.652133	8.99	7.87	9.1	7.98
ENSMUSG00000020747	1407.57	-0.99907	0.305034	-1.96395	0.049536	0.65821	10.83	9.86	10.92	9.89
ENSMUSG00000056216	3760.36	0.965897	0.28815	1.9639	0.0495421	0.65821	11.45	12.47	11.16	12.07
ENSMUSG00000038855	574.902	-1.21228	0.414462	-1.95985	0.0500131	0.663216	9.5	9.04	9.72	7.74
ENSMUSG00000039041	2912.7	0.997038	0.304638	1.95982	0.0500164	0.663216	10.46	11.19	11.18	12.45
ENSMUSG00000060121	585.507	1.0745	0.344502	1.9579	0.0502419	0.665199	8.47	9.36	8.63	9.87
ENSMUSG00000038563	337.59	-1.14353	0.379793	-1.95771	0.0502636	0.665199	8.75	7.61	8.97	7.83
ENSMUSG00000060950	257.006	1.20693	0.412344	1.95694	0.0503548	0.665759	7.4	8.37	7.17	8.6
ENSMUSG00000026944	2477.4	-1.0068	0.310213	-1.95607	0.0504564	0.666425	11.73	11.02	11.62	10.32
ENSMUSG00000038533	402.353	-1.16678	0.392131	-1.95541	0.0505346	0.666425	9.19	8.45	9	7.4
ENSMUSG00000043067	962.88	-1.04697	0.330887	-1.95526	0.050552	0.666425	10.46	9.67	10.18	8.88
ENSMUSG00000003848	532.049	1.09556	0.356202	1.95271	0.0508534	0.669373	8.38	9.21	8.4	9.76
ENSMUSG00000049551	4.59111	5.71431	2.72167	1.95259	0.0508681	NA	0	2.43	0	3.9
ENSMUSG00000112433	39.9056	1.9711	0.804755	1.95227	0.0509067	0.669373	4.2	6.04	4.01	5.98
ENSMUSG00000022064	101.459	-1.50063	0.56381	-1.95213	0.050923	0.669373	7.56	5.72	6.85	5.73
ENSMUSG00000020108	509.833	1.07805	0.347625	1.95052	0.051114	0.671234	8.53	9.58	8.18	9.27
ENSMUSG00000038240	334.61	-1.144	0.381572	-1.94982	0.0511979	0.671689	8.77	7.56	8.92	7.86
ENSMUSG00000028850	240.564	1.20911	0.415093	1.94922	0.0512688	0.671971	7.02	8.08	7.32	8.66
ENSMUSG00000026970	1404.92	-0.993722	0.304826	-1.94774	0.0514458	0.673644	10.86	9.87	10.88	9.88
ENSMUSG00000043155	15.503	3.33098	1.50828	1.94327	0.0519841	0.680038	0	4.38	3.67	4.98
ENSMUSG00000028550	448.534	-1.16191	0.392178	-1.94277	0.0520443	0.680173	9.32	8.65	9.17	7.5
ENSMUSG00000026116	920.707	-1.07754	0.349076	-1.94096	0.0522637	0.681841	10.25	9.61	10.29	8.77
ENSMUSG00000032599	1720.23	0.982752	0.30025	1.94089	0.0522722	0.681841	10	11.04	10.34	11.27
ENSMUSG00000027010	554.7	-1.07674	0.348976	-1.93923	0.0524738	0.683229	9.56	8.3	9.55	8.66
ENSMUSG00000032939	175.543	-1.29479	0.461424	-1.93918	0.0524789	0.683229	7.88	6.82	8.05	6.53
ENSMUSG00000053825	14.0055	-3.0962	1.39249	-1.93625	0.0528369	0.687232	4.65	1.68	4.75	2.27
ENSMUSG00000026849	2254.66	1.02738	0.32418	1.93527	0.0529568	0.688135	10.39	11.01	10.57	12
ENSMUSG00000041229	382.851	-1.21524	0.421586	-1.93374	0.0531448	0.68992	9.09	8.5	8.95	7.08
ENSMUSG00000050234	323.177	1.13972	0.382801	1.93239	0.0533108	0.691008	7.26	8.4	7.98	9.11
ENSMUSG00000062116	427.968	1.0984	0.361445	1.93224	0.0533301	0.691008	7.76	8.75	8.34	9.54
ENSMUSG00000031974	814.028	-1.04261	0.332995	-1.9298	0.0536318	0.694095	10.16	9.34	10.02	8.75
ENSMUSG00000000876	6109.64	0.996346	0.309128	1.92913	0.0537153	0.694095	11.93	12.56	11.99	13.35
ENSMUSG00000025584	1173.65	-1.10181	0.363884	-1.92867	0.0537723	0.694095	10.62	10.12	10.59	8.89
ENSMUSG00000052534	777.281	-1.05594	0.340098	-1.92867	0.0537723	0.694095	9.96	8.61	10.09	9.32
ENSMUSG00000098188	517.46	1.08782	0.357104	1.92609	0.0540926	0.697227	8.4	9.74	8.31	9.14
ENSMUSG00000034509	397.941	1.13163	0.380079	1.92495	0.0542357	0.697227	7.77	8.58	8.06	9.51
ENSMUSG00000039202	9316.01	-0.972339	0.297342	-1.92485	0.0542477	0.697227	13.8	12.54	13.37	12.67
ENSMUSG00000008301	1315.49	1.03858	0.331763	1.92481	0.0542529	0.697227	9.61	10.27	9.79	11.21
ENSMUSG00000029145	2055.45	0.989354	0.306211	1.92467	0.0542708	0.697227	10.09	10.85	10.64	11.85
ENSMUSG00000032078	2638.35	0.961833	0.292056	1.92372	0.0543902	0.698101	10.78	11.76	10.83	11.78
ENSMUSG00000035472	310.865	-1.16583	0.398484	-1.92185	0.0546242	0.699959	8.69	7.27	8.8	7.89
ENSMUSG00000029167	268.456	-1.22341	0.42847	-1.92175	0.0546377	0.699959	8.61	7.84	8.44	6.77
ENSMUSG00000035530	14142.5	0.980206	0.302157	1.92022	0.0548306	0.70177	12.84	13.49	13.4	14.72
ENSMUSG00000074340	10.0492	3.82446	1.7841	1.91943	0.05493	NA	2.36	3.83	0	4.58
ENSMUSG00000027189	1672.66	-1.00293	0.31419	-1.919	0.0549845	0.702563	11.18	10.45	11.04	9.76
ENSMUSG00000098973	605.263	-1.08513	0.357041	-1.91891	0.0549957	0.702563	8.38	6.98	10.28	9.5
ENSMUSG00000058318	360.77	-1.12125	0.37615	-1.91745	0.0551811	0.70427	9.17	8.14	8.68	7.47
ENSMUSG00000027111	355.418	-1.12097	0.376108	-1.91691	0.0552488	0.704473	9.04	7.85	8.82	7.77
ENSMUSG00000078817	1249.01	1.03436	0.331081	1.91602	0.0553625	0.705264	10.04	10.71	9.29	10.68
ENSMUSG00000063455	67.2934	-1.64764	0.651531	-1.91493	0.0555011	0.706368	6.79	4.99	6.58	5.14
ENSMUSG00000049313	276.646	-1.17746	0.406178	-1.91408	0.0556101	0.70677	8.49	7.55	8.68	7.27
ENSMUSG00000026778	79.2602	-1.56324	0.607795	-1.91387	0.0556365	0.70677	7.02	5.56	6.76	5.14
ENSMUSG00000022911	241.478	-1.24705	0.442946	-1.9123	0.0558375	0.708145	8.54	7.72	8.21	6.53
ENSMUSG00000020143	240.377	-1.26144	0.450496	-1.91221	0.0558487	0.708145	8.47	7.75	8.26	6.45
ENSMUSG00000024889	608.835	1.0517	0.341104	1.91056	0.0560616	0.710183	8.32	9.22	8.85	10.05
ENSMUSG00000041308	263.654	-1.35878	0.502573	-1.90775	0.0564238	0.714107	8.69	8.28	8.13	5.76
ENSMUSG00000066097	4.99266	5.48476	2.66656	1.90686	0.0565383	NA	0	1.68	0	4.23
ENSMUSG00000032402	409.378	-1.18222	0.410263	-1.90662	0.0565693	0.715284	9.07	8.48	9.18	7.4
ENSMUSG00000026064	1946.19	0.988484	0.308723	1.90619	0.0566261	0.715338	9.9	10.65	10.61	11.84
ENSMUSG00000050370	4.18956	5.74417	2.80452	1.90556	0.0567079	NA	0	2.93	0	3.48
ENSMUSG00000019737	33.8887	-2.1246	0.905054	-1.90552	0.0567124	0.715764	6.38	3.83	4.96	3.48
ENSMUSG00000030161	11795	0.945314	0.286399	1.90403	0.0569057	0.717539	12.85	13.63	13.07	14.18
ENSMUSG00000032712	1307.21	1.01034	0.321305	1.89957	0.057489	0.722939	9.61	10.91	9.9	10.62
ENSMUSG00000026171	751.81	1.06402	0.349605	1.89935	0.0575182	0.722939	8.82	9.51	8.95	10.38
ENSMUSG00000025823	9171.96	-0.934687	0.281521	-1.89928	0.057528	0.722939	13.4	12.46	13.69	12.77
ENSMUSG00000031529	752.402	-1.14722	0.393454	-1.89914	0.0575464	0.722939	10.13	9.67	9.72	7.87
ENSMUSG00000042686	32.6241	-2.10318	0.897413	-1.89788	0.0577124	0.724357	5.69	3.83	5.82	3.63
ENSMUSG00000033295	5853.22	-0.960085	0.295224	-1.89715	0.0578077	0.724885	12.91	12.18	12.91	11.72
ENSMUSG00000052560	107.258	-1.42195	0.540993	-1.88903	0.0588876	0.737174	7.61	6.16	6.91	5.55
ENSMUSG00000032115	6157.34	-0.946475	0.289298	-1.88897	0.0588959	0.737174	12.36	11.57	13.45	12.34
ENSMUSG00000017679	1105.52	1.05543	0.34713	1.88814	0.0590069	0.73783	9.3	10.82	9.63	10.22
ENSMUSG00000054863	40.8955	-1.9839	0.839032	-1.88777	0.0590567	0.73783	6.11	3.45	5.94	4.72
ENSMUSG00000024535	336.542	-1.1202	0.381668	-1.88697	0.059164	0.737884	8.92	7.9	8.77	7.56
ENSMUSG00000053477	921.103	-1.0011	0.318557	-1.88693	0.0591694	0.737884	10.01	9.03	10.48	9.46
ENSMUSG00000028412	2396.73	-0.974224	0.304793	-1.88398	0.0595679	0.742174	11.42	10.69	11.83	10.62
ENSMUSG00000029032	196.21	-1.22991	0.440746	-1.88298	0.0597034	0.743182	8.1	6.97	8.12	6.8
ENSMUSG00000046997	157.26	1.30317	0.479782	1.88246	0.0597742	0.743383	6.38	7.36	6.58	8.18
ENSMUSG00000029068	3453.87	0.976535	0.307198	1.87676	0.0605514	0.752362	11.76	12.45	10.45	11.72
ENSMUSG00000058230	3243.06	-1.01398	0.327398	-1.87534	0.0607456	0.754085	12.01	11.46	12.12	10.64
ENSMUSG00000028803	349.662	-1.10826	0.377753	-1.87494	0.0608008	0.754085	9.11	8.06	8.66	7.49
ENSMUSG00000021594	1613.35	-0.965826	0.30232	-1.87161	0.06126	0.759089	10.75	9.72	11.31	10.41
ENSMUSG00000000134	1576.12	0.966923	0.303091	1.87047	0.0614181	0.760356	9.84	10.72	10.24	11.29
ENSMUSG00000029223	6.34262	4.80151	2.35709	1.86735	0.0618524	NA	0.87	2.7	0	4.32
ENSMUSG00000024277	719.31	-1.093	0.37144	-1.86571	0.0620813	0.767733	9.72	9.16	10.11	8.49
ENSMUSG00000079020	341.488	-1.11821	0.38502	-1.86539	0.0621267	0.767733	8.93	8	8.8	7.5
ENSMUSG00000074656	4177.92	0.972223	0.306916	1.86443	0.0622617	0.768704	10.92	11.57	11.73	13.03
ENSMUSG00000027610	2505.64	1.00751	0.326106	1.86292	0.0624734	0.770223	10.71	11.28	10.62	12.06
ENSMUSG00000042292	237.685	-1.25246	0.457636	-1.86275	0.0624979	0.770223	8.27	7.61	8.46	6.61
ENSMUSG00000020805	78.3148	-1.56098	0.623554	-1.86187	0.062621	0.770679	7.53	5.89	5.73	4.32
ENSMUSG00000041605	5.62626	4.79738	2.36186	1.86183	0.0626275	NA	0	3.12	0.88	3.9
ENSMUSG00000021066	42.758	-1.89506	0.803068	-1.86168	0.0626481	0.770679	6.32	4.78	5.79	3.63
ENSMUSG00000022433	406.693	1.07672	0.363872	1.85977	0.062918	0.773301	7.75	8.77	8.26	9.39
ENSMUSG00000021180	66.1179	-1.61865	0.655456	-1.85924	0.0629932	0.773527	6.71	5.26	6.59	4.85
ENSMUSG00000035834	406.358	-1.07618	0.364321	-1.856	0.063453	0.778471	9.11	8.06	9.1	8.01
ENSMUSG00000025316	259.699	-1.15733	0.408413	-1.85434	0.0636909	0.780686	8.65	7.61	8.3	7.03
ENSMUSG00000028487	9.7249	-3.85971	1.86616	-1.85392	0.0637511	NA	3.45	0	4.71	2.27
ENSMUSG00000000303	602.912	-1.0479	0.349697	-1.85274	0.0639201	0.78176	9.17	8.39	10.06	8.76
ENSMUSG00000046743	68.3909	-1.72807	0.716954	-1.85237	0.0639723	0.78176	6.97	6.04	6.21	3.63
ENSMUSG00000055917	461.252	-1.05749	0.354985	-1.85218	0.0640005	0.78176	9.21	8.15	9.36	8.3
ENSMUSG00000042496	185.816	-1.23221	0.449504	-1.85139	0.0641137	0.78176	8.47	7.25	7.39	6.17
ENSMUSG00000026020	1203.22	0.99451	0.321126	1.85133	0.0641217	0.78176	9.54	10.28	9.71	10.96
ENSMUSG00000016756	3857	-0.93531	0.28915	-1.85132	0.0641229	0.78176	12.51	11.49	12.08	11.23
ENSMUSG00000027456	7.05796	4.35676	2.14037	1.84864	0.0645105	NA	1.41	3.29	0	4.23
ENSMUSG00000047963	3513.26	0.954955	0.300448	1.8471	0.0647333	0.788009	10.91	12.11	11.51	12.22
ENSMUSG00000026575	160.001	-1.26592	0.46883	-1.84697	0.0647512	0.788009	7.95	6.66	7.69	6.47
ENSMUSG00000006777	93.0098	1.56705	0.632981	1.84374	0.0652207	0.793014	4.07	6.42	6.64	7.44
ENSMUSG00000026836	399.127	-1.11761	0.389344	-1.84313	0.0653105	0.793398	9.25	8.49	8.86	7.39
ENSMUSG00000054469	1721.92	-0.984519	0.31725	-1.84245	0.0654089	0.793885	11.1	10.42	11.21	9.92
ENSMUSG00000021366	431.339	-1.15503	0.410543	-1.83911	0.0658988	0.799118	9.3	8.75	9.02	7.24
ENSMUSG00000110611	4.57861	-5.38005	2.70921	-1.83819	0.0660344	NA	3.56	0	3.1	0
ENSMUSG00000040659	2526.76	0.953924	0.301434	1.83763	0.0661172	0.800891	10.62	11.78	10.87	11.62
ENSMUSG00000069792	759.7	0.999189	0.326121	1.83732	0.0661626	0.800891	9.23	10.22	8.7	9.71
ENSMUSG00000037795	1117.09	-0.974265	0.312711	-1.83641	0.066297	0.801806	10.93	10.01	9.96	8.93
ENSMUSG00000020282	344.654	1.11474	0.389517	1.83494	0.0665152	0.80373	7.63	8.44	7.84	9.25
ENSMUSG00000097675	4.02107	5.62773	2.84997	1.83431	0.0666077	NA	0	3.59	0	2.6
ENSMUSG00000030067	592.088	-1.02198	0.339322	-1.83301	0.066801	0.805573	9.44	8.43	9.8	8.78
ENSMUSG00000009545	55.662	-1.70825	0.713726	-1.83299	0.0668044	0.805573	6	4.72	6.78	4.72
ENSMUSG00000115431	309.646	1.18932	0.430685	1.83271	0.0668452	0.805573	7.1	7.68	7.68	9.44
ENSMUSG00000048031	35.9197	2.26775	1.01971	1.83166	0.067002	0.806662	2.77	6.8	3.76	4.02
ENSMUSG00000085185	19.8279	2.47659	1.13422	1.83085	0.0671223	0.806662	2.36	5.22	3.23	4.98
ENSMUSG00000075415	630.822	-1.06617	0.363876	-1.83077	0.0671344	0.806662	9.94	9.24	9.42	7.98
ENSMUSG00000026932	947.204	-0.982158	0.318029	-1.83052	0.0671725	0.806662	10.36	9.43	10.23	9.2
ENSMUSG00000031666	881.216	-1.05598	0.35849	-1.82983	0.0672748	0.80677	10.43	9.86	9.83	8.28
ENSMUSG00000070047	771.291	-1.15988	0.415309	-1.82967	0.0672999	0.80677	10.11	9.79	9.78	7.77
ENSMUSG00000001120	24.385	-2.43939	1.11744	-1.82505	0.0679935	0.813822	5.09	1.68	5.51	4.23
ENSMUSG00000046962	498.17	1.04528	0.353584	1.82496	0.0680078	0.813822	8.44	9.31	8.25	9.47
ENSMUSG00000071252	42.2979	-1.85502	0.797841	-1.8237	0.0681981	0.815384	6.42	4.66	5.61	3.78
ENSMUSG00000037845	189.402	1.28833	0.487252	1.82314	0.0682818	0.815668	6.87	7.5	6.59	8.52
ENSMUSG00000015452	34.0091	2.13117	0.950353	1.82161	0.0685145	0.81773	4.33	5.13	2.95	6.27
ENSMUSG00000086040	163.582	-1.26509	0.475312	-1.82004	0.0687526	0.819854	7.82	6.29	7.88	6.9
ENSMUSG00000027210	175.677	-1.23541	0.459359	-1.81865	0.0689651	0.821669	8.11	7.04	7.76	6.36
ENSMUSG00000024151	418.894	-1.06788	0.367359	-1.81806	0.0690557	0.822028	9.12	8.24	9.17	7.93
ENSMUSG00000022893	604.47	1.01603	0.338972	1.81734	0.0691645	0.822604	8.93	9.86	8.32	9.42
ENSMUSG00000085385	380.203	1.15731	0.416938	1.81635	0.0693165	0.823692	8.56	9.12	7.07	8.84
ENSMUSG00000019883	572.778	-1.25703	0.471973	-1.81584	0.0693952	0.823909	9.46	9.31	9.65	7.26
ENSMUSG00000017376	285.332	-1.12529	0.399557	-1.81523	0.0694893	0.824308	8.76	7.47	8.46	7.51
ENSMUSG00000040584	242.202	-1.21753	0.450703	-1.81389	0.0696947	0.826025	8.4	7.74	8.35	6.57
ENSMUSG00000042379	156.958	1.25037	0.469415	1.81156	0.0700545	0.828995	6.79	7.98	6.29	7.58
ENSMUSG00000030513	4047.3	-0.954397	0.306047	-1.81148	0.070067	0.828995	12.22	11.58	12.53	11.26
ENSMUSG00000024261	3.83013	5.64302	2.89677	1.80995	0.0703032	NA	0	3.12	0	3.11
ENSMUSG00000028057	820.964	1.0219	0.343692	1.80946	0.0703792	0.831965	8.94	9.61	9.13	10.51
ENSMUSG00000029191	757.795	-0.990476	0.326707	-1.80735	0.0707071	0.834842	10.06	9.08	9.89	8.89
ENSMUSG00000039987	195.277	-1.2417	0.465769	-1.80711	0.0707452	0.834842	8.27	7.43	7.85	6.2
ENSMUSG00000085001	48.2187	1.77022	0.759073	1.80512	0.0710558	0.837198	4.6	5.78	4.34	6.61
ENSMUSG00000015112	7013.48	-0.940774	0.29959	-1.80504	0.0710677	0.837198	13.02	12.37	13.31	12.08
ENSMUSG00000032265	1873.14	0.937844	0.298115	1.80415	0.0712078	0.838123	10.06	11.03	10.56	11.46
ENSMUSG00000097766	20.3778	-2.57763	1.2093	-1.80074	0.071744	0.841939	5.96	2.7	3.57	2.27
ENSMUSG00000039270	1179.23	-1.13571	0.408639	-1.8004	0.0717974	0.841939	10.48	10.22	10.72	8.7
ENSMUSG00000086859	171.003	1.307	0.503875	1.80005	0.0718521	0.841939	7.16	7.79	6.03	8.01
ENSMUSG00000015093	57.4851	-1.6912	0.717312	-1.80005	0.0718531	0.841939	7.13	5.04	5.4	4.23
ENSMUSG00000027806	1191.43	0.960864	0.311624	1.79981	0.0718907	0.841939	9.77	10.84	9.53	10.38
ENSMUSG00000038025	757.186	-1.07353	0.374247	-1.79968	0.0719106	0.841939	10.09	9.58	9.8	8.16
ENSMUSG00000047434	103.74	-1.38362	0.546711	-1.79915	0.0719943	0.841939	7.48	6.04	6.96	5.66
ENSMUSG00000038370	1018.19	0.996176	0.331402	1.79895	0.0720267	0.841939	9.24	10.55	9.57	10.25
ENSMUSG00000030982	890.875	-0.977404	0.321193	-1.79768	0.0722269	0.843062	10.07	9.18	10.34	9.27
ENSMUSG00000031609	200.339	1.18281	0.435485	1.79756	0.0722466	0.843062	6.76	8.03	7.12	8.21
ENSMUSG00000042622	140.046	1.36309	0.536022	1.79674	0.0723763	0.843854	5.52	7.58	6.99	7.65
ENSMUSG00000039621	440.098	-1.06448	0.370275	-1.79457	0.072722	0.847158	9.39	8.57	8.99	7.68
ENSMUSG00000096074	47.2472	-1.87747	0.823671	-1.79376	0.0728512	0.847938	3.83	2.43	7.12	5.09
ENSMUSG00000035370	5.26683	4.74822	2.4254	1.79279	0.0730072	NA	0	3.29	0.88	3.63
ENSMUSG00000040877	108.205	-1.40069	0.558344	-1.79225	0.0730932	0.850028	7.4	5.53	7.18	6.27
ENSMUSG00000015837	27925	0.900349	0.279306	1.7914	0.0732289	0.85088	13.92	14.76	14.51	15.47
ENSMUSG00000031626	1428.49	-1.0816	0.380579	-1.79095	0.0733013	0.850995	10.77	10.42	10.99	9.17
ENSMUSG00000063760	781.685	-0.988686	0.328894	-1.7899	0.0734705	0.8517	10.31	9.45	9.64	8.52
ENSMUSG00000069763	35.3996	1.92126	0.850103	1.7895	0.073534	0.8517	3.66	5.69	4.28	5.95
ENSMUSG00000035310	240.044	-1.22598	0.461594	-1.7894	0.0735497	0.8517	8.45	7.85	8.23	6.36
ENSMUSG00000039934	751.516	-0.985343	0.327306	-1.78837	0.0737164	0.852906	10.21	9.21	9.67	8.7
ENSMUSG00000020074	3090.88	0.949552	0.307781	1.78553	0.0741749	0.857482	10.95	11.6	11.07	12.33
ENSMUSG00000041530	1001.63	-1.04553	0.361741	-1.78451	0.0743411	0.858675	10.39	9.89	10.33	8.74
ENSMUSG00000032666	140.982	-1.27457	0.490549	-1.78284	0.0746128	0.861082	7.74	6.58	7.55	6.17
ENSMUSG00000020627	9.31071	-3.75502	1.88362	-1.78116	0.0748868	NA	3.21	0	4.71	2.27
ENSMUSG00000054008	4306.73	-1.01407	0.344849	-1.7807	0.074961	0.864369	12.64	12.22	12.16	10.55
ENSMUSG00000043987	361.9	-1.06946	0.376123	-1.77989	0.0750932	0.86516	8.9	7.95	8.98	7.79
ENSMUSG00000029263	458.411	-1.10794	0.397941	-1.77902	0.0752365	0.866078	9.41	8.85	9.04	7.38
ENSMUSG00000029482	3141.27	-1.12157	0.40598	-1.77735	0.0755102	0.867221	11.53	11.37	12.46	10.38
ENSMUSG00000035711	136.853	1.27436	0.491984	1.77722	0.0755321	0.867221	6.51	7.87	6.12	7.3
ENSMUSG00000028540	180.579	1.19765	0.448865	1.77703	0.0755628	0.867221	6.94	8.06	6.63	7.89
ENSMUSG00000020847	58.338	-1.64579	0.701119	-1.77686	0.0755905	0.867221	6.53	4.52	6.42	5.19
ENSMUSG00000031196	1007.78	-1.03164	0.355746	-1.77555	0.075807	0.868673	10.57	10.05	10.08	8.54
ENSMUSG00000030768	91.2938	-1.41794	0.573381	-1.77532	0.0758446	0.868673	6.94	5.63	7.18	5.69
ENSMUSG00000072770	83.5	1.49462	0.617591	1.7724	0.0763287	0.873482	5.8	6.69	5.11	7.17
ENSMUSG00000036273	104.837	-1.37668	0.551349	-1.77144	0.0764884	0.874525	7.5	6.35	6.92	5.33
ENSMUSG00000015501	194.952	-1.23514	0.471627	-1.77076	0.0765999	0.874525	7.81	7.1	8.35	6.59
ENSMUSG00000047798	128.72	1.30622	0.51182	1.77058	0.0766308	0.874525	6.46	8.03	5.82	6.82
ENSMUSG00000034867	826.119	-0.976053	0.325398	-1.7703	0.0766767	0.874525	10.17	9.07	10.03	9.17
ENSMUSG00000016487	1174.78	-1.01119	0.345449	-1.76926	0.0768501	0.875769	10.86	10.25	10.21	8.8
ENSMUSG00000024127	1384.18	-1.04065	0.362311	-1.76823	0.0770219	0.876579	11.07	10.63	10.43	8.77
ENSMUSG00000023073	1046.8	1.01649	0.348682	1.76807	0.0770499	0.876579	9.63	10.18	9.21	10.69
ENSMUSG00000026987	375.399	-1.06747	0.377625	-1.76756	0.0771351	0.876817	9.26	7.98	8.69	7.84
ENSMUSG00000036225	18.3043	-2.57749	1.23295	-1.76608	0.0773823	0.878892	4.87	1.68	5.07	3.48
ENSMUSG00000041431	19.6249	-2.49906	1.18963	-1.76447	0.0776527	0.881229	5.23	3.59	4.88	1.82
ENSMUSG00000006462	9.27725	3.65418	1.84554	1.76327	0.0778553	NA	0	3.94	2.59	4.23
ENSMUSG00000020656	62.438	1.5776	0.668157	1.76246	0.0779911	0.884332	5.02	6.85	4.96	6.22
ENSMUSG00000050846	700.851	0.983083	0.331005	1.76155	0.0781448	0.885338	8.86	9.75	8.9	9.97
ENSMUSG00000058503	763.501	1.01744	0.350655	1.76082	0.0782685	0.885776	8.76	9.39	9.07	10.47
ENSMUSG00000040451	543.163	-1.07491	0.38335	-1.76056	0.0783136	0.885776	9.55	8.99	9.43	7.83
ENSMUSG00000028991	1078.47	-0.978033	0.328485	-1.7597	0.0784594	0.886688	10.41	9.73	10.54	9.26
ENSMUSG00000014361	949.309	-1.04711	0.36789	-1.75897	0.0785834	0.886701	10.43	9.96	10.08	8.45
ENSMUSG00000034949	30.132	2.04065	0.932758	1.75892	0.0785907	0.886701	4.07	5.42	3.23	5.8
ENSMUSG00000025404	2458.05	-0.919807	0.295829	-1.75712	0.0788972	0.889223	11.57	10.77	11.73	10.69
ENSMUSG00000045875	147.619	-1.26774	0.493921	-1.75684	0.0789449	0.889223	7.95	6.35	7.44	6.53
ENSMUSG00000079184	1197.93	0.995558	0.339332	1.75509	0.0792438	0.891242	9.4	9.97	9.73	11.15
ENSMUSG00000074634	281.101	1.12134	0.411014	1.75503	0.0792549	0.891242	6.56	8	8.14	8.95
ENSMUSG00000018572	1275.96	0.973133	0.326814	1.7537	0.0794823	0.893062	9.56	10.2	9.84	11.14
ENSMUSG00000035845	230.088	-1.13519	0.419375	-1.75307	0.0795907	0.893541	8.19	7.1	8.42	7.25
ENSMUSG00000034639	190.362	1.1767	0.44337	1.7518	0.0798076	0.894819	6.85	7.88	6.9	8.21
ENSMUSG00000002250	524.969	-1.14034	0.422655	-1.75164	0.0798359	0.894819	8.86	8.5	9.98	8.06
ENSMUSG00000032849	302.124	-1.10844	0.404614	-1.75091	0.0799609	0.895483	8.43	7.65	8.93	7.49
ENSMUSG00000027739	475.171	1.01578	0.352082	1.74897	0.0802955	0.898492	8.34	9.32	8.26	9.31
ENSMUSG00000045867	484.104	-1.08323	0.391818	-1.74375	0.0812032	0.90729	9.37	7.75	9.3	8.75
ENSMUSG00000004677	737.839	-0.993353	0.340288	-1.74368	0.0812151	0.90729	10.03	9.3	9.82	8.56
ENSMUSG00000046318	120.395	-1.30049	0.516612	-1.74308	0.0813203	0.907721	7.54	6.29	7.3	5.98
ENSMUSG00000039842	64.6625	-1.57487	0.674906	-1.74079	0.08172	0.911435	6.3	5.22	6.88	4.85
ENSMUSG00000091811	309.065	1.09873	0.401653	1.73964	0.0819218	0.912938	7.56	8.32	7.64	9.06
ENSMUSG00000010517	1245.25	-0.970775	0.32828	-1.73868	0.0820905	0.91407	10.41	9.14	10.87	10.21
ENSMUSG00000052253	1671.81	0.949117	0.316296	1.73608	0.082549	0.918157	9.84	10.5	10.33	11.57
ENSMUSG00000052302	208.639	-1.1895	0.454823	-1.73584	0.0825923	0.918157	8.1	7.36	8.24	6.61
ENSMUSG00000032783	4.16691	-5.26079	2.8009	-1.73544	0.0826637	NA	3.21	0	3.23	0
ENSMUSG00000064128	119.667	-1.31472	0.527133	-1.73528	0.0826908	0.918502	7.88	6.31	6.81	5.8
ENSMUSG00000021615	193.852	-1.2557	0.493306	-1.73463	0.0828069	0.918805	8.16	6.2	7.96	7.41
ENSMUSG00000072945	34.0652	-2.13458	1.00012	-1.73437	0.082853	0.918805	6.14	2.43	5.24	4.72
ENSMUSG00000021013	105.297	-1.34872	0.547758	-1.73201	0.083271	0.922689	7.39	6.25	7.08	5.55
ENSMUSG00000031150	57.5629	1.58863	0.686803	1.73067	0.0835102	0.924587	4.49	5.94	5.18	6.83
ENSMUSG00000005107	1412.46	-0.926793	0.30469	-1.72895	0.0838182	0.927243	10.76	9.85	10.94	10
ENSMUSG00000025432	4.99164	4.65604	2.46292	1.72805	0.0839799	NA	0	3.12	0.88	3.63
ENSMUSG00000049792	991.527	0.948565	0.317459	1.72799	0.0839909	0.928399	9.43	10.27	9.37	10.43
ENSMUSG00000033396	507.995	-1.10708	0.409395	-1.72714	0.0841419	0.929314	9.51	9.08	9.21	7.42
ENSMUSG00000026883	484.705	-1.06915	0.387615	-1.72632	0.08429	0.929661	9.41	8.84	9.23	7.65
ENSMUSG00000021171	1192.07	-1.00277	0.349253	-1.72589	0.0843674	0.929661	10.64	10.13	10.57	9.07
ENSMUSG00000027605	17761.3	-0.907841	0.294259	-1.72583	0.0843781	0.929661	13.43	12.79	15.16	13.99
ENSMUSG00000032511	4.56613	-5.0992	2.72292	-1.7258	0.0843841	NA	3.99	0	2.12	0
ENSMUSG00000085795	478.91	1.0065	0.35164	1.72478	0.084568	0.931	8.13	9.11	8.48	9.51
ENSMUSG00000049037	243.292	1.15334	0.437031	1.72376	0.0847516	0.931385	7.38	8.97	6.89	7.58
ENSMUSG00000003279	121.394	-1.31763	0.53235	-1.72373	0.0847561	0.931385	7.51	5.78	7.35	6.47
ENSMUSG00000025746	3.55495	5.5322	2.97785	1.72346	0.084805	NA	0	2.93	0	3.11
ENSMUSG00000112478	3.55495	5.5322	2.97785	1.72346	0.084805	NA	0	2.93	0	3.11
ENSMUSG00000031780	3.55495	5.5322	2.97785	1.72346	0.084805	NA	0	2.93	0	3.11
ENSMUSG00000041375	941.398	0.972393	0.332121	1.72344	0.0848082	0.931385	9.35	10.03	9.25	10.52
ENSMUSG00000028150	1454.36	-0.925616	0.305098	-1.72278	0.084929	0.931625	10.89	9.9	10.9	10.05
ENSMUSG00000001507	303.691	-1.09345	0.402569	-1.72257	0.0849668	0.931625	8.49	7.71	8.88	7.48
ENSMUSG00000029471	672.259	-0.987492	0.341169	-1.722	0.0850703	0.932009	10.06	8.85	9.52	8.76
ENSMUSG00000027954	1690.58	-0.968853	0.330457	-1.72141	0.0851762	0.932419	11.08	9.69	11.13	10.58
ENSMUSG00000025154	186.641	-1.25112	0.494589	-1.72086	0.0852758	0.932759	8.35	7.65	7.45	5.62
ENSMUSG00000015812	18.4886	2.44047	1.18753	1.71825	0.085751	0.937205	2.93	4.3	2.38	5.51
ENSMUSG00000026768	208.861	-1.19459	0.463378	-1.71477	0.0863882	0.943412	8.22	7.55	8.09	6.36
ENSMUSG00000076535	3.63919	5.46799	2.95572	1.71464	0.0864119	NA	0	2.43	0	3.48
ENSMUSG00000032105	3.63919	5.46799	2.95572	1.71464	0.0864119	NA	0	2.43	0	3.48
ENSMUSG00000047649	362.631	1.13491	0.428862	1.71363	0.0865969	0.944818	7.65	8.11	7.77	9.57
ENSMUSG00000087259	13.6891	-2.78434	1.39166	-1.71331	0.0866557	0.944818	4.74	1.68	4.51	2.6
ENSMUSG00000055639	7.20744	-3.98448	2.09349	-1.7122	0.0868593	NA	4.13	1.68	3.47	0
ENSMUSG00000032462	633.42	-1.04563	0.37721	-1.71159	0.0869732	0.94752	9.77	9.25	9.63	8.05
ENSMUSG00000047248	306.983	-1.0785	0.396689	-1.7104	0.0871917	0.948568	8.76	7.9	8.64	7.34
ENSMUSG00000031012	495.617	-1.00769	0.35531	-1.71031	0.0872087	0.948568	9.32	8.49	9.42	8.24
ENSMUSG00000025192	112.143	-1.42528	0.599741	-1.70955	0.08735	0.949164	7.09	6.56	7.53	5.19
ENSMUSG00000024186	3.51282	5.51302	2.99149	1.70919	0.0874157	NA	0	3.12	0	2.88
ENSMUSG00000026792	344.984	-1.04799	0.379191	-1.70888	0.0874723	0.949164	8.9	7.95	8.82	7.68
ENSMUSG00000031167	571.613	1.00157	0.352024	1.70888	0.0874725	0.949164	8.8	9.53	8.34	9.61
ENSMUSG00000069515	9.52897	3.51104	1.82073	1.70867	0.0875115	NA	0	3.83	2.78	4.32
ENSMUSG00000038895	157.284	1.23905	0.491374	1.70756	0.0877178	0.950865	6.93	7.71	6.16	7.85
ENSMUSG00000037017	852.234	0.963582	0.330165	1.70697	0.0878272	0.950865	9.21	9.95	9.12	10.31
ENSMUSG00000018548	411.579	-1.04518	0.378056	-1.70658	0.0878997	0.950865	9.03	8.3	9.2	7.83
ENSMUSG00000043068	276.349	-1.15602	0.443016	-1.70653	0.0879086	0.950865	9	7.25	8.05	7.5
ENSMUSG00000020475	23.8323	2.18452	1.04652	1.70518	0.0881602	0.952829	2.77	5.59	3.67	4.98
ENSMUSG00000052544	52.3399	-1.68579	0.754511	-1.70414	0.0883544	0.954171	6.53	5.42	6.02	3.78
ENSMUSG00000042350	1045.96	-0.99531	0.349464	-1.70349	0.088476	0.954728	10.63	10.1	10.12	8.65
ENSMUSG00000048644	8.91782	3.59255	1.87581	1.70196	0.0887632	NA	0	4.04	2.59	4.02
ENSMUSG00000066571	249.996	-1.4545	0.620304	-1.69997	0.0891365	0.961093	8.47	8.65	7.81	4.58
ENSMUSG00000056708	612.321	0.981529	0.342398	1.6984	0.0894325	0.962836	8.66	9.83	8.7	9.5
ENSMUSG00000031758	27.9997	-2.02845	0.959042	-1.698	0.0895081	0.962836	5.76	3.83	5.24	3.31
ENSMUSG00000065126	77.022	1.43862	0.611736	1.69783	0.0895397	0.962836	5.57	6.75	5.24	6.9
ENSMUSG00000038375	8550.54	0.902313	0.295894	1.69761	0.0895809	0.962836	12.39	13.56	12.68	13.32
ENSMUSG00000057110	834.615	1.12847	0.429227	1.69716	0.0896667	0.962998	9.36	9.54	8.54	10.61
ENSMUSG00000021972	473.494	-1.03351	0.373437	-1.69643	0.0898043	0.963716	9.39	8.72	9.18	7.79
ENSMUSG00000038233	771.033	-1.00422	0.356256	-1.69603	0.0898794	0.963762	9.71	9.14	10.27	8.83
ENSMUSG00000049686	696.76	0.960433	0.330965	1.69333	0.090393	0.968507	8.59	9.62	9.15	10.04
ENSMUSG00000021830	277.063	-1.11504	0.422644	-1.69183	0.090678	0.970675	8.81	8.06	8.19	6.7
ENSMUSG00000027811	51.8359	1.6239	0.723549	1.69152	0.0907379	0.970675	5.02	6.29	4.4	6.32
ENSMUSG00000050304	11.6624	2.97821	1.52572	1.68983	0.0910602	0.973358	0.87	4.45	2.78	4.32
ENSMUSG00000027613	3712.55	0.913335	0.304085	1.68813	0.0913864	0.975406	10.82	11.45	11.6	12.8
ENSMUSG00000027778	136.358	-1.23768	0.496233	-1.68808	0.0913951	0.975406	7.96	6.66	7.1	5.95
ENSMUSG00000089809	963.248	0.970359	0.338029	1.68731	0.0915442	0.976233	9.31	10.63	9.34	9.95
ENSMUSG00000045328	37.7869	-1.86881	0.870991	-1.68637	0.0917248	0.977393	5.86	4.78	5.9	3.31
ENSMUSG00000031925	82.492	-1.40695	0.597248	-1.68599	0.0917986	0.977414	7.02	5.75	6.79	5.29
ENSMUSG00000004864	8.28525	3.65615	1.93347	1.6841	0.0921627	NA	0	2.43	2.12	4.72
ENSMUSG00000021185	1192.58	-0.922789	0.310479	-1.68381	0.0922178	0.980811	10.68	9.68	10.54	9.69
ENSMUSG00000024212	630.628	-0.984588	0.347301	-1.68323	0.0923305	0.980811	9.59	8.87	9.83	8.58
ENSMUSG00000000305	27.9503	-2.03753	0.972857	-1.68321	0.0923336	0.980811	4.87	2.7	5.94	4.23
ENSMUSG00000061288	2240.96	-0.900845	0.297788	-1.68188	0.0925918	0.982176	11.55	10.76	11.47	10.45
ENSMUSG00000021922	168142	-0.967083	0.337187	-1.68181	0.0926064	0.982176	18.18	16.62	17.24	16.87
ENSMUSG00000064105	229.264	-1.10464	0.419362	-1.68027	0.0929051	0.984448	8.21	7.13	8.37	7.26
ENSMUSG00000039000	1669.75	-0.932296	0.31685	-1.67996	0.0929652	0.984448	11.16	10.53	11	9.77
ENSMUSG00000079055	18.5854	-2.76195	1.4096	-1.67561	0.0938144	0.992484	4.6	4.22	5.11	0
ENSMUSG00000036376	720.021	0.982458	0.347681	1.67526	0.0938826	0.992484	8.86	9.49	8.92	10.25
ENSMUSG00000091867	4615.94	0.891059	0.293177	1.67496	0.0939427	0.992484	10.81	11.89	12.26	12.96
ENSMUSG00000004263	129.276	1.24429	0.504464	1.67364	0.0942018	0.994449	5.66	6.77	6.67	8.02
ENSMUSG00000019796	89.1193	-1.37671	0.583867	-1.67283	0.0943609	0.995357	7.4	5.81	6.54	5.42
ENSMUSG00000022009	530.178	1.00932	0.364376	1.67222	0.0944807	0.99561	8.35	9.01	8.49	9.85
ENSMUSG00000097536	50.1657	1.66883	0.758886	1.67197	0.094531	0.99561	5.06	5.99	4.15	6.49
ENSMUSG00000040441	230.396	1.13888	0.442129	1.67118	0.0946861	0.996473	7.16	8.74	7.09	7.77
ENSMUSG00000020721	619.108	-0.962868	0.336901	-1.67072	0.0947765	0.996654	9.79	8.86	9.55	8.57
ENSMUSG00000049932	495.654	1.029	0.376635	1.67005	0.09491	0.997287	8.07	8.67	8.46	9.91
ENSMUSG00000040675	13.4177	-2.73267	1.3986	-1.66786	0.0953439	1	4.26	2.43	4.88	1.82
ENSMUSG00000004698	33.1925	-1.89414	0.897078	-1.66556	0.0958004	1	6.11	4.52	5.18	3.11
ENSMUSG00000037544	10.8133	-3.29267	1.73677	-1.66554	0.0958042	1	4.38	2.93	4.15	0
ENSMUSG00000032555	354.286	-1.09391	0.416655	-1.66544	0.0958251	1	9.02	8.48	8.69	7.03
ENSMUSG00000028518	1897.17	-0.957935	0.335159	-1.66469	0.0959744	1	11.37	10.88	11.12	9.7
ENSMUSG00000032224	39.4614	-2.07144	1.00448	-1.66398	0.096116	1	6.53	2.43	5.04	4.98
ENSMUSG00000030259	1379.67	-0.979456	0.348252	-1.6639	0.0961324	1	10.95	10.48	10.61	9.11
ENSMUSG00000041268	402.304	-1.01305	0.368528	-1.66352	0.0962092	1	9.52	8.61	8.39	7.27
ENSMUSG00000072692	138.729	1.26098	0.517695	1.66311	0.0962905	1	6.02	6.74	6.46	8.23
ENSMUSG00000111864	54.2711	1.5854	0.713192	1.66211	0.0964906	1	4.49	6.44	5.11	6.27
ENSMUSG00000002233	728.797	0.96812	0.34203	1.66102	0.0967088	1	8.49	9.75	9.35	10.03
ENSMUSG00000024694	2232.97	-0.940837	0.325624	-1.66092	0.096729	1	11.98	10.62	10.94	10.42
ENSMUSG00000034295	30.0011	-1.93547	0.924558	-1.66076	0.0967609	1	5.52	3.59	5.68	3.9
ENSMUSG00000079298	11.0301	2.92445	1.5207	1.66006	0.0969033	1	1.41	4.78	2.12	3.78
ENSMUSG00000022100	1950.71	-0.956448	0.335222	-1.65994	0.0969268	1	11.31	10.82	11.3	9.87
ENSMUSG00000052031	187.338	1.15063	0.452587	1.65854	0.0972085	1	7.15	8.02	6.58	8
ENSMUSG00000042429	434.425	1.00969	0.36773	1.65797	0.097323	1	8.31	9.07	8.03	9.29
ENSMUSG00000028634	40.5653	-1.78958	0.838192	-1.65784	0.0973505	1	5.98	3.59	5.96	4.85
ENSMUSG00000027194	893.127	-0.950721	0.332519	-1.65621	0.0976795	1	10.18	9.5	10.21	8.99
ENSMUSG00000028456	252.753	-1.19324	0.479546	-1.65414	0.0980983	1	8.62	8.21	8.03	6.01
ENSMUSG00000112824	28.9239	2.03094	0.986207	1.65375	0.098178	1	2.11	3.59	4.22	6.41
ENSMUSG00000024078	391.684	-1.05999	0.399628	-1.65151	0.0986348	1	8.83	7.29	9.16	8.59
ENSMUSG00000033854	72.5683	-1.48412	0.656737	-1.65077	0.0987861	1	6.91	5.94	6.49	4.5
ENSMUSG00000034926	24304	-0.865446	0.281957	-1.65077	0.0987863	1	14.9	13.92	14.97	14.22
ENSMUSG00000062515	312.567	1.03649	0.385675	1.65032	0.098878	1	7.75	8.84	7.61	8.59
ENSMUSG00000049823	93.8461	-1.33824	0.568527	-1.65029	0.0988827	1	7.18	5.99	6.97	5.51
ENSMUSG00000001670	47683.9	-0.874064	0.287376	-1.64963	0.0990186	1	15.8	15.14	16.02	14.93
ENSMUSG00000042111	505.494	0.991501	0.35872	1.64892	0.0991636	1	8.64	9.37	8.16	9.41
ENSMUSG00000031309	476.253	-1.06008	0.400551	-1.64793	0.0993676	1	9.48	9	9.02	7.36
ENSMUSG00000033760	615.265	0.984637	0.354818	1.64771	0.0994121	1	8.9	9.55	8.47	9.79
ENSMUSG00000090231	1210.52	-1.00736	0.368656	-1.6475	0.0994552	1	10.68	10.31	10.52	8.87
ENSMUSG00000021023	412.464	-1.00589	0.368326	-1.64497	0.0999758	1	8.86	8.04	9.33	8.14
ENSMUSG00000020564	274.801	-1.07751	0.411894	-1.64486	0.0999982	1	8.46	7.69	8.62	7.24
ENSMUSG00000028273	2144.69	-0.921294	0.317134	-1.64376	0.100225	1	11.48	10.9	11.39	10.13
ENSMUSG00000060519	867.307	1.02113	0.377941	1.64347	0.100286	1	9.28	9.67	8.94	10.59
ENSMUSG00000049755	813.822	0.997083	0.363499	1.6426	0.100466	1	9.22	9.7	8.89	10.4
ENSMUSG00000021279	1983.29	-0.978912	0.352832	-1.64076	0.100847	1	11.45	11.06	11.14	9.56
ENSMUSG00000038456	164.671	-1.20896	0.493056	-1.64072	0.100856	1	7.81	7.11	7.85	6.12
ENSMUSG00000026180	9.58808	-3.39552	1.82593	-1.64054	0.100892	NA	4.49	0	3.67	2.6
ENSMUSG00000048100	607.756	0.959474	0.341105	1.64018	0.100968	1	8.69	9.49	8.69	9.8
ENSMUSG00000028086	249.264	-1.07394	0.411136	-1.63921	0.101169	1	8.5	7.52	8.29	7.14
ENSMUSG00000039480	537.535	-0.975601	0.351668	-1.63677	0.101678	1	9.5	8.71	9.45	8.29
ENSMUSG00000097908	239.297	-1.09296	0.423564	-1.63603	0.101834	1	8.43	7.57	8.25	6.93
ENSMUSG00000036067	40.1742	1.72971	0.813742	1.63406	0.102246	1	4.74	6.6	3.47	4.92
ENSMUSG00000026134	72.3801	-1.44222	0.638174	-1.63313	0.102441	1	6.16	5.09	7.18	5.42
ENSMUSG00000048707	202.875	1.12493	0.443921	1.63302	0.102465	1	6.96	7.77	7	8.42
ENSMUSG00000070697	1922.09	0.902665	0.307828	1.63294	0.102481	1	10.32	10.99	10.42	11.55
ENSMUSG00000039483	424.991	0.987183	0.359707	1.63239	0.102598	1	8.18	9.18	8.14	9.11
ENSMUSG00000094491	3.72344	5.21042	2.94861	1.63142	0.102802	NA	0	1.68	0	3.78
ENSMUSG00000021768	3.27976	5.40321	3.06989	1.62977	0.103151	NA	0	2.7	0	3.11
ENSMUSG00000091957	3.27976	5.40321	3.06989	1.62977	0.103151	NA	0	2.7	0	3.11
ENSMUSG00000026339	443.551	-1.04506	0.396114	-1.62847	0.103426	1	9.43	8.9	8.83	7.26
ENSMUSG00000073867	44.778	1.64872	0.767001	1.62806	0.103513	1	4.44	5.75	4.51	6.41
ENSMUSG00000022836	1922.75	-0.888628	0.300168	-1.62785	0.103557	1	11.33	10.33	11.24	10.47
ENSMUSG00000029189	343.32	-1.03359	0.389487	-1.62672	0.103796	1	8.55	7.27	9.07	8.29
ENSMUSG00000027088	1286.5	0.924047	0.322324	1.62584	0.103985	1	9.94	10.57	9.64	10.85
ENSMUSG00000030451	1050.58	-0.972358	0.352136	-1.62539	0.10408	1	10.59	10.1	10.17	8.7
ENSMUSG00000038236	3.32188	5.36572	3.05708	1.62434	0.104304	NA	0	2.43	0	3.31
ENSMUSG00000045942	22.3477	2.14422	1.07454	1.62322	0.104542	1	3.08	4.38	3.1	5.8
ENSMUSG00000026858	1736.62	-0.892632	0.303491	-1.62321	0.104544	1	11.31	10.28	10.96	10.21
ENSMUSG00000052920	15.492	-2.47184	1.27661	-1.62292	0.104606	1	4.82	2.43	4.71	2.6
ENSMUSG00000046826	210.234	1.15731	0.46682	1.62227	0.104746	1	6.98	7.55	6.95	8.67
ENSMUSG00000038486	3.23764	5.4004	3.08469	1.62104	0.105009	NA	0	2.93	0	2.88
ENSMUSG00000111857	3.23764	5.4004	3.08469	1.62104	0.105009	NA	0	2.93	0	2.88
ENSMUSG00000025207	7282.97	-0.869777	0.290128	-1.61921	0.105403	1	13.38	12.33	13	12.32
ENSMUSG00000092417	317.002	1.04097	0.396064	1.61836	0.105585	1	7.37	8.12	7.89	9.21
ENSMUSG00000026478	603.801	-0.972197	0.353678	-1.61785	0.105695	1	9.52	8.86	9.76	8.48
ENSMUSG00000071369	978.433	-0.94776	0.338646	-1.6175	0.10577	1	10.05	9.47	10.58	9.27
ENSMUSG00000022498	784.861	-0.926998	0.32623	-1.61542	0.10622	1	9.9	9.05	10.11	9.1
ENSMUSG00000025026	653.044	-1.01662	0.381945	-1.61442	0.106437	1	9.74	9.3	9.73	8.13
ENSMUSG00000074582	2331.78	-0.91142	0.316804	-1.61431	0.10646	1	11.67	11.11	11.41	10.14
ENSMUSG00000058997	4809.35	-0.866496	0.289245	-1.61281	0.106787	1	12.66	11.66	12.54	11.81
ENSMUSG00000022946	889.984	-0.922923	0.324486	-1.61154	0.107062	1	10.04	9.28	10.33	9.24
ENSMUSG00000043398	88.8108	1.37615	0.606479	1.60953	0.1075	1	5.69	7.62	5.37	6.12
ENSMUSG00000067567	70.9243	-1.42417	0.63643	-1.60924	0.107563	1	6.8	5.18	6.61	5.42
ENSMUSG00000003873	655.791	0.936861	0.333682	1.6089	0.107638	1	8.58	9.58	9.03	9.9
ENSMUSG00000031489	37.9665	1.73136	0.827805	1.6083	0.107769	1	4.78	6.27	3.47	5.33
ENSMUSG00000022867	1299.82	-0.947351	0.340425	-1.60785	0.107869	1	10.93	10.42	10.41	9.02
ENSMUSG00000031776	342.503	1.03057	0.392347	1.60716	0.108019	1	7.85	8.55	7.75	9.11
ENSMUSG00000023066	40.135	-1.70275	0.811425	-1.60551	0.108382	1	6.21	4.66	5.66	3.9
ENSMUSG00000051074	5.42931	4.16605	2.34761	1.60421	0.108668	NA	1.41	3.45	0	3.48
ENSMUSG00000038010	152.28	-1.20145	0.499616	-1.60414	0.108684	1	7.87	6.2	7.57	6.85
ENSMUSG00000048191	27.9083	1.94657	0.96424	1.60392	0.108731	1	4.13	5.42	3.1	5.55
ENSMUSG00000027905	654.164	0.944076	0.339542	1.60238	0.109071	1	9.03	9.78	8.58	9.71
ENSMUSG00000032468	529.293	-0.954057	0.345886	-1.60185	0.109189	1	9.56	8.59	9.33	8.39
ENSMUSG00000026193	45677.2	-0.844547	0.2782	-1.59794	0.110056	1	15.96	15.08	15.71	14.9
ENSMUSG00000028403	492.686	-0.996994	0.373628	-1.59783	0.110081	1	9.54	8.89	9.08	7.73
ENSMUSG00000034453	577	-0.944168	0.340584	-1.59775	0.110098	1	9.53	8.58	9.61	8.67
ENSMUSG00000046312	1734.74	-0.881329	0.301493	-1.59649	0.11038	1	11.29	10.49	10.96	9.99
ENSMUSG00000025437	612.046	-1.17975	0.488518	-1.59615	0.110454	1	9.76	9.79	9.2	6.77
ENSMUSG00000026558	451.165	-0.968711	0.356376	-1.59582	0.110529	1	9.08	8.1	9.36	8.4
ENSMUSG00000041225	875.613	-0.946731	0.342664	-1.59553	0.110594	1	10.29	9.71	9.98	8.67
ENSMUSG00000041852	707.296	-0.979915	0.36368	-1.59457	0.110807	1	10.04	9.52	9.59	8.14
ENSMUSG00000053175	1468.96	0.886939	0.305429	1.59428	0.110874	1	9.31	10.3	10.51	11.3
ENSMUSG00000021990	1171.21	-0.981443	0.364894	-1.59345	0.111058	1	10.66	10.28	10.42	8.83
ENSMUSG00000033618	305.341	-1.17647	0.488298	-1.59016	0.111798	1	8.85	8.62	8.24	6.07
ENSMUSG00000076540	13.2119	-2.96947	1.61679	-1.58925	0.112005	1	2.11	0	5.42	3.11
ENSMUSG00000026874	28556.9	-0.84895	0.28258	-1.58875	0.112116	1	15.52	14.53	14.72	14.01
ENSMUSG00000057897	331.051	-1.17611	0.48895	-1.58729	0.112446	1	8.52	6.31	8.87	8.7
ENSMUSG00000032560	1120.69	-0.954729	0.349547	-1.587	0.112514	1	10.64	10.17	10.31	8.87
ENSMUSG00000046005	50.493	-1.62931	0.77475	-1.58672	0.112577	1	6.56	5.56	5.73	3.48
ENSMUSG00000024558	24.5768	-2.10977	1.08023	-1.58278	0.113472	1	5.66	4.45	4.71	1.82
ENSMUSG00000028760	1128.84	-0.901726	0.317268	-1.5814	0.113787	1	10.47	9.75	10.58	9.49
ENSMUSG00000029135	447.803	0.986933	0.371311	1.5807	0.113946	1	8.18	9.48	8.25	8.92
ENSMUSG00000038119	45.1443	-1.61793	0.7706	-1.58049	0.113995	1	6.43	4.94	5.68	4.02
ENSMUSG00000042558	841.405	0.968332	0.359872	1.57926	0.114276	1	9.08	9.55	9.11	10.58
ENSMUSG00000026482	764.586	-0.995512	0.377161	-1.57893	0.114351	1	10.01	9.6	9.88	8.29
ENSMUSG00000031822	168.362	-1.23167	0.526839	-1.57861	0.114425	1	7.85	7.42	7.8	5.73
ENSMUSG00000013846	4873.52	-0.857627	0.289895	-1.5786	0.114428	1	12.72	12	12.49	11.5
ENSMUSG00000104960	646.973	0.962599	0.35671	1.57719	0.114752	1	8.77	9.35	8.73	10.07
ENSMUSG00000020184	1188.72	0.891198	0.311454	1.57711	0.11477	1	10.05	10.84	9.28	10.28
ENSMUSG00000050627	1258.05	-0.918547	0.328881	-1.5767	0.114864	1	10.67	10.1	10.67	9.41
ENSMUSG00000063410	772.605	-0.992011	0.376095	-1.5741	0.115464	1	9.97	9.56	9.96	8.38
ENSMUSG00000033276	25.862	-2.00445	1.01951	-1.57374	0.115548	1	5.32	4.04	5.45	2.88
ENSMUSG00000045730	121.099	1.21504	0.518432	1.57213	0.115921	1	6.46	7.41	5.94	7.4
ENSMUSG00000037375	34.8975	-1.75261	0.860436	-1.572	0.11595	1	5.76	3.94	5.79	4.23
ENSMUSG00000068856	567.565	0.945647	0.3478	1.56885	0.116682	1	8.48	9.22	8.68	9.83
ENSMUSG00000052270	59.278	1.53859	0.725907	1.5685	0.116764	1	4.82	7.14	4.8	5.46
ENSMUSG00000045176	408.777	0.971052	0.364158	1.56814	0.116848	1	7.61	8.5	8.47	9.51
ENSMUSG00000038024	654.128	-1.04229	0.409702	-1.56769	0.116953	1	10.02	9.72	9.17	7.35
ENSMUSG00000038543	29.3568	1.91636	0.968261	1.56607	0.117333	1	4.65	5.75	2.59	5.19
ENSMUSG00000078941	392.844	0.981969	0.371734	1.56555	0.117453	1	7.9	8.69	8.15	9.32
ENSMUSG00000034037	336.18	-1.06764	0.426493	-1.56541	0.117486	1	8.87	8.4	8.69	7.01
ENSMUSG00000035851	1751.73	0.882891	0.308772	1.56391	0.117839	1	10.43	11.09	10.1	11.2
ENSMUSG00000028975	1042.2	-0.922154	0.333939	-1.56362	0.117907	1	10.35	9.08	10.45	9.87
ENSMUSG00000025532	1133.44	0.915646	0.329808	1.56347	0.117942	1	9.68	10.27	9.52	10.77
ENSMUSG00000032470	96.4893	-1.27487	0.559601	-1.56338	0.117962	1	7.21	5.92	6.99	5.76
ENSMUSG00000024077	513.016	-1.00347	0.386072	-1.5631	0.118029	1	9.51	9.02	9.22	7.7
ENSMUSG00000029414	18.2575	-2.59508	1.40542	-1.56187	0.118319	1	5.23	4.38	4.15	0
ENSMUSG00000031605	723.591	-0.9566	0.356514	-1.56123	0.11847	1	10.01	9.46	9.71	8.34
ENSMUSG00000017057	2069.84	-0.862068	0.296181	-1.56009	0.118739	1	11.56	10.7	11.19	10.32
ENSMUSG00000002265	545.038	0.935945	0.343661	1.55952	0.118874	1	8.86	9.81	8.15	9.07
ENSMUSG00000030708	21.2267	2.10844	1.09583	1.55904	0.118986	1	3.91	5.63	2.12	4.32
ENSMUSG00000041236	1500.16	-0.871725	0.303043	-1.55663	0.11956	1	10.92	10.05	10.93	10.06
ENSMUSG00000063785	589.816	0.951158	0.354435	1.55503	0.119938	1	8.67	9.31	8.6	9.86
ENSMUSG00000025876	68.9022	-1.42221	0.65815	-1.55315	0.120387	1	6.55	5.63	6.75	4.85
ENSMUSG00000004896	314.475	1.07435	0.434556	1.55182	0.120706	1	8.26	8.7	6.98	8.69
ENSMUSG00000020231	127.673	-1.25087	0.548343	-1.55171	0.120731	1	7.6	7	7.25	5.33
ENSMUSG00000051335	143.729	-1.30495	0.583218	-1.55164	0.120747	1	7.11	6.88	8.08	5.69
ENSMUSG00000034706	3.40613	5.12446	3.04502	1.55154	0.120773	NA	0	1.68	0	3.63
ENSMUSG00000106106	92252.8	-0.841644	0.284706	-1.55123	0.120847	1	16.26	15.23	17.24	16.58
ENSMUSG00000024542	107.922	-1.2645	0.557564	-1.55049	0.121024	1	7.53	6.64	6.84	5.19
ENSMUSG00000073557	150.71	-1.14838	0.482838	-1.54996	0.12115	1	7.9	6.94	7.45	6.12
ENSMUSG00000020812	69.36	1.38173	0.633391	1.54996	0.12115	1	5.54	6.81	5.04	6.49
ENSMUSG00000052525	11.5011	2.68467	1.47422	1.54975	0.121203	1	2.58	4.13	1.42	4.58
ENSMUSG00000031853	276.858	-1.08329	0.441012	-1.54938	0.121291	1	8.59	8.09	8.43	6.75
ENSMUSG00000060708	543.366	0.9407	0.349078	1.54894	0.121397	1	8.57	9.32	8.51	9.64
ENSMUSG00000042121	382.123	-0.973334	0.37031	-1.54825	0.121561	1	8.86	7.99	9.1	8.04
ENSMUSG00000036430	685.75	1.00836	0.393191	1.54724	0.121807	1	8.73	9.06	8.73	10.41
ENSMUSG00000025153	44427.7	-0.931478	0.343557	-1.54698	0.121867	1	14.46	14.16	16.64	15.08
ENSMUSG00000032038	3452.34	-0.869374	0.303806	-1.54498	0.122351	1	12.24	11.65	11.96	10.81
ENSMUSG00000024899	11104.8	-0.834567	0.281286	-1.54493	0.122364	1	13.77	12.88	13.83	13.04
ENSMUSG00000025991	125699	-0.895926	0.321144	-1.54425	0.122528	1	17.22	16.82	17.37	15.98
ENSMUSG00000023845	307.674	-1.20851	0.523578	-1.5442	0.122541	1	8.93	8.87	7.88	5.42
ENSMUSG00000072244	23.95	1.98717	1.02788	1.54411	0.122561	1	3.83	5.18	2.95	5.38
ENSMUSG00000032409	253.918	-1.03237	0.409621	-1.54379	0.122639	1	8.8	7.69	7.91	6.97
ENSMUSG00000044763	897.483	0.898303	0.323528	1.54022	0.123507	1	9.39	10.45	9.16	9.9
ENSMUSG00000074240	7.94327	3.08922	1.74804	1.53843	0.123945	NA	1.41	3.83	1.42	4.02
ENSMUSG00000057506	356.649	1.0081	0.395816	1.53632	0.124461	1	7.9	8.5	7.83	9.23
ENSMUSG00000005553	26.6323	-2.16721	1.1505	-1.53604	0.124529	1	5.84	1.68	4.71	4.58
ENSMUSG00000035112	72.2513	1.43466	0.674102	1.53487	0.124816	1	4.87	7.1	5.66	6.25
ENSMUSG00000040614	8.4687	3.09785	1.76098	1.53202	0.125518	NA	1.8	3.12	0.88	4.58
ENSMUSG00000091562	50.4689	-4.31493	2.55604	-1.53164	0.125612	1	7.02	5.26	5.21	0
ENSMUSG00000005034	1913.91	-0.869099	0.306328	-1.53136	0.125681	1	11.38	10.72	11.13	10.05
ENSMUSG00000032420	3802.73	-0.84518	0.290989	-1.52989	0.126045	1	12.52	11.55	11.95	11.23
ENSMUSG00000027710	1830.35	-0.857931	0.299368	-1.52966	0.126101	1	11.21	10.41	11.2	10.28
ENSMUSG00000025246	1858.25	-0.888216	0.319258	-1.52922	0.12621	1	11.04	10.49	11.42	10.19
ENSMUSG00000029735	467.944	-0.964778	0.369505	-1.52847	0.126395	1	9.45	8.17	9.08	8.44
ENSMUSG00000113581	44.7732	1.64545	0.8153	1.52759	0.126614	1	3.45	5.97	5.37	6.09
ENSMUSG00000033105	2137.45	-0.85242	0.296179	-1.52752	0.126631	1	11.18	10.27	11.63	10.84
ENSMUSG00000031327	545.05	-0.926305	0.34457	-1.52743	0.126655	1	9.66	8.68	9.28	8.41
ENSMUSG00000037577	3.00458	5.24867	3.17566	1.52682	0.126805	NA	0	2.43	0	3.11
ENSMUSG00000021379	278.396	1.0717	0.439945	1.52678	0.126815	1	7.21	8.87	7.72	8.19
ENSMUSG00000021177	96.759	-1.28354	0.57878	-1.52656	0.126872	1	7.16	5.42	7.02	6.22
ENSMUSG00000067879	5.06988	4.03974	2.38457	1.52637	0.126917	NA	1.41	3.59	0	3.11
ENSMUSG00000074890	655.654	0.917845	0.339286	1.52628	0.12694	1	8.85	9.58	8.79	9.9
ENSMUSG00000048878	2955.85	0.847077	0.292976	1.52598	0.127014	1	10.8	11.76	11.27	12.01
ENSMUSG00000050240	101.424	1.25653	0.561526	1.52536	0.127169	1	6.29	7.13	5.53	7.19
ENSMUSG00000022390	1116.74	-0.881183	0.315698	-1.52419	0.127462	1	10.51	9.78	10.48	9.45
ENSMUSG00000022617	1370.21	0.896815	0.325966	1.52413	0.127476	1	9.98	10.53	9.8	11.04
ENSMUSG00000033487	2423.05	-0.909604	0.334491	-1.52352	0.127628	1	11.65	11.23	11.54	10.13
ENSMUSG00000024085	7253.55	-0.911458	0.335755	-1.52331	0.127682	1	13.23	12.88	13.09	11.62
ENSMUSG00000026389	626.894	-0.945682	0.358352	-1.52276	0.12782	1	9.72	8.4	9.63	9.06
ENSMUSG00000070369	12.3022	3.03753	1.73218	1.52266	0.127843	1	0	5.26	2.95	2.6
ENSMUSG00000024990	116172	0.822809	0.277892	1.52149	0.128137	1	15.81	16.59	16.74	17.61
ENSMUSG00000021866	406.831	-0.997679	0.393282	-1.51972	0.12858	1	8.94	8.4	9.2	7.74
ENSMUSG00000024211	3.53314	-4.92261	2.97846	-1.51844	0.128904	NA	3.45	0	2.38	0
ENSMUSG00000052917	188.285	-1.08858	0.453533	-1.51825	0.128951	1	8.4	7.06	7.51	6.7
ENSMUSG00000025531	484.067	-0.957172	0.367286	-1.517	0.129268	1	9.44	8.77	9.15	7.9
ENSMUSG00000036572	784.843	0.95735	0.367407	1.51698	0.129272	1	9.07	9.49	8.96	10.44
ENSMUSG00000079845	5.54099	3.92935	2.32909	1.51533	0.129689	NA	0	4.04	1.42	2.6
ENSMUSG00000028434	2954.15	-0.839975	0.290555	-1.51426	0.129961	1	11.79	10.94	11.98	11.15
ENSMUSG00000091586	371.635	1.02	0.409982	1.51226	0.130467	1	8.41	8.88	7.42	8.99
ENSMUSG00000066440	921.212	-0.886297	0.321631	-1.51197	0.130541	1	10.44	9.67	9.95	8.95
ENSMUSG00000063296	6.45831	-3.70971	2.18917	-1.51186	0.13057	NA	3.99	0	3.23	1.82
ENSMUSG00000044167	2499.46	0.843255	0.293285	1.51135	0.1307	1	10.59	11.48	11	11.8
ENSMUSG00000034528	18094.3	0.837479	0.289617	1.51054	0.130905	1	13.35	14.41	13.95	14.57
ENSMUSG00000039976	735.465	-0.923576	0.346644	-1.51041	0.130938	1	9.95	9.36	9.84	8.58
ENSMUSG00000029370	430.805	-0.989216	0.390176	-1.51013	0.131011	1	8.73	8.2	9.53	8.08
ENSMUSG00000020107	1388.44	0.886775	0.32263	1.50877	0.131357	1	9.78	10.36	10	11.19
ENSMUSG00000114610	7.63362	3.40674	1.99302	1.50864	0.131392	NA	2.58	4.04	0	3.48
ENSMUSG00000049013	2.92033	5.24218	3.21002	1.50846	0.131437	NA	0	2.93	0	2.6
ENSMUSG00000020728	8.40026	-3.07684	1.77638	-1.5069	0.131835	NA	4.26	1.07	3.67	1.82
ENSMUSG00000045482	924.844	-0.961032	0.372339	-1.50678	0.131868	1	10.25	9.89	10.16	8.59
ENSMUSG00000049562	154.638	1.12813	0.483806	1.50501	0.132322	1	6.89	7.67	6.32	7.79
ENSMUSG00000042249	149.667	-1.18286	0.520378	-1.50441	0.132475	1	7.9	7.27	7.33	5.58
ENSMUSG00000040990	118.477	-1.19696	0.529882	-1.50404	0.132571	1	7.25	6.4	7.48	5.95
ENSMUSG00000036492	250.076	1.01539	0.409195	1.50389	0.132609	1	7.48	8.38	7.28	8.4
ENSMUSG00000041115	366.513	-0.963191	0.374802	-1.50264	0.132932	1	8.84	8	9.01	7.92
ENSMUSG00000033102	983.974	-0.879779	0.319553	-1.50141	0.133251	1	10.48	9.73	10.12	9.11
ENSMUSG00000056220	113.488	-1.34257	0.6279	-1.50114	0.133319	1	7.48	7.19	6.82	4.32
ENSMUSG00000036661	211.24	-1.08545	0.456807	-1.50053	0.133478	1	8.23	7.62	8.04	6.47
ENSMUSG00000026663	2772.66	-0.883057	0.321956	-1.50038	0.133515	1	11.74	11.27	11.85	10.55
ENSMUSG00000032028	937.83	-0.888327	0.325495	-1.50026	0.133547	1	10.45	9.75	9.98	8.91
ENSMUSG00000031451	5591.33	-0.875635	0.317071	-1.50009	0.133591	1	12.97	11.67	12.64	12.19
ENSMUSG00000027722	158.628	-1.11517	0.476763	-1.50006	0.133598	1	8.06	6.69	7.43	6.59
ENSMUSG00000085912	6.52024	3.57375	2.11654	1.4995	0.133744	NA	2.11	3.29	0	3.9
ENSMUSG00000112006	495.121	-1.00515	0.40359	-1.49943	0.133763	1	9.9	8.27	8.66	8.29
ENSMUSG00000071042	405.154	-1.06476	0.443383	-1.4993	0.133796	1	9.15	8.89	8.84	6.94
ENSMUSG00000034300	997.249	0.877048	0.318233	1.49905	0.13386	1	9.57	10.31	9.35	10.36
ENSMUSG00000024924	752.95	-0.909966	0.340216	-1.49895	0.133887	1	9.97	9.34	9.89	8.7
ENSMUSG00000041684	518.779	-0.935503	0.357355	-1.49852	0.133999	1	9.49	8.78	9.32	8.15
ENSMUSG00000021892	2079.55	-0.906243	0.338117	-1.49724	0.13433	1	11.39	10.99	11.35	9.95
ENSMUSG00000034848	181.452	-1.07637	0.45213	-1.49597	0.134662	1	7.95	7.02	7.95	6.73
ENSMUSG00000026766	3238.6	0.833238	0.289663	1.49566	0.134742	1	10.96	11.75	11.37	12.25
ENSMUSG00000038528	15.51	2.29248	1.26535	1.49562	0.134754	1	2.77	4.13	2.38	5.19
ENSMUSG00000024777	538.507	0.919084	0.347074	1.4956	0.134758	1	8.58	9.36	8.5	9.56
ENSMUSG00000053219	376.933	-0.963425	0.376812	-1.49524	0.134852	1	9.1	7.93	8.81	8.07
ENSMUSG00000024736	88.0454	1.26161	0.576259	1.49517	0.13487	1	5.49	6.84	5.94	7.08
ENSMUSG00000038302	316.972	-0.991642	0.395998	-1.49405	0.135162	1	8.47	7.22	8.91	8.17
ENSMUSG00000047423	1087.94	0.921089	0.348828	1.49383	0.13522	1	9.4	9.84	9.57	10.97
ENSMUSG00000054150	103.894	-1.2964	0.600306	-1.49324	0.135375	1	7.39	6.8	6.82	4.79
ENSMUSG00000032254	58.1115	-1.42983	0.689863	-1.49281	0.135487	1	6.76	5.18	6	4.79
ENSMUSG00000022019	335.573	-0.971504	0.382855	-1.49274	0.135504	1	8.94	8.1	8.63	7.53
ENSMUSG00000061356	3.33353	-4.9389	3.04085	-1.49264	0.135531	NA	2.93	0	2.95	0
ENSMUSG00000038893	92.338	-1.25019	0.570297	-1.49078	0.136019	1	6.97	5.86	7.1	5.73
ENSMUSG00000022951	1395.63	0.859131	0.308168	1.48987	0.136258	1	9.71	10.44	10.13	11.13
ENSMUSG00000023186	1237.23	-0.879539	0.322113	-1.48873	0.136559	1	10.83	10.19	10.4	9.27
ENSMUSG00000027483	14.7359	2.52941	1.43048	1.4886	0.136592	1	2.58	2.93	1.42	5.55
ENSMUSG00000030521	720.727	0.904893	0.339281	1.48813	0.136717	1	9.09	9.74	8.85	10.01
ENSMUSG00000058558	4157.91	0.860076	0.309376	1.48711	0.136985	1	11.21	11.72	11.69	12.89
ENSMUSG00000089785	4.12147	4.37471	2.67305	1.48696	0.137026	NA	0.87	2.7	0	3.48
ENSMUSG00000009647	779.852	-0.883593	0.325303	-1.4866	0.137122	1	9.85	8.95	10.11	9.24
ENSMUSG00000033389	11.953	-2.56497	1.45639	-1.48653	0.137139	1	4.2	2.43	4.61	1.82
ENSMUSG00000101892	331.48	0.966788	0.381376	1.48617	0.137235	1	7.5	8.37	8.05	9.11
ENSMUSG00000035828	1461.53	0.890844	0.330857	1.48355	0.137928	1	10.29	10.78	9.69	10.98
ENSMUSG00000048218	815.52	0.883708	0.32641	1.48191	0.138365	1	9.23	9.97	9.09	10.12
ENSMUSG00000041372	28.3826	-1.8791	0.998518	-1.4813	0.138527	1	6.17	3.45	4.46	3.63
ENSMUSG00000046908	50.7368	1.49874	0.741745	1.48129	0.138528	1	4.2	5.18	5	6.91
ENSMUSG00000026434	3900.34	0.825365	0.287241	1.48086	0.138643	1	11.23	12.05	11.66	12.48
ENSMUSG00000030447	1652.09	-0.864575	0.313731	-1.48081	0.138658	1	11.12	10.52	10.97	9.84
ENSMUSG00000040471	994.527	-0.894415	0.334176	-1.4795	0.139006	1	10.2	8.98	10.42	9.86
ENSMUSG00000025064	3.33852	-4.8967	3.04034	-1.47901	0.139138	NA	2.58	0	3.23	0
ENSMUSG00000022878	5.77406	3.79034	2.29393	1.47796	0.139418	NA	0	4.22	1.42	2.27
ENSMUSG00000111771	14.3137	-2.41356	1.36288	-1.47742	0.139562	1	4.91	1.68	4.28	3.11
ENSMUSG00000007827	239.877	-1.03315	0.428698	-1.47692	0.139697	1	8.45	7.72	8.17	6.83
ENSMUSG00000026430	437.886	-0.939466	0.366253	-1.47293	0.140769	1	9.19	8.46	9.14	7.99
ENSMUSG00000044948	109.656	1.19462	0.539662	1.47245	0.1409	1	6.04	7.53	6.09	6.96
ENSMUSG00000020708	4791.17	0.843238	0.301027	1.47242	0.140907	1	11.26	11.82	12.01	13.13
ENSMUSG00000019303	19.0947	2.21092	1.23054	1.47165	0.141116	1	4.2	5.04	1.42	4.72
ENSMUSG00000110702	20.6453	1.99656	1.08497	1.47153	0.141148	1	3.56	5.42	2.78	4.65
ENSMUSG00000063446	42.4545	-1.63578	0.840368	-1.47052	0.14142	1	5.43	4.78	6.46	3.9
ENSMUSG00000022672	176.341	-1.10863	0.482216	-1.46954	0.141687	1	8.33	6.72	7.41	6.82
ENSMUSG00000024975	3664.31	-0.823899	0.288473	-1.46946	0.141709	1	12.04	11.26	12.34	11.47
ENSMUSG00000031788	309.295	-1.04482	0.438909	-1.46915	0.141792	1	8.61	8.21	8.73	7.03
ENSMUSG00000026463	267.527	-1.06849	0.455838	-1.4665	0.142512	1	8.34	7.95	8.6	6.85
ENSMUSG00000031075	87.9536	-1.28436	0.603178	-1.46617	0.142602	1	6.87	6.11	7.04	5.24
ENSMUSG00000074580	14.3029	2.30493	1.30003	1.4653	0.14284	1	2.93	4.59	2.12	4.65
ENSMUSG00000021149	2052.52	0.835248	0.297221	1.4644	0.143086	1	10.61	11.36	10.45	11.36
ENSMUSG00000036206	50.0113	-1.48973	0.745628	-1.46149	0.143882	1	6.14	5.09	6.29	4.41
ENSMUSG00000055561	7.75282	-3.32239	2.00065	-1.46072	0.144093	NA	4.26	2.43	3.23	0
ENSMUSG00000025597	40.8818	-1.73763	0.916238	-1.45992	0.144313	1	5.88	5.53	5.82	2.6
ENSMUSG00000079507	454.536	-0.967766	0.388914	-1.45988	0.144324	1	8.93	7.48	9.4	8.91
ENSMUSG00000074743	313.887	0.979598	0.397377	1.45856	0.144686	1	7.71	8.99	7.71	8.38
ENSMUSG00000043432	273.984	0.994979	0.408111	1.45789	0.144872	1	7.44	8.15	7.56	8.82
ENSMUSG00000058317	539.602	-0.936033	0.368075	-1.45632	0.145305	1	9.14	7.85	9.68	9.1
ENSMUSG00000027995	261.867	0.987571	0.403494	1.45621	0.145335	1	7.59	8.65	7.31	8.22
ENSMUSG00000090086	148.93	1.14188	0.509732	1.45542	0.145553	1	7.29	7.93	5.58	7.24
ENSMUSG00000038759	470.051	-0.96022	0.384937	-1.45535	0.145571	1	9.34	8.84	9.15	7.72
ENSMUSG00000023043	10670.1	0.905743	0.34752	1.45529	0.145589	1	12.12	12.38	13.03	14.58
ENSMUSG00000054716	637.271	0.900906	0.344254	1.45505	0.145657	1	8.53	9.19	8.97	10.11
ENSMUSG00000028163	939.826	-0.886457	0.334664	-1.45357	0.146067	1	10.38	9.81	10.06	8.86
ENSMUSG00000031712	55.3898	-1.41889	0.701083	-1.4533	0.14614	1	6.53	4.99	6.16	4.92
ENSMUSG00000022636	1631.3	-0.838896	0.302651	-1.45017	0.147012	1	11.06	10.3	11	10.08
ENSMUSG00000004462	728.86	-0.889304	0.337418	-1.45014	0.147019	1	9.96	9.29	9.8	8.68
ENSMUSG00000045636	5855.62	-0.850733	0.310912	-1.44971	0.147138	1	12.92	12.45	12.78	11.56
ENSMUSG00000113918	60.5532	1.4154	0.700575	1.44938	0.147233	1	5.16	5.89	4.88	6.93
ENSMUSG00000028082	2223.14	-0.859496	0.317086	-1.44912	0.147304	1	11.54	11.02	11.39	10.18
ENSMUSG00000026333	384.13	0.934535	0.368882	1.44907	0.147319	1	8.28	9.3	7.74	8.59
ENSMUSG00000030231	779.591	-0.909286	0.351701	-1.44807	0.147599	1	10.09	9.58	9.82	8.51
ENSMUSG00000020154	3751.57	-0.870698	0.325187	-1.44747	0.147765	1	12.26	11.85	12.16	10.83
ENSMUSG00000031930	794.886	-0.881286	0.332779	-1.44626	0.148104	1	9.84	8.76	10.14	9.46
ENSMUSG00000026494	15.5401	-2.2348	1.26961	-1.44517	0.148411	1	5.09	2.7	4.28	2.6
ENSMUSG00000038679	37.5332	-1.61002	0.837487	-1.44482	0.148509	1	6.22	4.78	5.31	3.63
ENSMUSG00000050541	2188.74	-0.859828	0.318335	-1.44448	0.148604	1	11.59	10.38	11.31	10.81
ENSMUSG00000021733	344.269	-0.999739	0.415297	-1.44412	0.148705	1	9	8.53	8.54	7
ENSMUSG00000006587	10.3222	-2.72663	1.61166	-1.44362	0.148846	NA	4.87	1.68	3.23	1.82
ENSMUSG00000006345	29.7978	1.89611	1.03637	1.4436	0.148851	1	3.99	4.22	2.95	6.34
ENSMUSG00000115509	49.9762	-1.46907	0.740618	-1.44349	0.148883	1	6.56	4.78	5.79	4.72
ENSMUSG00000036777	42.887	-1.57312	0.812747	-1.4434	0.148907	1	6.32	5.26	5.53	3.48
ENSMUSG00000002107	389.731	-0.936199	0.371536	-1.4432	0.148965	1	8.94	7.85	9.06	8.28
ENSMUSG00000031549	2704.4	-0.830112	0.298071	-1.44298	0.149025	1	11.83	10.82	11.68	11.03
ENSMUSG00000015202	397.246	-0.937642	0.372602	-1.44294	0.149038	1	9.06	8.32	8.99	7.86
ENSMUSG00000012123	316.442	0.954237	0.384127	1.44285	0.149063	1	7.47	8.41	7.99	8.96
ENSMUSG00000071064	6.18943	-3.60879	2.22397	-1.44282	0.149072	NA	2.93	1.68	4.08	0
ENSMUSG00000022103	62.7161	-1.43548	0.717724	-1.44272	0.149098	1	6.68	5.97	6.19	4.02
ENSMUSG00000049690	15.1409	-2.23904	1.27585	-1.44142	0.149465	1	4.78	2.7	4.61	2.6
ENSMUSG00000020032	129.362	-1.15143	0.521356	-1.44129	0.149501	1	7.56	6.8	7.36	5.83
ENSMUSG00000021431	930.511	0.884444	0.336151	1.44115	0.149543	1	9.64	10.19	9.05	10.27
ENSMUSG00000045333	5.76275	-3.69735	2.28936	-1.4403	0.149783	NA	3.34	1.68	3.67	0
ENSMUSG00000069668	3572.34	-0.94825	0.380691	-1.44015	0.149826	1	12.57	10.8	11.72	11.58
ENSMUSG00000037643	600.684	-0.95184	0.383233	-1.43996	0.149879	1	9.71	9.32	9.43	7.91
ENSMUSG00000045664	316.797	0.955196	0.385594	1.43985	0.149911	1	7.31	8.17	8.08	9.11
ENSMUSG00000030123	1213.43	-0.915037	0.357736	-1.43971	0.149949	1	10.65	10.3	10.51	9.04
ENSMUSG00000039628	71.8109	1.3843	0.683803	1.43945	0.150023	1	5.16	5.63	5.18	7.41
ENSMUSG00000045128	8432.29	0.862017	0.32103	1.43917	0.150102	1	12.06	12.45	12.73	14.06
ENSMUSG00000022843	1292.58	-0.842255	0.307326	-1.43904	0.150139	1	10.88	10.08	10.48	9.6
ENSMUSG00000090946	497.043	0.902925	0.349566	1.43871	0.150232	1	8.6	9.44	8.27	9.23
ENSMUSG00000041769	1791.13	0.830342	0.29922	1.43821	0.150374	1	10.13	10.92	10.5	11.38
ENSMUSG00000020451	217.616	-1.01175	0.425454	-1.43786	0.150473	1	8.33	7.3	8.04	7.06
ENSMUSG00000021806	288.856	-1.0954	0.48378	-1.43744	0.150594	1	8.63	8.43	8.39	6.36
ENSMUSG00000054702	31.0622	-1.70529	0.909394	-1.43534	0.15119	1	5.49	4.13	5.7	3.78
ENSMUSG00000061039	13.4265	2.31752	1.33763	1.43352	0.15171	1	2.11	4.66	2.78	4.41
ENSMUSG00000020790	1334.87	-0.853099	0.316483	-1.43167	0.152238	1	10.89	10.25	10.56	9.5
ENSMUSG00000046223	44.1418	1.50777	0.774154	1.43094	0.152448	1	4.38	6.25	4.75	5.83
ENSMUSG00000054920	1070.54	-0.862597	0.323584	-1.42961	0.15283	1	10.51	9.88	10.33	9.23
ENSMUSG00000035517	1021.68	-0.877793	0.334303	-1.42922	0.152941	1	10.4	9.86	10.31	9.09
ENSMUSG00000037112	151.809	-1.09765	0.488139	-1.4292	0.152948	1	8.03	6.61	7.3	6.55
ENSMUSG00000066643	109.974	-1.17081	0.540206	-1.42688	0.153614	1	7.16	6.27	7.35	5.92
ENSMUSG00000052981	3.12643	-4.84213	3.11594	-1.42561	0.15398	NA	2.77	0	2.95	0
ENSMUSG00000062866	280.375	-1.00337	0.423366	-1.42517	0.154108	1	8.69	8.12	8.31	6.86
ENSMUSG00000032812	2004.92	-0.822553	0.296738	-1.42399	0.154449	1	11.41	10.6	11.23	10.39
ENSMUSG00000024795	32.028	-1.66808	0.890721	-1.42365	0.154546	1	5.71	4.04	5.56	4.02
ENSMUSG00000078317	447.78	0.923857	0.368118	1.42307	0.154717	1	8.13	8.77	8.35	9.55
ENSMUSG00000033634	21529.8	-0.836083	0.306537	-1.42261	0.154848	1	15.1	13.88	14.35	13.89
ENSMUSG00000047037	52.0864	-1.4403	0.731275	-1.42258	0.154858	1	6.47	5.38	5.98	4.23
ENSMUSG00000006276	410.347	-0.936003	0.377298	-1.42064	0.155422	1	9.07	8.44	9.06	7.82
ENSMUSG00000045078	773.146	-0.879722	0.337765	-1.42028	0.155525	1	9.96	9.35	9.97	8.82
ENSMUSG00000004952	152.576	1.07282	0.473877	1.41983	0.155658	1	6.94	7.93	6.27	7.42
ENSMUSG00000035811	6214.09	0.804722	0.285292	1.41862	0.156009	1	12.25	13.14	12.02	12.73
ENSMUSG00000113170	10.1932	2.607	1.55651	1.41791	0.156216	NA	2.36	3.71	1.42	4.58
ENSMUSG00000033594	1306.17	0.834629	0.306569	1.41772	0.156273	1	9.45	10.3	10.21	11.03
ENSMUSG00000049728	172.306	1.06079	0.466469	1.41658	0.156605	1	6.81	7.54	6.78	8.16
ENSMUSG00000035951	4.56662	3.92355	2.48747	1.41652	0.156623	NA	0	3.12	1.42	3.31
ENSMUSG00000042473	769.538	-0.965889	0.399724	-1.4157	0.156864	1	10.02	9.79	9.8	8.08
ENSMUSG00000034063	8.17033	2.88462	1.75577	1.41511	0.157035	NA	2.11	4.45	0.88	3.11
ENSMUSG00000032076	1339.93	-0.844565	0.3142	-1.41491	0.157095	1	10.46	9.43	10.96	10.31
ENSMUSG00000061360	1413.12	0.866311	0.329642	1.4146	0.157186	1	9.72	10.21	10.07	11.32
ENSMUSG00000028051	756.315	0.996204	0.421504	1.41447	0.157224	1	8.13	10.01	9.68	9.8
ENSMUSG00000087579	219.894	-1.02031	0.438637	-1.41417	0.157311	1	8.52	7.77	7.73	6.43
ENSMUSG00000112637	29.1958	1.75077	0.955518	1.41365	0.157463	1	3.45	4.38	3.85	6.22
ENSMUSG00000022237	994.781	-0.845704	0.315543	-1.4125	0.157804	1	10.45	9.63	10.18	9.31
ENSMUSG00000036167	470.4	-0.947705	0.387761	-1.41248	0.157808	1	9.35	8.88	9.12	7.68
ENSMUSG00000024330	29.6456	1.70365	0.923293	1.41196	0.157963	1	3.99	5.99	3.67	4.92
ENSMUSG00000071112	2.64515	5.10817	3.33621	1.41123	0.158176	NA	0	2.7	0	2.6
ENSMUSG00000062132	2.64515	5.10817	3.33621	1.41123	0.158176	NA	0	2.7	0	2.6
ENSMUSG00000037437	2.64515	5.10817	3.33621	1.41123	0.158176	NA	0	2.7	0	2.6
ENSMUSG00000074024	131.83	1.20534	0.570686	1.41119	0.15819	1	6.54	6.82	5.94	8.04
ENSMUSG00000110501	2.72939	5.05538	3.29918	1.41107	0.158224	NA	0	2.11	0	3.11
ENSMUSG00000115508	2.72939	5.05538	3.29918	1.41107	0.158224	NA	0	2.11	0	3.11
ENSMUSG00000030255	75.813	-1.26966	0.616328	-1.41103	0.158236	1	6.72	5.63	6.79	5.38
ENSMUSG00000061780	13.4539	2.403	1.41969	1.41088	0.15828	1	1.41	5.04	3.1	3.78
ENSMUSG00000048578	5034.34	-0.803266	0.286168	-1.40919	0.158779	1	12.51	11.78	12.77	11.89
ENSMUSG00000016028	1382.55	-0.896246	0.352263	-1.40874	0.158913	1	10.76	10.41	10.8	9.36
ENSMUSG00000043153	130.641	-1.13102	0.51898	-1.40857	0.158963	1	7.73	6.18	7.22	6.53
ENSMUSG00000027655	178.188	-1.0393	0.454237	-1.40742	0.159304	1	7.98	7.08	7.83	6.66
ENSMUSG00000105814	43.3622	1.56596	0.828611	1.40713	0.15939	1	3.45	4.13	4.71	6.94
ENSMUSG00000051518	665.547	0.897144	0.353341	1.40698	0.159433	1	8.39	8.93	9.09	10.34
ENSMUSG00000032867	1210.21	-0.838215	0.311488	-1.40685	0.159473	1	10.34	9.62	10.83	9.88
ENSMUSG00000010608	4110.97	0.850194	0.32043	1.40497	0.160031	1	11.38	11.8	11.54	12.82
ENSMUSG00000027803	521.596	-0.922903	0.372294	-1.40454	0.160158	1	9.36	8.85	9.45	8.11
ENSMUSG00000046761	898.356	0.889358	0.348415	1.40453	0.160162	1	9.34	9.8	9.21	10.52
ENSMUSG00000038541	31.9138	-1.65728	0.895975	-1.40325	0.160542	1	5.96	4.22	5.21	3.78
ENSMUSG00000037656	2598.51	-0.81234	0.294243	-1.40136	0.161108	1	11.69	10.98	11.69	10.79
ENSMUSG00000021509	544.588	-0.961365	0.40069	-1.40099	0.161216	1	9.49	7.88	9.41	9.09
ENSMUSG00000024986	2166.68	-0.824777	0.303206	-1.40095	0.16123	1	11.45	10.43	11.41	10.79
ENSMUSG00000050919	113.824	-1.29159	0.636739	-1.40025	0.161438	1	7.29	7.15	7.1	4.58
ENSMUSG00000027801	6720.28	0.831281	0.308443	1.39825	0.162038	1	12.17	12.64	12.24	13.43
ENSMUSG00000034731	75.657	-1.31367	0.653562	-1.39798	0.162118	1	7.02	6.27	6.3	4.41
ENSMUSG00000071078	107.793	1.17359	0.553461	1.39773	0.162193	1	5.71	6.42	6.21	7.8
ENSMUSG00000044854	55.5774	1.4281	0.736127	1.39664	0.162523	1	4.55	5.18	4.96	7.08
ENSMUSG00000019806	804.676	-0.86861	0.336	-1.39467	0.163115	1	10.01	8.87	10.02	9.42
ENSMUSG00000029695	9984.55	-0.7938	0.282373	-1.39461	0.163133	1	13.88	13.17	13.3	12.43
ENSMUSG00000026409	376.284	0.991846	0.424592	1.39392	0.163342	1	8.19	9.81	7.15	7.47
ENSMUSG00000028329	614.493	0.880528	0.345058	1.3926	0.16374	1	8.63	9.28	8.84	9.95
ENSMUSG00000026853	3670.33	0.80645	0.291926	1.39231	0.16383	1	10.99	11.66	11.65	12.6
ENSMUSG00000027624	119.76	-1.19604	0.572844	-1.38963	0.16464	1	7.08	6.68	7.62	5.62
ENSMUSG00000098234	303.823	0.977241	0.415483	1.38932	0.164734	1	7.83	8.34	7.5	8.93
ENSMUSG00000009092	71.2707	1.29676	0.645884	1.38843	0.165007	1	5.57	7.29	4.96	5.76
ENSMUSG00000021838	70.4231	-1.28095	0.634915	-1.38751	0.165287	1	6.43	5.34	6.86	5.42
ENSMUSG00000038279	988.337	0.838161	0.315842	1.38728	0.165356	1	9.36	10.14	9.57	10.46
ENSMUSG00000049305	1023.82	0.847699	0.322824	1.38682	0.165496	1	9.43	10.06	9.57	10.63
ENSMUSG00000087528	15.5151	2.46892	1.49202	1.38666	0.165547	1	4.33	5.13	0	3.31
ENSMUSG00000063568	32.8051	-1.66543	0.914079	-1.38438	0.166243	1	4.78	2.7	6.12	4.98
ENSMUSG00000021597	102.404	-1.16853	0.555235	-1.38415	0.166311	1	7.57	6.14	6.63	5.76
ENSMUSG00000031530	70.1292	1.30199	0.652046	1.38332	0.166567	1	5.19	7.01	5.48	6.22
ENSMUSG00000041134	202.302	-1.23133	0.601017	-1.38321	0.1666	1	8.17	8.33	7.47	4.72
ENSMUSG00000029270	293.313	-0.955855	0.401917	-1.38301	0.166662	1	8.54	7.85	8.65	7.43
ENSMUSG00000100334	4.25034	3.96657	2.57888	1.38299	0.166667	NA	0	1.68	0.88	3.9
ENSMUSG00000049957	375.915	0.929617	0.383029	1.38271	0.166754	1	8.46	9.09	7.52	8.74
ENSMUSG00000037826	1345.82	-0.865358	0.336569	-1.38265	0.166771	1	10.95	9.66	10.55	10.11
ENSMUSG00000002055	8.73236	-3.0084	1.88709	-1.38223	0.1669	NA	3.99	2.93	3.85	0
ENSMUSG00000040265	25.9361	-1.75387	0.980805	-1.38037	0.167474	1	5.23	3.59	5.48	3.78
ENSMUSG00000048078	5.83202	-3.53257	2.27015	-1.3799	0.167618	NA	3.91	0	2.95	1.82
ENSMUSG00000090942	654.137	0.892888	0.357359	1.37925	0.167816	1	9.07	10.34	8.35	8.85
ENSMUSG00000076549	7.3586	-3.17612	2.01282	-1.37922	0.167828	NA	3.45	2.43	4.01	0
ENSMUSG00000001424	4606.38	-0.79392	0.285832	-1.37815	0.168156	1	12.1	11.31	12.83	12.04
ENSMUSG00000041632	738.479	-0.863717	0.336732	-1.37711	0.168478	1	9.44	8.38	10.21	9.55
ENSMUSG00000027204	80.7598	-1.23978	0.609858	-1.37701	0.168508	1	7	6.07	6.62	5.09
ENSMUSG00000039704	2220.97	-0.847887	0.325314	-1.37678	0.168579	1	11.53	11.09	11.37	10.11
ENSMUSG00000093861	60.3048	-1.39502	0.722761	-1.37669	0.168607	1	5.23	4.66	7.21	5.09
ENSMUSG00000054728	35.3534	-1.58795	0.862961	-1.37659	0.168638	1	6.16	4.22	5.24	4.13
ENSMUSG00000038811	408.745	0.91627	0.375054	1.37652	0.16866	1	8.24	8.87	8.04	9.24
ENSMUSG00000022534	63.4753	1.32955	0.675725	1.37563	0.168935	1	5.46	7.18	4.61	5.46
ENSMUSG00000031710	2.77152	4.92012	3.28953	1.37409	0.169413	NA	0	1.68	0	3.31
ENSMUSG00000036537	100.986	1.16634	0.55785	1.37374	0.169522	1	5.92	6.72	5.98	7.48
ENSMUSG00000027381	386.159	0.906449	0.368789	1.37327	0.169667	1	8.09	8.88	8.05	9.07
ENSMUSG00000021725	53.1298	-1.42928	0.74966	-1.373	0.169752	1	6.58	5.72	5.77	3.78
ENSMUSG00000094872	60.8377	-1.54935	0.837315	-1.37267	0.169856	1	3.45	3.59	7.63	4.72
ENSMUSG00000027272	619.675	-0.904983	0.368119	-1.37179	0.170128	1	9.89	9.43	9.25	7.89
ENSMUSG00000100147	36.1965	1.54953	0.838047	1.37168	0.170162	1	4.65	6.2	3.76	5.19
ENSMUSG00000024260	579.713	-0.866834	0.340414	-1.37137	0.170259	1	9.75	8.9	9.31	8.44
ENSMUSG00000092274	1483.66	0.999984	0.437675	1.37084	0.170424	1	10.75	10.66	8.95	11.04
ENSMUSG00000010601	4090	-0.828358	0.312556	-1.3705	0.170532	1	12.5	11.3	12.19	11.73
ENSMUSG00000032840	468.08	0.890675	0.358176	1.36993	0.170709	1	8.17	8.88	8.49	9.56
ENSMUSG00000051855	131.956	-1.19363	0.579669	-1.36911	0.170965	1	7.65	7.37	7.09	4.92
ENSMUSG00000039100	5951.27	-0.798483	0.291168	-1.36857	0.171134	1	13.13	12.49	12.55	11.59
ENSMUSG00000035226	85.8713	-1.23778	0.612461	-1.3679	0.171344	1	5.69	4.99	7.66	5.95
ENSMUSG00000031714	456.68	-0.930471	0.387828	-1.3678	0.171375	1	9.16	8.71	9.25	7.84
ENSMUSG00000047466	205.445	-1.11744	0.524607	-1.36757	0.171445	1	8.3	8.11	7.58	5.46
ENSMUSG00000025509	3342.24	0.848577	0.328181	1.36686	0.17167	1	10.99	11.36	11.28	12.6
ENSMUSG00000073792	287.739	-0.944858	0.398632	-1.36682	0.171682	1	8.57	7.8	8.56	7.45
ENSMUSG00000024561	1813.03	0.875421	0.347903	1.36653	0.171772	1	10.16	11.59	10.4	10.72
ENSMUSG00000025241	1215.84	-0.822869	0.309473	-1.36642	0.171809	1	10.98	10.19	10.08	9.22
ENSMUSG00000079652	3.88841	4.17386	2.7632	1.36576	0.172015	NA	0.87	2.11	0	3.63
ENSMUSG00000020841	1072.54	-0.88414	0.354584	-1.36537	0.172135	1	10.43	10.06	10.38	8.98
ENSMUSG00000001943	18.2454	2.01787	1.18538	1.36485	0.172299	1	3.83	4.94	2.12	4.79
ENSMUSG00000026623	7482.04	-0.789256	0.285386	-1.36397	0.172579	1	13.6	12.69	12.72	12.04
ENSMUSG00000044139	55.8119	1.36005	0.704234	1.36325	0.172804	1	4.98	5.89	4.96	6.72
ENSMUSG00000040170	1458.76	-0.858862	0.336857	-1.36218	0.17314	1	11.17	10.74	10.34	9.04
ENSMUSG00000027474	106.137	1.12961	0.536372	1.36027	0.173743	1	6.16	7.19	6	7.2
ENSMUSG00000047414	25.5335	-1.87066	1.08178	-1.35948	0.173996	1	5.66	4.78	4.61	1.82
ENSMUSG00000075592	20.3877	-2.07039	1.22902	-1.35912	0.174108	1	5.16	4.52	4.61	1.18
ENSMUSG00000021143	524.936	-0.884336	0.356482	-1.35865	0.174256	1	9.54	8.88	9.25	8.14
ENSMUSG00000074682	28.7432	1.66442	0.930806	1.35841	0.174332	1	3.45	5.34	4.28	5.58
ENSMUSG00000050556	116.565	-1.16985	0.566881	-1.35804	0.174452	1	7.19	6.72	7.43	5.55
ENSMUSG00000038860	7.83588	-3.05976	1.95951	-1.35736	0.174667	NA	3.75	2.7	3.85	0
ENSMUSG00000113238	18.9306	1.96327	1.15342	1.35534	0.175309	1	3.56	4.59	2.59	5.24
ENSMUSG00000044339	101.703	1.15157	0.554591	1.35517	0.175363	1	6.05	6.87	5.92	7.39
ENSMUSG00000007476	556.518	0.906198	0.373547	1.35511	0.175381	1	8.41	8.85	8.65	10.01
ENSMUSG00000043541	4.43526	3.76797	2.48576	1.35491	0.175448	NA	1.41	3.59	0	2.6
ENSMUSG00000070822	4.43526	3.76797	2.48576	1.35491	0.175448	NA	1.41	3.59	0	2.6
ENSMUSG00000101589	2.91434	-4.73639	3.20145	-1.35451	0.175574	NA	2.93	0	2.59	0
ENSMUSG00000038583	30.5881	1.78285	1.02139	1.35389	0.175771	1	3.08	3.29	3.57	6.59
ENSMUSG00000036615	593.952	0.85872	0.33888	1.35364	0.175853	1	8.71	9.63	8.74	9.54
ENSMUSG00000033016	364.774	-0.920353	0.384448	-1.35351	0.175893	1	8.95	8.31	8.83	7.63
ENSMUSG00000014355	1427.66	-0.831898	0.319265	-1.35279	0.176123	1	11	10.45	10.6	9.49
ENSMUSG00000022817	3342.45	-0.796344	0.292985	-1.35278	0.176126	1	11.8	10.88	12.25	11.58
ENSMUSG00000018547	1027.28	-0.840464	0.325604	-1.35276	0.176133	1	10.5	9.88	10.18	9.12
ENSMUSG00000051236	528.63	-0.93466	0.395402	-1.35219	0.176314	1	9.45	9.11	9.33	7.79
ENSMUSG00000033720	798.691	-0.845912	0.330146	-1.35065	0.176807	1	9.89	8.88	10.09	9.42
ENSMUSG00000031775	130.014	1.08217	0.505135	1.35048	0.176863	1	5.86	7.16	6.85	7.7
ENSMUSG00000089862	539.601	-0.867516	0.346323	-1.34994	0.177036	1	9.37	8.4	9.52	8.75
ENSMUSG00000095416	4.688	3.75535	2.48626	1.34956	0.177157	NA	1.41	2.43	0	3.78
ENSMUSG00000086054	264.807	0.94824	0.406412	1.34898	0.177344	1	7.6	8.35	7.41	8.54
ENSMUSG00000076576	14.2873	-2.50277	1.55921	-1.34861	0.177463	1	3.99	4.04	4.8	0
ENSMUSG00000020734	4.29144	3.81747	2.53645	1.34734	0.177871	NA	0	2.93	1.42	3.31
ENSMUSG00000055313	22.8656	-1.82748	1.06032	-1.34628	0.178213	1	5.54	4.13	4.66	2.6
ENSMUSG00000019978	676.079	-0.8944	0.367256	-1.3462	0.178238	1	9.82	9.41	9.66	8.29
ENSMUSG00000037411	63.6346	1.4508	0.780964	1.34552	0.178458	1	5.62	5.63	4.28	7.14
ENSMUSG00000049630	52.3581	1.466	0.792916	1.34441	0.178816	1	4.13	4.45	4.75	7.2
ENSMUSG00000028699	4.28645	3.84841	2.56819	1.34274	0.179356	NA	1.41	2.93	0	3.31
ENSMUSG00000035713	65.4693	1.27315	0.650703	1.34186	0.179641	1	5.71	6.8	4.8	6.22
ENSMUSG00000005625	5475.51	0.812379	0.307761	1.33993	0.180267	1	11.56	12.02	12.15	13.31
ENSMUSG00000076587	4.44026	3.80146	2.53927	1.33954	0.180394	NA	0	3.59	1.42	2.6
ENSMUSG00000021384	13.5916	2.22974	1.36635	1.33914	0.180526	1	3.45	4.83	1.42	4.02
ENSMUSG00000100277	69.5616	1.2568	0.640055	1.33863	0.18069	1	5.35	6.92	5.4	6.29
ENSMUSG00000016477	212.362	-0.976511	0.430699	-1.33855	0.180718	1	8.21	7.1	8.07	7.24
ENSMUSG00000052392	6130.71	0.861772	0.344988	1.33852	0.180728	1	12.31	12.56	11.79	13.27
ENSMUSG00000032841	90.3176	-1.21229	0.607018	-1.33816	0.180844	1	6.89	6.31	7.03	5.19
ENSMUSG00000029640	959.371	-0.87497	0.355046	-1.33777	0.180971	1	10.5	10.11	9.86	8.49
ENSMUSG00000052957	785.279	-0.845184	0.33292	-1.33721	0.181153	1	10.05	9.41	9.89	8.83
ENSMUSG00000096422	15.9495	-2.06605	1.2463	-1.3368	0.181288	1	4.13	2.43	5.18	3.11
ENSMUSG00000048827	21.5852	1.85741	1.0903	1.33671	0.181316	1	2.93	5.53	3.67	4.58
ENSMUSG00000114780	6.93442	-3.18745	2.08535	-1.33668	0.181326	NA	3.66	2.43	3.67	0
ENSMUSG00000009555	1780.1	0.809018	0.306267	1.33549	0.181714	1	10.26	10.88	10.39	11.39
ENSMUSG00000090083	185.841	1.04947	0.486572	1.33478	0.181947	1	7.02	7.43	6.74	8.4
ENSMUSG00000032267	212.477	-1.02156	0.465755	-1.33453	0.18203	1	8.23	7.77	7.98	6.38
ENSMUSG00000022837	212.537	-0.98384	0.437647	-1.33404	0.18219	1	8.06	6.82	8.21	7.48
ENSMUSG00000039197	21732	-0.772707	0.279514	-1.33341	0.182396	1	14.71	13.99	14.78	13.95
ENSMUSG00000020460	6162.76	0.821931	0.316878	1.33153	0.183016	1	11.66	12.06	12.31	13.56
ENSMUSG00000114818	44.3317	-1.59321	0.89626	-1.33132	0.183084	1	6.68	3.59	5.07	5.03
ENSMUSG00000050675	25.6576	1.69422	0.972726	1.33051	0.183349	1	3.75	5.46	3.67	5.19
ENSMUSG00000028575	2.5609	4.89913	3.38953	1.32736	0.184389	NA	0	3.12	0	1.82
ENSMUSG00000039166	184.685	-0.993492	0.447248	-1.32699	0.184513	1	7.91	7.01	7.98	6.91
ENSMUSG00000020846	76.1373	1.21571	0.615005	1.32634	0.184727	1	5.29	6.77	5.79	6.72
ENSMUSG00000029313	1021.54	-0.857376	0.344956	-1.3259	0.184874	1	10.44	10.01	10.22	8.93
ENSMUSG00000020189	1261.52	-0.849889	0.339492	-1.32518	0.185111	1	10.93	10.51	10.19	8.9
ENSMUSG00000069733	89.7347	-1.20452	0.607544	-1.32422	0.185429	1	6.79	4.99	7.06	6.45
ENSMUSG00000049488	100.893	-1.14561	0.563739	-1.32262	0.185962	1	7.42	6.58	6.69	5.24
ENSMUSG00000061742	12.898	2.6825	1.72588	1.32252	0.185996	1	3.34	2.43	0	5.29
ENSMUSG00000025195	1708.6	0.796389	0.299735	1.32246	0.186014	1	10.33	11.13	10.25	11.04
ENSMUSG00000021911	553.27	-0.892192	0.372669	-1.32072	0.186594	1	9.58	9.13	9.32	7.98
ENSMUSG00000026042	85.2828	-1.20566	0.610508	-1.31966	0.186947	1	7.02	6.29	6.7	5.03
ENSMUSG00000029591	229.523	0.952007	0.41834	1.31952	0.186997	1	7.56	8.43	7	8.02
ENSMUSG00000079179	456.207	0.883772	0.366843	1.31874	0.187255	1	8.75	9.37	7.83	8.99
ENSMUSG00000054381	167.812	1.00491	0.458808	1.31844	0.187355	1	6.96	8.03	6.64	7.57
ENSMUSG00000040029	2075.74	-0.801677	0.304783	-1.31791	0.187533	1	11.43	10.84	11.27	10.26
ENSMUSG00000022280	1652.52	0.796402	0.300793	1.31786	0.187552	1	10.39	11.15	10.07	10.91
ENSMUSG00000066042	104.769	1.1114	0.539928	1.31758	0.187644	1	5.96	6.93	6.16	7.39
ENSMUSG00000021127	1849.62	-0.811131	0.312623	-1.3151	0.188475	1	10.98	10.44	11.41	10.32
ENSMUSG00000114707	4.81834	3.57587	2.41509	1.31501	0.188506	NA	0	2.93	1.81	3.48
ENSMUSG00000047193	68.9212	-1.26436	0.657607	-1.3144	0.188712	1	6.54	5.78	6.67	4.92
ENSMUSG00000057541	322.678	-0.930369	0.403678	-1.31384	0.1889	1	8.64	8.09	8.8	7.48
ENSMUSG00000020994	1676.92	0.80716	0.309932	1.31371	0.188945	1	10.55	11.14	9.92	10.96
ENSMUSG00000076731	5.12648	-3.4888	2.35256	-1.31295	0.1892	NA	3.66	1.68	2.95	0
ENSMUSG00000062563	209.542	0.9718	0.435613	1.31263	0.189307	1	6.66	7.86	7.57	8.31
ENSMUSG00000022790	695.261	-0.860883	0.351152	-1.31249	0.189356	1	9.81	8.6	9.78	9.27
ENSMUSG00000073016	39.3913	-1.6408	0.945667	-1.31209	0.189489	1	6.29	5.75	4.71	1.82
ENSMUSG00000023868	13.5982	-2.17272	1.35246	-1.31073	0.189948	1	4.95	2.43	4.01	2.6
ENSMUSG00000026565	230.127	-0.951633	0.421028	-1.31021	0.190126	1	8.63	7.57	7.76	6.93
ENSMUSG00000032184	57.4042	1.29627	0.684165	1.31001	0.190191	1	4.69	5.89	5.4	6.73
ENSMUSG00000029516	40.1864	-1.47948	0.824067	-1.30994	0.190216	1	6.07	4.04	5.7	4.85
ENSMUSG00000079480	168.165	1.01254	0.467712	1.30964	0.190317	1	6.27	7.01	7.11	8.38
ENSMUSG00000025155	2612.19	0.786218	0.294907	1.30962	0.190323	1	10.56	11.23	11.16	12.06
ENSMUSG00000076672	8.63114	-2.92037	1.92526	-1.3091	0.190499	NA	2.58	2.43	4.71	0
ENSMUSG00000020654	40.7893	-1.44239	0.796493	-1.30872	0.190629	1	5.8	4.38	6.03	4.65
ENSMUSG00000056608	681.072	-0.90352	0.384747	-1.3087	0.190635	1	9.89	9.59	9.55	8.03
ENSMUSG00000085088	11.4836	2.31755	1.46532	1.30862	0.190662	1	2.11	3.29	2.12	4.98
ENSMUSG00000036817	457.909	-0.925468	0.401588	-1.30848	0.190712	1	9.33	8.98	9	7.48
ENSMUSG00000109147	16.1389	2.08267	1.28611	1.30834	0.190759	1	3.66	4.3	1.81	5.03
ENSMUSG00000030314	1511.66	-0.816998	0.31876	-1.30819	0.190811	1	10.7	9.59	11.06	10.54
ENSMUSG00000026832	132.904	1.0465	0.494693	1.30688	0.191255	1	6.49	7.56	6.42	7.42
ENSMUSG00000027300	285.607	0.935363	0.410005	1.30575	0.191638	1	7.77	8.35	7.45	8.74
ENSMUSG00000068373	2.36996	4.9473	3.48523	1.30473	0.191984	NA	0	2.43	0	2.6
ENSMUSG00000056515	250.204	-0.991436	0.453301	-1.30473	0.191984	1	8.41	8.02	8.25	6.64
ENSMUSG00000036893	688.119	-0.844317	0.340598	-1.30452	0.192057	1	9.91	9.28	9.63	8.57
ENSMUSG00000057933	661.925	0.908337	0.389724	1.30435	0.192114	1	7.3	8.77	9.82	10.17
ENSMUSG00000030359	170788	-0.7619	0.277506	-1.30412	0.192194	1	17.84	17.11	17.57	16.78
ENSMUSG00000031833	1389.83	0.862993	0.355042	1.30405	0.192217	1	9.58	11.01	10.26	10.56
ENSMUSG00000002228	22.6252	1.74221	1.02954	1.30369	0.192338	1	3.45	5.13	3.57	5.19
ENSMUSG00000025240	906.271	-2.07518	1.2863	-1.30232	0.192807	1	10.56	10.09	9.9	6.22
ENSMUSG00000033159	2860.68	0.79469	0.303103	1.30217	0.19286	1	10.97	11.52	11.05	12.1
ENSMUSG00000016554	3124.95	0.792727	0.301771	1.30141	0.19312	1	10.63	11.17	11.46	12.5
ENSMUSG00000039234	2597.53	-0.880735	0.369427	-1.3013	0.193156	1	11.28	11.12	12.06	10.45
ENSMUSG00000112442	4.02291	-3.83371	2.64096	-1.30018	0.193541	NA	3.21	1.07	2.95	0
ENSMUSG00000028636	1240.11	0.812395	0.317207	1.30008	0.193573	1	9.61	10.2	9.95	10.98
ENSMUSG00000047675	10791.6	0.819217	0.322556	1.29967	0.193713	1	12.46	12.8	13.1	14.4
ENSMUSG00000031805	596.588	-0.857434	0.352438	-1.29791	0.194317	1	9.98	8.84	9.1	8.54
ENSMUSG00000090523	602.526	-0.877521	0.368117	-1.2972	0.194563	1	9.49	9.06	9.69	8.37
ENSMUSG00000003575	249.818	-0.950013	0.424019	-1.29714	0.194582	1	8.34	7.73	8.37	7.08
ENSMUSG00000015944	163.31	-1.00618	0.46759	-1.29639	0.194841	1	7.81	6.97	7.73	6.57
ENSMUSG00000045725	5.2282	-3.43458	2.34092	-1.29632	0.194865	NA	2.77	0	3.76	1.82
ENSMUSG00000029174	390.67	-0.897869	0.38418	-1.29593	0.195001	1	9.11	8.54	8.81	7.58
ENSMUSG00000038143	38.8051	-1.46535	0.822782	-1.29481	0.195385	1	6.32	4.89	5.18	3.78
ENSMUSG00000036744	15.4772	-2.3215	1.48467	-1.29422	0.195588	1	5.09	4.3	3.47	0
ENSMUSG00000022033	16.7898	-1.96367	1.20908	-1.29327	0.195918	1	5.02	3.29	4.51	2.6
ENSMUSG00000005718	191.818	0.971178	0.442083	1.29201	0.196352	1	6.87	7.69	7.15	8.26
ENSMUSG00000028532	32.6501	-1.54474	0.886125	-1.29185	0.196409	1	5.82	4.04	5.42	4.23
ENSMUSG00000033855	266.162	-1.13429	0.568507	-1.29161	0.196494	1	8.44	8.68	8.05	5.46
ENSMUSG00000020017	21540.8	-0.772928	0.289037	-1.29024	0.196966	1	14.72	13.73	14.73	14.17
ENSMUSG00000037085	284.269	0.944486	0.422075	1.29002	0.197043	1	7.8	8.27	7.38	8.79
ENSMUSG00000048612	130.495	-1.0854	0.531448	-1.28968	0.197163	1	7.64	7.03	7.2	5.62
ENSMUSG00000021824	4570.95	0.859109	0.356025	1.28954	0.19721	1	11.47	13.01	11.72	11.9
ENSMUSG00000025722	783.245	0.88463	0.375893	1.28928	0.197302	1	9.14	9.43	8.96	10.44
ENSMUSG00000024905	26.8178	1.63056	0.954515	1.2892	0.197327	1	3.66	5.04	3.93	5.66
ENSMUSG00000064125	45.2166	-1.41301	0.786261	-1.28839	0.19761	1	5.57	3.71	6.35	5.42
ENSMUSG00000095098	383.392	0.918268	0.402394	1.28796	0.19776	1	7.9	8.31	8.06	9.48
ENSMUSG00000109536	35.52	1.54057	0.885598	1.28791	0.197778	1	5.09	5.84	3.23	5.51
ENSMUSG00000026436	1743.47	0.818105	0.324667	1.2878	0.197817	1	10.47	10.91	10.11	11.3
ENSMUSG00000045751	28.1602	-1.61851	0.94633	-1.28762	0.197879	1	5.76	4.22	5.04	3.48
ENSMUSG00000025909	8.99007	-2.80068	1.86551	-1.28687	0.198138	NA	4.44	3.12	3.1	0
ENSMUSG00000033543	1002.17	0.819276	0.325876	1.28661	0.19823	1	9.69	10.26	9.31	10.37
ENSMUSG00000079038	5.25101	3.39476	2.32877	1.28598	0.198448	NA	2.11	3.29	0	3.31
ENSMUSG00000001095	105.546	-1.09807	0.542856	-1.28591	0.198473	1	6.56	5.42	7.6	6.57
ENSMUSG00000059811	6745.5	0.775991	0.292403	1.28586	0.19849	1	12.29	13.28	12.24	12.81
ENSMUSG00000029096	92.1881	1.12747	0.566401	1.28438	0.19901	1	5.41	6.6	6.26	7.3
ENSMUSG00000075502	6.67405	2.79818	1.86745	1.2842	0.199072	NA	1.41	3.83	1.42	3.48
ENSMUSG00000028248	1603.63	0.825239	0.332055	1.28063	0.200325	1	10.77	11.17	9.46	10.7
ENSMUSG00000114442	5.12149	-3.39394	2.33928	-1.27986	0.200595	NA	3.83	1.68	2.59	0
ENSMUSG00000001911	2470.4	-0.776443	0.294317	-1.27904	0.200884	1	11.46	10.61	11.74	11.03
ENSMUSG00000071862	8.15407	2.88094	1.94044	1.27854	0.201058	NA	0	1.68	2.59	4.72
ENSMUSG00000038351	454.403	-0.875577	0.37201	-1.2784	0.201108	1	9.37	8.17	9.01	8.47
ENSMUSG00000025405	2510.89	0.776347	0.294405	1.27833	0.201134	1	10.46	11.32	11.19	11.87
ENSMUSG00000085741	39.066	1.44695	0.819183	1.27804	0.201237	1	4.49	5.42	4.34	6.22
ENSMUSG00000020319	75.4539	-1.18633	0.615387	-1.27778	0.201326	1	6.85	5.56	6.59	5.55
ENSMUSG00000040025	1604.9	0.785924	0.302064	1.27762	0.201382	1	10.05	10.77	10.33	11.19
ENSMUSG00000115333	2.70475	-4.61121	3.29652	-1.27747	0.201437	NA	2.93	0	2.38	0
ENSMUSG00000028669	1243.28	0.816825	0.32664	1.2761	0.201921	1	9.8	10.29	9.79	10.93
ENSMUSG00000109564	9.49981	-2.69491	1.79878	-1.27582	0.20202	NA	3.75	3.29	4.15	0
ENSMUSG00000019971	146.382	-1.01825	0.484646	-1.27567	0.202071	1	7.67	6.82	7.56	6.38
ENSMUSG00000112728	2.45421	4.79563	3.44747	1.27503	0.202299	NA	0	1.68	0	3.11
ENSMUSG00000021097	2976.73	-0.770485	0.290614	-1.27484	0.202367	1	12.11	11.31	11.6	10.85
ENSMUSG00000027933	977.274	-0.803831	0.316813	-1.27467	0.202427	1	10.1	9.36	10.44	9.57
ENSMUSG00000001228	38.152	-1.45331	0.826891	-1.27381	0.202729	1	5.71	4.59	5.94	4.23
ENSMUSG00000030814	422.691	0.872954	0.371613	1.27271	0.203122	1	7.75	8.35	8.49	9.63
ENSMUSG00000034206	12.9707	-2.16954	1.39111	-1.27204	0.203358	1	4.6	3.12	4.28	1.82
ENSMUSG00000107994	97.1407	1.16884	0.604666	1.27152	0.203544	1	5.88	6.27	5.75	7.66
ENSMUSG00000113722	13.165	2.08916	1.32916	1.27085	0.203784	1	2.58	4.38	2.59	4.58
ENSMUSG00000075000	833.424	0.815187	0.32693	1.26996	0.2041	1	9.19	10.17	9.29	9.93
ENSMUSG00000039210	475.362	-0.852988	0.356697	-1.26995	0.204102	1	9.55	8.83	8.86	7.87
ENSMUSG00000040952	4402.05	0.811088	0.323754	1.26975	0.204172	1	11.22	11.57	11.8	13.07
ENSMUSG00000061540	6320.74	-2.98376	2.03488	-1.26973	0.20418	1	14.49	8.32	9.85	10.05
ENSMUSG00000024735	4920.27	0.762485	0.285622	1.2691	0.204404	1	11.62	12.33	12.02	12.82
ENSMUSG00000110757	3.52315	-4.24977	3.03575	-1.26814	0.204747	NA	3.83	0	0.88	0
ENSMUSG00000019906	473.307	-0.911514	0.403399	-1.26801	0.204795	1	9.48	7.96	9.01	8.71
ENSMUSG00000039178	80.8124	-1.20622	0.636479	-1.26669	0.205267	1	7.02	5.13	6.57	6.07
ENSMUSG00000037364	2316.21	0.771964	0.293965	1.26533	0.205752	1	10.74	11.52	10.75	11.51
ENSMUSG00000054555	12.6494	-2.20352	1.42615	-1.26461	0.20601	1	4.69	1.68	4.08	3.11
ENSMUSG00000042284	1372.32	-0.797816	0.314755	-1.26389	0.20627	1	10.81	10.23	10.71	9.69
ENSMUSG00000069516	5344.57	0.783329	0.303317	1.26379	0.206305	1	12.14	13.24	11.56	12.03
ENSMUSG00000061983	5720.42	0.799275	0.316186	1.26279	0.206666	1	11.6	11.98	12.21	13.42
ENSMUSG00000039474	346.435	-0.911847	0.405366	-1.26268	0.206705	1	8.29	7.84	9.26	7.89
ENSMUSG00000056966	39.1482	1.4158	0.805179	1.26158	0.207101	1	4.49	5.69	4.46	6.01
ENSMUSG00000021572	21.6539	-1.80861	1.11709	-1.26096	0.207324	1	5.29	4.3	4.75	2.27
ENSMUSG00000056870	11.8287	-2.20931	1.43543	-1.26047	0.207499	1	4.69	2.43	3.93	2.27
ENSMUSG00000041203	2968.01	0.770444	0.293977	1.26011	0.207629	1	10.75	11.38	11.35	12.25
ENSMUSG00000029722	1338.53	-0.863022	0.367502	-1.25992	0.207699	1	10.49	10.26	10.96	9.45
ENSMUSG00000020715	2652.95	-0.860531	0.36553	-1.2599	0.207706	1	11.93	11.77	11.24	9.67
ENSMUSG00000036840	361.979	0.885409	0.385281	1.25988	0.207712	1	8.22	8.8	7.76	8.94
ENSMUSG00000037434	2731.04	0.782997	0.30409	1.25949	0.207854	1	11.35	11.88	10.54	11.57
ENSMUSG00000024617	5.00363	-3.42571	2.40722	-1.25693	0.208779	NA	3.56	0	2.95	1.82
ENSMUSG00000114370	41.9979	-1.40417	0.798914	-1.25692	0.208784	1	6.32	4.52	5.51	4.58
ENSMUSG00000078202	25.5471	1.69231	1.02852	1.25648	0.208943	1	3.66	6.11	3.23	3.9
ENSMUSG00000028896	400.097	0.881854	0.38352	1.2564	0.208971	1	8.07	9.31	8.17	8.69
ENSMUSG00000006724	3.92702	3.69883	2.62569	1.25637	0.208983	NA	1.41	3.12	0	2.88
ENSMUSG00000038718	51.5083	-1.30891	0.723869	-1.25562	0.209253	1	6.3	4.78	6.12	5.09
ENSMUSG00000045775	2702.32	0.895516	0.394792	1.25513	0.209431	1	11.63	11.64	9.97	11.75
ENSMUSG00000048106	325.814	0.88011	0.382647	1.25471	0.209585	1	8.17	9.12	7.4	8.21
ENSMUSG00000024065	3695.35	-0.820492	0.335302	-1.25407	0.209817	1	12.05	11.76	12.31	10.96
ENSMUSG00000043059	294.336	0.908246	0.40535	1.25384	0.209898	1	8.02	8.61	7.31	8.54
ENSMUSG00000022947	58.9604	1.25375	0.681133	1.25343	0.210049	1	5.35	6.29	4.96	6.49
ENSMUSG00000008461	7.8544	2.87419	1.97554	1.25241	0.21042	NA	0	2.43	2.95	4.41
ENSMUSG00000035629	651.158	-0.865607	0.371795	-1.25232	0.210453	1	9.78	9.41	9.56	8.19
ENSMUSG00000041845	1017.19	0.801657	0.320749	1.25225	0.210479	1	9.23	9.84	9.74	10.73
ENSMUSG00000050708	54086.1	0.760052	0.287607	1.25189	0.210609	1	14.52	15.06	15.71	16.68
ENSMUSG00000028228	1915.32	-0.807329	0.325389	-1.25182	0.210636	1	11.29	10.87	11.16	9.96
ENSMUSG00000040383	837.745	-0.861332	0.368593	-1.2516	0.210716	1	10.05	9.74	10.03	8.61
ENSMUSG00000020380	458.609	-0.844163	0.354959	-1.25131	0.210823	1	9.27	8.44	9.13	8.28
ENSMUSG00000058715	765.893	0.807072	0.325466	1.25074	0.211031	1	9.06	9.88	9.19	9.98
ENSMUSG00000020684	23.6221	-1.67957	1.02308	-1.25071	0.211042	1	5.02	3.29	5.37	3.9
ENSMUSG00000023008	202.766	-0.951285	0.441097	-1.24981	0.211371	1	8.07	7.35	8.05	6.88
ENSMUSG00000032036	4.64236	3.43664	2.43415	1.24752	0.212207	NA	1.8	3.59	0	2.6
ENSMUSG00000066877	75.0267	-1.20401	0.64469	-1.24713	0.21235	1	6.51	5.92	6.89	5.09
ENSMUSG00000021556	125.594	-1.166	0.614263	-1.24702	0.212389	1	7.36	7.31	7.26	4.92
ENSMUSG00000114934	4.83632	-3.44863	2.44519	-1.24679	0.212475	NA	4.13	1.07	1.42	0
ENSMUSG00000097375	73.6606	1.26415	0.693168	1.24667	0.212519	1	6.53	6.82	4.01	6.27
ENSMUSG00000034059	13.729	2.03797	1.31388	1.24667	0.212519	1	2.93	4.3	2.38	4.72
ENSMUSG00000070738	690.585	-0.836826	0.350439	-1.24651	0.212577	1	9.94	9.45	9.55	8.37
ENSMUSG00000094164	46.7766	-1.57294	0.941659	-1.24561	0.212906	1	3.21	3.59	7.26	4.02
ENSMUSG00000061878	19.3401	1.78344	1.11093	1.24531	0.213019	1	3.08	5.04	3.47	4.85
ENSMUSG00000029125	519.265	-0.858412	0.368161	-1.24514	0.21308	1	9.06	7.86	9.6	9.08
ENSMUSG00000018470	32.3098	1.62425	0.983852	1.24434	0.213373	1	2.77	5.78	5.07	5.24
ENSMUSG00000036114	1000.27	0.84458	0.357372	1.24403	0.21349	1	9.2	9.52	9.55	10.91
ENSMUSG00000026991	2568.03	-0.775953	0.302207	-1.24402	0.213491	1	11.51	10.95	11.81	10.81
ENSMUSG00000035000	4737.15	-0.778597	0.304382	-1.24382	0.213565	1	12.53	12.06	12.54	11.46
ENSMUSG00000034212	8.18898	2.49889	1.68763	1.24369	0.213612	NA	2.11	4.22	1.42	3.48
ENSMUSG00000113606	4.05339	3.6695	2.62892	1.24367	0.213623	NA	1.41	2.43	0	3.48
ENSMUSG00000056367	13.9943	-2.33899	1.56004	-1.24291	0.213902	1	4.13	4.22	4.51	0
ENSMUSG00000018965	1803.73	0.785459	0.310343	1.24204	0.21422	1	10.04	11.07	10.68	11.22
ENSMUSG00000047534	11.4215	-2.4614	1.66017	-1.24167	0.214357	1	4.26	3.83	3.93	0
ENSMUSG00000036402	1659.76	-0.781618	0.307511	-1.24099	0.21461	1	10.96	10.37	11.11	10.14
ENSMUSG00000020903	608.643	-0.842664	0.35691	-1.24027	0.214877	1	9.45	8.26	9.71	9.21
[truncated: 23,060 more rows]

## Sheet: Lung
	baseMean	log2FoldChange	lfcSE	stat	pvalue	padj	lung_con_A	lung_cis_A	lung_con_B	lung_cis_B
ENSMUSG00000094872	2663.95	-4.60745	0.169084	-24.8838	1.11421e-136	1.88891e-132	7.86	12.28	7.61	12.36
ENSMUSG00000024526	4935.97	-4.12863	0.167074	-22.3172	2.51421e-110	2.13117e-106	9.39	13.19	8.75	13.18
ENSMUSG00000042010	4551.48	-3.03104	0.136751	-19.2397	1.72292e-82	9.73623e-79	9.96	13.01	9.95	12.96
ENSMUSG00000023019	19885.1	-3.44294	0.162112	-18.7707	1.31235e-78	5.56209e-75	12.02	15.18	11.39	15.12
ENSMUSG00000076615	4313.69	-2.97142	0.137964	-18.6383	1.57043e-77	5.32469e-74	9.93	12.89	9.93	12.91
ENSMUSG00000094420	4000.64	-3.05142	0.14593	-18.1692	9.05395e-74	2.55819e-70	9.82	12.74	9.69	12.86
ENSMUSG00000104213	5563.27	-3.34049	0.165441	-17.7736	1.13103e-70	2.73919e-67	10.28	13.29	9.66	13.32
ENSMUSG00000045038	4138.79	-2.8361	0.14013	-17.3845	1.08075e-67	2.29023e-64	10.04	12.82	9.94	12.84
ENSMUSG00000020532	8484.81	-2.72226	0.143591	-16.1728	7.84808e-59	1.47832e-55	11.35	13.85	10.9	13.84
ENSMUSG00000008153	1085.46	-3.53521	0.21053	-14.892	3.7161e-50	6.2999e-47	7.69	11.02	7.2	10.9
ENSMUSG00000039706	3692.45	-2.98597	0.178073	-14.522	8.7956e-48	1.35556e-44	9.31	12.66	10.05	12.69
ENSMUSG00000095335	2405.26	3.18129	0.193209	14.3953	5.54166e-47	7.82898e-44	12.44	8.89	11.62	8.78
ENSMUSG00000037138	1742.94	-2.8447	0.171531	-14.2523	4.33962e-46	5.65919e-43	8.71	11.59	8.77	11.57
ENSMUSG00000026827	6085.48	-2.24135	0.130176	-14.1451	2.00176e-45	2.42399e-42	11.1	13.31	11	13.28
ENSMUSG00000026489	4971.53	-2.86265	0.175813	-14.0072	1.40801e-44	1.59133e-41	10.59	13.07	9.87	13.1
ENSMUSG00000049690	3411.46	-2.53386	0.156672	-13.6199	3.05121e-42	3.23295e-39	9.79	12.49	10.15	12.52
ENSMUSG00000019326	1609.52	-3.06396	0.200438	-13.2907	2.62076e-40	2.61351e-37	8.72	11.51	8.15	11.47
ENSMUSG00000025153	81149.2	-2.22772	0.141559	-12.9114	3.88387e-38	3.65796e-35	15.09	17.04	14.5	17.01
ENSMUSG00000042348	1220.02	-2.98206	0.206601	-12.4978	7.67269e-36	6.84606e-33	7.88	11.12	8.3	11.04
ENSMUSG00000046794	2474.73	-2.32307	0.154706	-12.4305	1.78431e-35	1.51247e-32	9.7	11.97	9.68	12.05
ENSMUSG00000033610	1724.6	-2.51947	0.17074	-12.4134	2.20975e-35	1.7839e-32	9.04	11.51	8.97	11.53
ENSMUSG00000057098	1587.78	-2.77285	0.192308	-12.3388	5.59932e-35	4.31478e-32	8.93	11.43	8.41	11.43
ENSMUSG00000018566	1636.18	-3.10774	0.223583	-12.1107	9.27397e-34	6.83572e-31	8.89	11.51	7.93	11.51
ENSMUSG00000076576	786.087	-3.10914	0.225668	-12.005	3.34528e-33	2.36302e-30	7.39	10.44	7.33	10.48
ENSMUSG00000059146	587.72	-3.73396	0.279627	-11.9229	8.99439e-33	6.09928e-30	6.82	10.15	5.95	10.02
ENSMUSG00000023067	22511	1.89161	0.126711	11.7718	5.45459e-32	3.5566e-29	14.98	13.25	15.24	13.19
ENSMUSG00000059898	295.4	-4.86477	0.387257	-11.5292	9.40072e-31	5.90261e-28	4	9.14	4.62	9.18
ENSMUSG00000036053	3141.73	-2.15894	0.153329	-11.4717	1.82979e-30	1.10787e-27	10	12.28	10.33	12.37
ENSMUSG00000044405	1076.42	-2.9598	0.2241	-11.4225	3.22646e-30	1.88614e-27	8.37	10.98	7.52	10.8
ENSMUSG00000034936	8165.54	1.96263	0.137073	11.3999	4.1851e-30	2.365e-27	13.5	11.71	13.82	11.69
ENSMUSG00000055013	3264.03	-2.09703	0.149108	-11.3812	5.1892e-30	2.83782e-27	10.38	12.36	10.17	12.38
ENSMUSG00000028427	436.252	-4.80067	0.390889	-11.2581	2.11272e-29	1.11928e-26	5.77	9.74	4.17	9.68
ENSMUSG00000002997	7796.01	-1.80684	0.1257	-11.192	4.4621e-29	2.2923e-26	11.77	13.54	11.75	13.6
ENSMUSG00000035934	1195.05	-2.53234	0.190913	-11.1692	5.77124e-29	2.87764e-26	8.49	11	8.44	10.99
ENSMUSG00000022477	27076.6	-1.72193	0.120653	-10.9565	6.18429e-28	2.99549e-25	13.73	15.34	13.51	15.34
ENSMUSG00000033209	2327.54	-2.10857	0.155994	-10.9528	6.44483e-28	3.03498e-25	9.75	11.87	9.8	11.89
ENSMUSG00000025014	552	-4.03061	0.332164	-10.9302	8.26954e-28	3.78901e-25	5.12	9.95	6.7	10.09
ENSMUSG00000029207	2404.52	-2.1311	0.1587	-10.908	1.05539e-27	4.70841e-25	9.67	11.9	9.93	11.97
ENSMUSG00000022707	3248.86	-1.97946	0.145194	-10.8783	1.46248e-27	6.35729e-25	10.33	12.35	10.39	12.33
ENSMUSG00000025812	2793.42	-2.1829	0.164808	-10.8181	2.82685e-27	1.19809e-24	9.76	12.17	10.18	12.15
ENSMUSG00000026616	1229.85	-2.88851	0.234165	-10.6272	2.22767e-26	9.21113e-24	8.6	11.01	7.8	11.13
ENSMUSG00000041112	1991.39	-2.26712	0.17638	-10.5858	3.46882e-26	1.40017e-23	9.61	11.65	9.24	11.72
ENSMUSG00000020917	31391.7	-1.78019	0.130585	-10.5693	4.13549e-26	1.63044e-23	13.99	15.57	13.59	15.56
ENSMUSG00000012705	1776.36	-2.65161	0.21377	-10.5329	6.09595e-26	2.34874e-23	9.36	11.57	8.49	11.58
ENSMUSG00000014030	1839.86	-2.32379	0.183634	-10.4762	1.11136e-25	4.18686e-23	9.47	11.54	9.05	11.61
ENSMUSG00000036356	1330.43	-2.45679	0.196902	-10.4457	1.53273e-25	5.64878e-23	8.46	11.15	8.88	11.13
ENSMUSG00000065987	433.464	-3.41722	0.289962	-10.4056	2.33844e-25	8.43481e-23	6.24	9.62	6.22	9.65
ENSMUSG00000051177	1333.85	-2.54951	0.206788	-10.3947	2.62045e-25	9.25512e-23	8.28	11.15	8.9	11.16
ENSMUSG00000022491	5120.03	-9.81566	0.907635	-10.3738	3.26162e-25	1.12845e-22	4.55	13.3	2.74	13.34
ENSMUSG00000074218	1700.59	-2.52448	0.205071	-10.3597	3.78029e-25	1.28174e-22	9.37	11.51	8.59	11.48
ENSMUSG00000021069	6332.48	-1.77084	0.133046	-10.3035	6.79383e-25	2.25835e-22	11.58	13.24	11.4	13.27
ENSMUSG00000023927	1817.15	-2.17395	0.175924	-10.0836	6.52854e-24	2.12843e-21	9.48	11.48	9.26	11.6
ENSMUSG00000021957	23246	-1.60477	0.120254	-10.0186	1.26331e-23	4.04094e-21	13.61	15.12	13.37	15.06
ENSMUSG00000020914	3140.09	-1.89879	0.149755	-10.0083	1.40178e-23	4.4008e-21	10.45	12.24	10.3	12.31
ENSMUSG00000058325	3606.53	-1.80261	0.141238	-9.93085	3.0563e-23	9.42062e-21	10.65	12.42	10.65	12.48
ENSMUSG00000026922	7385.66	-1.89159	0.1503	-9.92406	3.27161e-23	9.90421e-21	11.89	13.52	11.33	13.48
ENSMUSG00000034612	1190.47	-2.3287	0.195074	-9.88702	4.7392e-23	1.40954e-20	8.52	10.96	8.73	10.95
ENSMUSG00000024673	3819.7	-1.96391	0.158555	-9.86355	5.98918e-23	1.75059e-20	10.8	12.53	10.41	12.6
ENSMUSG00000018796	12894	-1.64706	0.126729	-9.84038	7.54264e-23	2.16729e-20	12.75	14.27	12.47	14.24
ENSMUSG00000049241	397.004	-3.34875	0.30002	-9.8285	8.48739e-23	2.39811e-20	6.2	9.56	6.14	9.44
ENSMUSG00000001494	253.246	-4.158	0.383032	-9.8112	1.00761e-22	2.80033e-20	4.95	8.97	4.66	8.84
ENSMUSG00000052928	1004.62	-2.49719	0.215117	-9.74908	1.86152e-22	5.09006e-20	8.51	10.79	7.98	10.68
ENSMUSG00000015401	191.41	-5.27701	0.501208	-9.73053	2.23432e-22	6.01245e-20	4	8.59	2.9	8.5
ENSMUSG00000051864	1653.38	-2.0672	0.171392	-9.7274	2.30401e-22	6.10312e-20	9.3	11.4	9.33	11.37
ENSMUSG00000039316	1731.16	-2.03203	0.16867	-9.67587	3.81838e-22	9.95891e-20	9.44	11.47	9.38	11.41
ENSMUSG00000041653	1080.88	-3.855	0.357138	-9.67414	3.88347e-22	9.97523e-20	8.09	11.03	6.14	10.88
ENSMUSG00000021134	18086.9	1.54206	0.119412	9.56411	1.13176e-21	2.86369e-19	14.62	13.15	14.81	13.19
ENSMUSG00000003379	3165.19	-2.02641	0.170573	-9.53497	1.49931e-21	3.73792e-19	10.56	12.3	10.01	12.32
ENSMUSG00000055639	971.865	-2.69207	0.241549	-9.48906	2.33137e-21	5.72807e-19	7.58	10.71	8.42	10.71
ENSMUSG00000058248	434.418	-3.46046	0.323227	-9.46844	2.84067e-21	6.87969e-19	5.56	9.52	6.71	9.74
ENSMUSG00000053977	1177.15	-2.2884	0.199692	-9.45658	3.18181e-21	7.59736e-19	8.79	10.89	8.51	10.97
ENSMUSG00000037353	3196.37	-1.84503	0.152884	-9.45183	3.32946e-21	7.83948e-19	10.61	12.31	10.27	12.26
ENSMUSG00000030287	4067.76	-1.72864	0.140777	-9.43785	3.80509e-21	8.80448e-19	10.78	12.59	10.98	12.63
ENSMUSG00000032418	16490.6	-1.50498	0.117093	-9.43681	3.84316e-21	8.80448e-19	13.05	14.56	13.08	14.58
ENSMUSG00000040270	963.94	-2.50831	0.223872	-9.4175	4.61963e-21	1.04422e-18	8.44	10.65	7.92	10.7
ENSMUSG00000059447	7571.47	-1.59812	0.12766	-9.38528	6.27498e-21	1.39973e-18	11.94	13.47	11.81	13.48
ENSMUSG00000030278	3792.02	-2.221	0.194889	-9.34382	9.29206e-21	2.04582e-18	10.91	12.67	9.83	12.51
ENSMUSG00000033721	745.787	-2.52235	0.227342	-9.3355	1.0052e-20	2.18477e-18	7.73	10.31	7.86	10.32
ENSMUSG00000027217	5148.28	-1.81142	0.151439	-9.32006	1.16279e-20	2.49528e-18	10.93	12.97	11.37	12.96
ENSMUSG00000004383	1148.26	-2.18766	0.192371	-9.29277	1.50319e-20	3.14986e-18	8.73	10.89	8.66	10.86
ENSMUSG00000064225	643.314	-3.07921	0.288315	-9.29265	1.50498e-20	3.14986e-18	7.57	10.1	6.63	10.22
ENSMUSG00000041540	394.92	-3.24195	0.307142	-9.25287	2.18542e-20	4.51823e-18	5.96	9.41	6.51	9.55
ENSMUSG00000053044	922.246	-2.41369	0.217861	-9.243	2.39687e-20	4.89568e-18	8.39	10.59	8	10.6
ENSMUSG00000028926	4738.6	-1.62945	0.134009	-9.17439	4.54155e-20	9.16581e-18	11.15	12.79	11.21	12.83
ENSMUSG00000024190	11753.3	1.64519	0.135754	9.17241	4.62546e-20	9.22534e-18	13.94	12.49	14.28	12.45
ENSMUSG00000052889	1208.93	-2.14623	0.190616	-9.16099	5.14253e-20	1.01374e-17	8.84	10.91	8.76	10.98
ENSMUSG00000045730	8341.84	1.55679	0.126438	9.14907	5.74253e-20	1.119e-17	13.53	12.04	13.67	12.05
ENSMUSG00000036019	1699.08	-2.01685	0.176875	-9.14125	6.17348e-20	1.18931e-17	9.22	11.37	9.56	11.45
ENSMUSG00000022377	3161.14	-1.73078	0.14562	-9.13876	6.3175e-20	1.19082e-17	10.46	12.24	10.57	12.26
ENSMUSG00000025006	1977.98	-1.8927	0.163338	-9.13868	6.32182e-20	1.19082e-17	9.76	11.6	9.67	11.61
ENSMUSG00000028967	19500	1.65921	0.137891	9.13196	6.72694e-20	1.25321e-17	14.59	13.16	15.09	13.2
ENSMUSG00000040430	5795.98	-1.70018	0.1427	-9.11128	8.14148e-20	1.50025e-17	11.2	13.07	11.61	13.16
ENSMUSG00000048142	1061.34	-2.24366	0.202481	-9.10535	8.59905e-20	1.56752e-17	8.41	10.77	8.65	10.78
ENSMUSG00000006191	579.485	-2.70832	0.254409	-9.07327	1.15501e-19	2.08307e-17	7.16	10	7.37	9.95
ENSMUSG00000025279	874.651	-2.34789	0.214968	-9.06128	1.28932e-19	2.30082e-17	8.27	10.51	8.08	10.52
ENSMUSG00000030671	2657.66	-1.82233	0.157213	-9.0471	1.46821e-19	2.59277e-17	10.29	11.97	10.1	12.06
ENSMUSG00000049265	3026.07	-1.91683	0.168687	-8.99195	2.42875e-19	4.24481e-17	10.57	12.21	10.04	12.22
ENSMUSG00000058656	2041.16	-1.93698	0.171569	-8.95838	3.29493e-19	5.69989e-17	9.48	11.58	9.95	11.73
ENSMUSG00000038754	191.448	-5.04344	0.519229	-8.94295	3.78913e-19	6.48859e-17	4.39	8.46	2.9	8.6
ENSMUSG00000037922	1479.28	-2.05533	0.185918	-8.90356	5.40832e-19	9.16873e-17	9.35	11.22	8.99	11.21
ENSMUSG00000062202	1579.29	-1.94125	0.173407	-8.88805	6.21898e-19	1.04386e-16	9.32	11.28	9.39	11.3
ENSMUSG00000092274	21378.7	1.60177	0.136071	8.8319	1.02909e-18	1.71041e-16	14.7	13.32	15.21	13.39
ENSMUSG00000041202	954.651	-2.27881	0.213815	-8.78707	1.53507e-18	2.52661e-16	8.17	10.64	8.52	10.62
ENSMUSG00000040016	573.703	-3.28688	0.328617	-8.78494	1.56454e-18	2.55035e-16	7.45	9.98	6.04	10.03
ENSMUSG00000027605	5157.31	-1.55838	0.132226	-8.76057	1.94264e-18	3.13654e-16	11.38	12.92	11.33	12.9
ENSMUSG00000024892	9018.57	-1.66537	0.144828	-8.73702	2.39334e-18	3.82777e-16	12.34	13.77	11.81	13.71
ENSMUSG00000036452	1037.55	-2.14875	0.200229	-8.73374	2.46382e-18	3.87257e-16	8.58	10.66	8.58	10.79
ENSMUSG00000037071	313908	-1.65245	0.143407	-8.73359	2.46704e-18	3.87257e-16	17.48	18.83	16.93	18.88
ENSMUSG00000032053	3605.04	-1.80729	0.162294	-8.67123	4.27476e-18	6.64862e-16	10.87	12.42	10.42	12.47
ENSMUSG00000042474	1443.18	-2.2787	0.219609	-8.55472	1.18151e-17	1.82092e-15	9.33	11.17	8.56	11.26
ENSMUSG00000030244	191.216	-4.73068	0.507166	-8.53898	1.35411e-17	2.06813e-15	4.76	8.52	3.05	8.52
ENSMUSG00000038371	3062.75	-1.68474	0.150561	-8.53302	1.42579e-17	2.15816e-15	10.39	12.2	10.61	12.18
ENSMUSG00000033769	2335.09	-1.72389	0.155285	-8.52554	1.52105e-17	2.28197e-15	10.1	11.85	10.06	11.77
ENSMUSG00000040592	3620.83	-1.72168	0.155282	-8.5115	1.71699e-17	2.55335e-15	10.93	12.44	10.51	12.43
ENSMUSG00000037605	1736.28	-1.85612	0.171253	-8.50278	1.85108e-17	2.72881e-15	9.63	11.39	9.48	11.43
ENSMUSG00000030577	1833.9	-1.88754	0.17655	-8.4256	3.5891e-17	5.24535e-15	9.8	11.5	9.42	11.49
ENSMUSG00000052544	864.102	-2.19534	0.213647	-8.40329	4.34151e-17	6.29074e-15	8.25	10.51	8.31	10.44
ENSMUSG00000051910	485.701	-2.68197	0.273074	-8.35662	6.4543e-17	9.27286e-15	7.16	9.68	6.94	9.75
ENSMUSG00000076934	3738.2	1.8392	0.172396	8.34827	6.92724e-17	9.85915e-15	12.1	10.59	12.85	10.69
ENSMUSG00000030199	1833.89	-1.78302	0.165683	-8.34739	6.97869e-17	9.85915e-15	9.7	11.5	9.68	11.45
ENSMUSG00000003528	8781.49	-1.55031	0.137886	-8.34247	7.27553e-17	1.01936e-14	12.33	13.69	11.92	13.66
ENSMUSG00000028565	5464.65	-1.49232	0.130983	-8.33939	7.46743e-17	1.03767e-14	11.46	12.94	11.51	13.01
ENSMUSG00000030172	1323.09	-1.94001	0.18473	-8.33656	7.6483e-17	1.05416e-14	9.14	11	9.06	11.07
ENSMUSG00000024399	1992.47	-1.94029	0.184803	-8.33476	7.76543e-17	1.06167e-14	10	11.65	9.37	11.59
ENSMUSG00000005373	586.947	-2.77703	0.285446	-8.32741	8.26291e-17	1.12065e-14	7.69	10.05	6.77	9.93
ENSMUSG00000034853	1905.44	-1.80474	0.168975	-8.31325	9.31155e-17	1.25285e-14	9.89	11.57	9.57	11.49
ENSMUSG00000038296	6732.74	-1.45898	0.127806	-8.28583	1.17289e-16	1.56567e-14	11.8	13.3	11.82	13.24
ENSMUSG00000031431	32502.4	1.49953	0.132718	8.28472	1.1839e-16	1.56802e-14	15.31	14.02	15.77	14.06
ENSMUSG00000030745	1056.25	-2.18048	0.215218	-8.27293	1.30704e-16	1.71769e-14	8.87	10.8	8.29	10.7
ENSMUSG00000020893	5638.86	1.48056	0.131036	8.24625	1.63449e-16	2.1315e-14	13.11	11.62	12.92	11.45
ENSMUSG00000009418	2610.12	-1.64666	0.151236	-8.24315	1.6773e-16	2.16486e-14	10.34	11.96	10.27	11.94
ENSMUSG00000039956	747.433	-3.04235	0.320573	-8.24256	1.68561e-16	2.16486e-14	8.12	10.34	6.53	10.37
ENSMUSG00000008496	1984.65	-1.78087	0.167601	-8.23904	1.73592e-16	2.21271e-14	9.94	11.58	9.68	11.59
ENSMUSG00000062908	13428.9	-1.37644	0.118701	-8.22603	1.93518e-16	2.44829e-14	12.86	14.24	12.87	14.25
ENSMUSG00000061143	713.551	-2.28569	0.229348	-8.22196	2.00211e-16	2.5142e-14	7.81	10.12	8.04	10.3
ENSMUSG00000019768	421.14	-2.75454	0.286601	-8.2154	2.11453e-16	2.63586e-14	6.79	9.52	6.77	9.53
ENSMUSG00000031004	2594.71	-1.78339	0.168963	-8.18751	2.66694e-16	3.30019e-14	10.39	11.93	10	12.01
ENSMUSG00000048251	744.088	-2.32138	0.234938	-8.17824	2.88008e-16	3.52889e-14	8.13	10.23	7.8	10.32
ENSMUSG00000027359	882.695	-2.14936	0.213918	-8.17769	2.89338e-16	3.52889e-14	8.44	10.47	8.26	10.51
ENSMUSG00000021136	908.084	-2.31625	0.234407	-8.17492	2.96066e-16	3.58515e-14	8.62	10.58	7.88	10.53
ENSMUSG00000072849	122.002	-5.49656	0.627134	-8.12675	4.40942e-16	5.30162e-14	3.08	7.82	2.34	7.98
ENSMUSG00000032311	412.172	-2.87106	0.304153	-8.12439	4.496e-16	5.36765e-14	6.94	9.52	6.36	9.47
ENSMUSG00000010476	175.358	-4.94037	0.55979	-8.11085	5.02674e-16	5.92165e-14	4.55	8.31	2.65	8.49
ENSMUSG00000074607	1567.02	-1.88466	0.183048	-8.11077	5.02989e-16	5.92165e-14	9.21	11.28	9.55	11.26
ENSMUSG00000029765	2148.89	-1.68431	0.158471	-8.10439	5.30094e-16	6.19771e-14	10.04	11.73	9.95	11.62
ENSMUSG00000000409	1734.88	-1.90311	0.185888	-8.08614	6.1583e-16	7.15079e-14	9.73	11.38	9.31	11.45
ENSMUSG00000022040	1584.02	-2.27057	0.232331	-8.05129	8.19235e-16	9.44795e-14	9.58	11.31	8.58	11.37
ENSMUSG00000024521	2299.78	1.71094	0.162973	8.04389	8.70304e-16	9.96909e-14	11.57	9.99	11.97	10.14
ENSMUSG00000032401	291.314	-4.15146	0.466744	-8.03751	9.16823e-16	1.04315e-13	6.2	9.21	3.72	8.94
ENSMUSG00000023274	1133.4	-1.96832	0.195921	-8.00486	1.19607e-15	1.3518e-13	8.94	10.8	8.77	10.83
ENSMUSG00000000440	1494.93	-1.80924	0.176227	-7.99677	1.27727e-15	1.43401e-13	9.29	11.13	9.45	11.24
ENSMUSG00000029482	3162.84	-1.5659	0.146244	-7.97229	1.55767e-15	1.73731e-13	10.75	12.25	10.54	12.16
ENSMUSG00000046876	2104.08	-1.69907	0.163025	-7.96854	1.60557e-15	1.77903e-13	9.86	11.66	10.04	11.64
ENSMUSG00000000782	3688.98	-1.59146	0.150147	-7.93527	2.10034e-15	2.31215e-13	10.99	12.41	10.7	12.45
ENSMUSG00000039760	428.043	-2.67177	0.286564	-7.9276	2.23413e-15	2.44356e-13	6.74	9.51	6.99	9.56
ENSMUSG00000055254	1922.39	-1.99275	0.201146	-7.91836	2.40659e-15	2.61531e-13	9.99	11.59	9.19	11.56
ENSMUSG00000008193	1698.36	-1.84648	0.183419	-7.88622	3.11488e-15	3.36347e-13	9.78	11.41	9.28	11.33
ENSMUSG00000053617	9598.3	-1.36957	0.12312	-7.87502	3.40692e-15	3.65554e-13	12.45	13.77	12.33	13.74
ENSMUSG00000069769	5340.25	-1.47023	0.136159	-7.86011	3.83792e-15	4.09209e-13	11.37	12.95	11.56	12.93
ENSMUSG00000060961	2176.75	-1.89311	0.19002	-7.85766	3.91378e-15	4.14689e-13	9.48	11.72	10.19	11.75
ENSMUSG00000025545	931.582	-2.02102	0.206445	-7.85207	4.0924e-15	4.30923e-13	8.54	10.59	8.51	10.51
ENSMUSG00000019970	14932.5	1.33806	0.119497	7.85012	4.15646e-15	4.34966e-13	14.45	13.06	14.32	13.03
ENSMUSG00000030935	529.698	-2.46453	0.263141	-7.84569	4.30567e-15	4.47816e-13	7.5	9.8	7.22	9.81
ENSMUSG00000019843	3467.15	-1.52932	0.144015	-7.84166	4.4464e-15	4.59633e-13	10.7	12.3	10.9	12.36
ENSMUSG00000005540	1071.02	-2.40157	0.255948	-7.82022	5.27292e-15	5.41768e-13	8.87	10.7	7.95	10.89
ENSMUSG00000000861	621.766	-2.29194	0.242106	-7.81452	5.51746e-15	5.63478e-13	7.83	10.06	7.62	9.97
ENSMUSG00000047880	959.222	-2.03087	0.211059	-7.72709	1.10031e-14	1.11698e-12	8.84	10.69	8.27	10.47
ENSMUSG00000032093	915.998	-2.04989	0.214327	-7.69799	1.38221e-14	1.3948e-12	8.68	10.57	8.28	10.47
ENSMUSG00000033278	7127.13	-1.36995	0.12631	-7.6791	1.6021e-14	1.60713e-12	11.96	13.31	11.96	13.34
ENSMUSG00000019997	13453.1	1.43507	0.135689	7.62827	2.37931e-14	2.37273e-12	14.03	12.8	14.47	12.83
ENSMUSG00000037548	2304.81	-1.60711	0.15848	-7.61677	2.60107e-14	2.57871e-12	10.25	11.77	10.06	11.75
ENSMUSG00000030798	2799.01	-1.59654	0.158195	-7.56371	3.91723e-14	3.84537e-12	10.64	12.07	10.24	12
ENSMUSG00000060459	281.015	-3.11867	0.359447	-7.56349	3.92408e-14	3.84537e-12	6.31	9.06	5.46	8.87
ENSMUSG00000026313	1302.94	-1.85778	0.192786	-7.56161	3.98121e-14	3.87893e-12	8.96	10.99	9.3	11.01
ENSMUSG00000071856	2704.37	-1.56473	0.154066	-7.55998	4.03135e-14	3.88499e-12	10.51	11.96	10.33	12
ENSMUSG00000045193	4008.49	1.45682	0.139793	7.55992	4.03326e-14	3.88499e-12	12.51	11.09	12.53	11.04
ENSMUSG00000022053	226.585	-3.5162	0.41255	-7.5535	4.23712e-14	4.0583e-12	5.84	8.82	4.62	8.56
ENSMUSG00000022197	11829.4	-1.30522	0.119988	-7.54432	4.54663e-14	4.33028e-12	12.74	14.03	12.73	14.05
ENSMUSG00000020121	592.173	-2.5477	0.285483	-7.52306	5.35085e-14	5.06776e-12	7.06	10.09	7.76	9.86
ENSMUSG00000026527	179.501	-4.21627	0.507383	-7.52147	5.41619e-14	5.10115e-12	5.22	8.52	3.31	8.27
ENSMUSG00000050965	2579.32	-1.56783	0.155372	-7.51637	5.63194e-14	5.27504e-12	10.45	11.91	10.25	11.92
ENSMUSG00000076665	190.539	4.68061	0.571289	7.4929	6.73707e-14	6.27547e-12	9.12	3.37	7.53	3.78
ENSMUSG00000076614	4054.58	-1.58669	0.159001	-7.46344	8.42904e-14	7.8086e-12	10.74	12.58	11.22	12.56
ENSMUSG00000096464	604.495	2.87295	0.331402	7.46209	8.51602e-14	7.84631e-12	9.51	7.43	10.45	6.87
ENSMUSG00000058022	313.537	-2.92205	0.338134	-7.45871	8.73711e-14	8.0065e-12	6.46	9.07	5.98	9.15
ENSMUSG00000060429	2857.3	-1.71917	0.177704	-7.42342	1.14136e-13	1.04029e-11	10.08	12.13	10.65	12.06
ENSMUSG00000076928	1021.39	-1.93681	0.207999	-7.38857	1.48416e-13	1.34551e-11	8.94	10.7	8.52	10.61
ENSMUSG00000063524	10888.4	-1.33744	0.127814	-7.33438	2.2275e-13	2.00866e-11	12.76	13.97	12.42	13.88
ENSMUSG00000069729	3508.45	-1.45232	0.14381	-7.31745	2.52731e-13	2.26059e-11	10.83	12.36	10.92	12.29
ENSMUSG00000002107	9550.09	-1.30713	0.123974	-7.31712	2.53354e-13	2.26059e-11	12.47	13.71	12.38	13.75
ENSMUSG00000024639	9045.53	-1.34435	0.129146	-7.31223	2.62735e-13	2.33202e-11	12.19	13.65	12.44	13.67
ENSMUSG00000023965	1668.18	-1.66164	0.172673	-7.30653	2.74136e-13	2.42053e-11	9.55	11.29	9.74	11.32
ENSMUSG00000054555	264.203	-3.34787	0.403916	-7.29821	2.91626e-13	2.56163e-11	6.22	8.88	4.97	8.92
ENSMUSG00000005057	580.064	-2.55677	0.296075	-7.28452	3.2281e-13	2.82093e-11	7.98	9.98	6.81	9.89
ENSMUSG00000052613	105.729	-5.19299	0.658309	-7.28075	3.31967e-13	2.88607e-11	3.46	7.74	2.09	7.63
ENSMUSG00000030724	1461.68	-1.70518	0.179626	-7.26609	3.70042e-13	3.20067e-11	9.47	11.08	9.38	11.18
ENSMUSG00000039533	108.528	-5.41768	0.690737	-7.26424	3.75145e-13	3.22835e-11	3.46	7.66	1.78	7.79
ENSMUSG00000036792	923.11	-1.91416	0.208891	-7.24854	4.21284e-13	3.60709e-11	8.51	10.51	8.68	10.52
ENSMUSG00000027985	611.838	-2.27285	0.259126	-7.22755	4.9178e-13	4.18952e-11	7.96	9.93	7.49	10.04
ENSMUSG00000026834	291.058	-3.23316	0.393469	-7.20046	6.00082e-13	5.0866e-11	6.52	9.06	5.13	8.99
ENSMUSG00000025583	1891.18	-1.61763	0.169241	-7.1947	6.25998e-13	5.27988e-11	10	11.5	9.73	11.46
ENSMUSG00000031684	1286.55	-1.75326	0.188474	-7.18012	6.965e-13	5.84543e-11	9.07	10.93	9.33	10.98
ENSMUSG00000055932	3976.83	-1.3887	0.138459	-7.14075	9.28256e-13	7.75208e-11	11.1	12.45	11.11	12.53
ENSMUSG00000047454	1286.84	-1.71121	0.184243	-7.11674	1.10511e-12	9.18379e-11	9.19	10.91	9.28	10.98
ENSMUSG00000026385	10407.4	-1.28965	0.125087	-7.11225	1.14164e-12	9.44111e-11	12.67	13.87	12.45	13.83
ENSMUSG00000004698	520.126	-2.334	0.272238	-7.10406	1.21146e-12	9.96988e-11	7.17	9.76	7.67	9.76
ENSMUSG00000040990	2976.28	-1.45817	0.149354	-7.085	1.39046e-12	1.13877e-10	10.73	12.1	10.54	12.08
ENSMUSG00000026581	3118	-1.51061	0.156891	-7.07886	1.45344e-12	1.18462e-10	10.82	12.14	10.5	12.19
ENSMUSG00000018654	3145.96	-1.49139	0.154257	-7.07513	1.49305e-12	1.21109e-10	10.81	12.14	10.57	12.22
ENSMUSG00000037493	1378.8	-1.68843	0.18232	-7.06689	1.58446e-12	1.27911e-10	9.49	11.09	9.22	10.98
ENSMUSG00000027469	822.192	-1.96513	0.222082	-7.0475	1.82163e-12	1.46361e-10	8.55	10.35	8.24	10.36
ENSMUSG00000033220	4767.48	-1.44356	0.148141	-7.0444	1.86258e-12	1.48945e-10	11.55	12.79	11.1	12.73
ENSMUSG00000001120	790.582	-1.93573	0.219329	-7.00194	2.52449e-12	2.00928e-10	8.36	10.35	8.35	10.24
ENSMUSG00000021250	2114.01	1.71346	0.188006	6.9863	2.82234e-12	2.23585e-10	11.38	9.98	11.91	9.89
ENSMUSG00000031925	1630.81	-1.60536	0.172597	-6.98368	2.87549e-12	2.26735e-10	9.66	11.19	9.66	11.33
ENSMUSG00000055546	457.812	-2.57405	0.312497	-6.95703	3.47528e-12	2.72761e-10	7.38	9.44	6.72	9.76
ENSMUSG00000071637	6086.6	1.38796	0.142125	6.95135	3.61815e-12	2.82666e-10	12.94	11.74	13.25	11.69
ENSMUSG00000035186	431.569	-2.34904	0.281071	-6.93436	4.08069e-12	3.17339e-10	7.11	9.48	7.2	9.52
ENSMUSG00000023923	1335.92	-1.69165	0.186686	-6.91886	4.55293e-12	3.52447e-10	9.39	10.94	9.23	11.04
ENSMUSG00000020744	2417.09	-1.47707	0.156148	-6.89778	5.28211e-12	4.07034e-10	10.4	11.79	10.25	11.8
ENSMUSG00000034330	1823.15	-1.56677	0.169184	-6.8965	5.32986e-12	4.08855e-10	10.04	11.5	9.65	11.31
ENSMUSG00000033530	1698.24	-1.57923	0.171324	-6.88303	5.85937e-12	4.4745e-10	9.81	11.31	9.66	11.32
ENSMUSG00000071042	4462.5	-1.33453	0.135798	-6.88176	5.91187e-12	4.49435e-10	11.33	12.62	11.29	12.66
ENSMUSG00000111942	178.99	-3.38342	0.433776	-6.87779	6.07861e-12	4.60048e-10	4.76	8.22	5.23	8.48
ENSMUSG00000035954	2299.95	-1.46794	0.155519	-6.86697	6.5581e-12	4.94131e-10	10.26	11.74	10.25	11.7
ENSMUSG00000037754	8259.14	-1.29871	0.131478	-6.83547	8.17368e-12	6.11624e-10	12.11	13.54	12.33	13.5
ENSMUSG00000029195	186.478	-3.75341	0.490609	-6.83519	8.18962e-12	6.11624e-10	5.52	8.48	3.96	8.37
ENSMUSG00000001995	2863.87	-1.52828	0.165175	-6.83084	8.44189e-12	6.27699e-10	10.28	12.04	10.75	12.06
ENSMUSG00000033713	5054.17	-1.30368	0.132457	-6.82243	8.95105e-12	6.62651e-10	11.51	12.83	11.51	12.8
ENSMUSG00000076498	1181.27	-1.70341	0.191289	-6.8138	9.50537e-12	7.00629e-10	9.19	10.82	9.05	10.82
ENSMUSG00000028222	95.5781	-4.88622	0.658932	-6.80833	9.874e-12	7.24649e-10	3.46	7.59	2.34	7.47
ENSMUSG00000026034	7471.8	1.29932	0.132141	6.80573	1.0054e-11	7.34682e-10	13.22	12.04	13.52	12.1
ENSMUSG00000041741	4886.18	-1.5424	0.168014	-6.7994	1.05055e-11	7.64378e-10	10.92	12.8	11.63	12.84
ENSMUSG00000020297	370.609	-2.50137	0.311707	-6.74147	1.5679e-11	1.13592e-09	7.08	9.32	6.55	9.27
ENSMUSG00000061731	2767.63	-1.40286	0.148885	-6.73584	1.62981e-11	1.17575e-09	10.55	11.97	10.59	11.98
[truncated: 24,824 more rows]

## Sheet: Spleen
	baseMean	log2FoldChange	lfcSE	stat	pvalue	padj	spleen_con_A	spleen_cis_A	spleen_con_B	spleen_cis_B
[truncated: 25,059 more rows]
