# Supplementary material for: Differential damage and repair of DNA-adducts induced by anti-cancer drug cisplatin across mouse organs
Source: Nat Commun. 2019 Jan 18;10:309. doi: 10.1038/s41467-019-08290-2 (PMC6338751; doi:10.1038/s41467-019-08290-2)
Supplement: Supplementary file 6 — Supplementary Data 3 [file 41467_2019_8290_MOESM6_ESM.xlsx]

## Sheet: kidney_IPA
Ingenuity Canonical Pathways	-log(p-value)	Ratio	z-score	Downregulated	No change	Upregulated	No overlap with dataset	Molecules
NRF2-mediated Oxidative Stress Response	8.32	0.191	0.816	11/183 (6%)	0/183 (0%)	24/183 (13%)	148/183 (81%)	MAP2K6,DNAJB4,DNAJC6,DNAJB2,MAP3K5,DNAJA1,PRKCZ,MAFG,JUN,KL,ATF4,PRKCE,FOSL1,JUND,DNAJB1,NFE2L2,PRKD1,PRKCA,NRAS,HERPUD1,JUNB,DNAJB9,MAFK,MAFF,TXNRD1,BACH1,FOS,GAB1,PIK3CB,MAP2K3,CDC34,SQSTM1,ENC1,MAP2K5,DNAJB5
ERK5 Signaling	7.99	0.297	1.147	7/64 (11%)	0/64 (0%)	12/64 (19%)	45/64 (70%)	YWHAG,LIF,NRAS,YWHAH,SGK1,GNA12,GNAQ,PRKCZ,MYC,FOS,GAB1,MEF2D,ATF4,FOSL1,GNA13,SFN,WNK1,MAP2K5,RPS6KC1
Protein Kinase A Signaling	7.57	0.142	-2.021	32/379 (8%)	0/379 (0%)	22/379 (6%)	325/379 (86%)	DUSP8,PTPN23,YWHAH,SMAD3,PDE12,NTN1,PTK2,CAMK2D,PDE7B,TDP2,PLCB1,ATF4,GNA13,PLCL1,PRKD1,YWHAG,PTCH1,PLCL2,ITPR1,PTPN3,PTP4A1,PTPRM,ADCY9,EPM2A,H3F3A/H3F3B,DUSP1,EYA3,CREM,DUSP4,AKAP12,RELA,PTK2B,DUSP6,NOTUM,UBASH3B,HNF1A,PLCH1,PRKCZ,PTPN4,DUSP5,NFKBIA,DUSP10,PRKCE,VASP,PPP3CA,PRKCA,PDE9A,GNAQ,Ptprd,CDC14B,PRKAG2,IHH,NFATC2,SFN
Axonal Guidance Signaling	7.52	0.135	NaN	42/443 (9%)	0/443 (0%)	18/443 (4%)	383/443 (86%)	PAPPA2,ITSN1,NTN1,PTK2,SUFU,PROK1,PLCB1,SRGAP2,TUBA1C,ARHGEF11,GNA13,PLCL1,PRKD1,ADAMTS4,ADAMTS1,KALRN,SEMA5A,PTCH1,TUBB2A,PLCL2,SRGAP3,GAB1,FZD5,EPHA2,RND1,NTN4,PDGFA,NOTUM,GNA14,PLXNA2,ABLIM1,PDGFC,PLCH1,SEMA4C,PRKCZ,TUBB2B,KL,GLIS1,EFNA5,PRKCE,SHANK2,PPP3CA,VASP,PRKCA,UNC5C,NRAS,TUBB4B,GNA12,GNAQ,TUBA4A,SLIT2,TUBA1A,SEMA4D,GLIS2,TUBB6,PRKAG2,ADAM10,NFATC2,PIK3CB,SEMA7A
Cholecystokinin/Gastrin-mediated Signaling	7.47	0.237	-0.209	12/97 (12%)	0/97 (0%)	11/97 (11%)	74/97 (76%)	MAP2K6,NRAS,PTK2B,RHOC,GNA12,GNAQ,ITPR1,PRKCZ,PTK2,FOS,JUN,RND3,RHOB,MEF2D,CREM,RHOU,PRKCE,PLCB1,MAP2K3,GNA13,PRKD1,MAP2K5,PRKCA
Aldosterone Signaling in Epithelial Cells	7.32	0.189	-3.5	16/164 (10%)	0/164 (0%)	15/164 (9%)	133/164 (81%)	DNAJB4,SGK1,HSPA1A/HSPA1B,DNAJC6,NOTUM,PIP5K1B,DNAJB2,DNAJA1,PRKCZ,PLCH1,HSP90AB1,KL,PRKCE,PLCB1,DNAJB1,PLCL1,PRKD1,HSPB6,PRKCA,PLCL2,ITPR1,DNAJB9,HSPA2,GAB1,DUSP1,HSP90AA1,HSPB7,PIK3CB,NR3C2,DNAJB5,HSPB1
Role of Macrophages, Fibroblasts and Endothelial Cells in Rheumatoid Arthritis	6.94	0.149	NaN	28/303 (9%)	0/303 (0%)	17/303 (6%)	258/303 (85%)	MAP2K6,RELA,SOCS3,TRAF3,ICAM1,PDGFA,NOTUM,IGHG1,IL17RA,HNF1A,PDGFC,PLCH1,PRKCZ,Tlr12,MYC,ROR2,NLK,NFKBIA,CAMK2D,JUN,F2RL1,PROK1,KL,ATF4,PRKCE,PLCB1,PLCL1,TNFRSF1B,PRKD1,PPP3CA,PRKCA,ADAMTS4,NRAS,DAAM1,GNAQ,PLCL2,CEBPB,FOS,GAB1,NFATC2,FZD5,PIK3CB,MAP2K3,SFRP1,Ighg2b
14-3-3-mediated Signaling	6.82	0.202	-1.606	13/129 (10%)	0/129 (0%)	13/129 (10%)	103/129 (80%)	YWHAH,NOTUM,MAP3K5,PRKCZ,PLCH1,TUBB2B,JUN,KL,PRKCE,PLCB1,TUBA1C,PLCL1,PRKD1,PRKCA,YWHAG,NRAS,TUBB4B,TUBB2A,TUBA4A,PLCL2,FOS,TUBA1A,GAB1,TUBB6,PIK3CB,SFN
Glucocorticoid Receptor Signaling	6.33	0.142	NaN	19/318 (6%)	0/318 (0%)	26/318 (8%)	273/318 (86%)	RELA,ICAM1,YWHAH,SGK1,Hspa1b,SMAD3,HSPA1A/HSPA1B,PBX1,SLPI,ARID2,TAF7,MNAT1,TAF13,TSC22D3,BCL2,AR,POLR2A,JUN,NFKBIA,NCOA2,HSP90AB1,KL,TAF3,KRT20,SERPINE1,PPP3CA,ADRB2,NRAS,GTF2F1,CEBPB,HSPA2,FOS,KRT8,POU2F1,GAB1,DUSP1,CDKN1A,NCOA1,PRKAG2,NFATC2,HSP90AA1,KRT18,NR3C2,PIK3CB,SMARCC1
Melatonin Signaling	5.94	0.246	-2.5	15/69 (22%)	0/69 (0%)	2/69 (3%)	52/69 (75%)	MAP2K6,NOTUM,GNAQ,PLCL2,SLC2A4,PRKCZ,PLCH1,CAMK2D,PRKAG2,GNRH1,PRKCE,PLCB1,MAP2K3,PLCL1,MAP2K5,PRKD1,PRKCA
p70S6K Signaling	5.63	0.185	-1.964	19/130 (15%)	0/130 (0%)	5/130 (4%)	106/130 (82%)	NRAS,YWHAG,YWHAH,NOTUM,GNAQ,PLCL2,F2,PRKCZ,PLCH1,PLD1,F2RL1,GAB1,PPP2R3A,KL,PPP2R2B,PPM1L,PRKCE,PLCB1,PIK3CB,PPP2R5E,PLCL1,SFN,PRKD1,PRKCA
HIPPO signaling	5.23	0.212	0.535	12/85 (14%)	0/85 (0%)	6/85 (7%)	67/85 (79%)	YWHAG,YWHAH,SMAD3,STK3,PRKCZ,CSNK1E,STK4,TEAD1,DLG5,PPP2R3A,AJUBA,WWC1,PPP2R2B,PPM1L,PPP2R5E,SFN,PARD3,RASSF1
Sphingosine-1-phosphate Signaling	5.1	0.182	-0.853	14/121 (12%)	0/121 (0%)	8/121 (7%)	99/121 (82%)	PTK2B,PDGFA,RHOC,GNA12,NOTUM,GNAQ,PLCL2,PDGFC,PLCH1,PTK2,ADCY9,RND3,RHOB,GAB1,KL,S1PR1,RHOU,SPHK1,PLCB1,PIK3CB,GNA13,PLCL1
GNRH Signaling	5.03	0.164	-1.961	17/159 (11%)	0/159 (0%)	9/159 (6%)	133/159 (84%)	MAP2K6,RELA,PTK2B,GNA14,MAP3K5,MAP3K4,PRKCZ,PTK2,CAMK2D,JUN,PLCB1,PRKCE,ATF4,PRKD1,PRKCA,NRAS,MAP3K13,EGR1,GNAQ,HBEGF,ITPR1,ADCY9,FOS,PRKAG2,GNRH1,MAP2K3
VDR/RXR Activation	4.54	0.205	-1	9/78 (12%)	0/78 (0%)	7/78 (9%)	62/78 (79%)	PDGFA,CEBPB,THBD,KLF4,PRKCZ,CASR,NCOA2,GADD45A,CDKN1A,NCOA1,PRKCE,IGFBP1,CYP27B1,RXRA,PRKD1,PRKCA
PI3K/AKT Signaling	4.52	0.172	1.886	9/122 (7%)	0/122 (0%)	12/122 (10%)	101/122 (83%)	RELA,NRAS,YWHAG,YWHAH,GDF15,MDM2,MAP3K5,PRKCZ,BCL2,NFKBIA,HSP90AB1,GAB1,PPP2R3A,PPP2R2B,CDKN1A,PPM1L,HSP90AA1,PIK3CB,PPP2R5E,SFN,MCL1
Gap Junction Signaling	4.5	0.147	NaN	19/190 (10%)	0/190 (0%)	9/190 (5%)	162/190 (85%)	CSNK1G1,NOTUM,PRKCZ,PLCH1,TUBB2B,CSNK1E,KL,PRKCE,PLCB1,TUBA1C,PLCL1,PRKD1,PPP3CA,PRKCA,NRAS,TUBB4B,TUBB2A,TUBA4A,GNAQ,PLCL2,ITPR1,ADCY9,TUBA1A,GAB1,TUBB6,PRKAG2,PIK3CB,MAP2K5
Molecular Mechanisms of Cancer	4.49	0.12	NaN	27/384 (7%)	0/384 (0%)	19/384 (5%)	338/384 (88%)	MAP2K6,RAP2B,RELA,SMAD3,MAP3K5,GNA14,CDK9,PRKCZ,BCL2,MYC,PTK2,NLK,NFKBIA,CAMK2D,JUN,RHOB,SUFU,KL,RHOU,PLCB1,PRKCE,ARHGEF11,GNA13,HIPK2,PRKD1,PRKCA,NRAS,RHOC,GNA12,PTCH1,GNAQ,MDM2,CDK14,ADCY9,FOS,RND3,GAB1,NF1,CDKN1A,PRKAG2,IHH,PIK3CB,FZD5,MAP2K3,CDK19,CFLAR
mTOR Signaling	4.46	0.147	-0.426	19/191 (10%)	0/191 (0%)	9/191 (5%)	163/191 (85%)	PDGFC,PRKCZ,RHOB,KL,PROK1,EIF3D,PPM1L,RHOU,RPTOR,PRKCE,PRKD1,PRKCA,MAPKAP1,NRAS,DDIT4,RHOC,EIF3J,PLD1,RND3,GAB1,PPP2R3A,PPP2R2B,EIF4A1,PRKAG2,PIK3CB,PPP2R5E,INSR,RPS6KC1
Cardiac Hypertrophy Signaling	4.22	0.136	-1.3	19/228 (8%)	0/228 (0%)	12/228 (5%)	197/228 (86%)	MAP2K6,ADRA2B,NOTUM,MAP3K4,GNA14,MAP3K5,PLCH1,JUN,RHOB,KL,RHOU,IGF1R,PLCB1,GNA13,PLCL1,PPP3CA,ADRB2,NRAS,RHOC,MAP3K13,GNA12,GNAQ,PLCL2,ADCY9,GAB1,RND3,MEF2D,PRKAG2,MAP2K3,PIK3CB,HSPB1
PI3K Signaling in B Lymphocytes	4.21	0.164	-1.091	13/128 (10%)	0/128 (0%)	8/128 (6%)	107/128 (84%)	VAV2,RELA,NRAS,ATF3,NOTUM,ATF6,PLCL2,ITPR1,PRKCZ,PLCH1,FOS,JUN,CAMK2D,NFKBIA,BCL10,ATF4,PLCB1,NFATC2,PIK3CB,PLCL1,PPP3CA
Breast Cancer Regulation by Stathmin1	4.18	0.141	NaN	18/198 (9%)	0/198 (0%)	10/198 (5%)	170/198 (86%)	PRKCZ,TUBB2B,CAMK2D,KL,PPM1L,PRKCE,PLCB1,TUBA1C,ARHGEF11,GNA13,PRKD1,PRKCA,NRAS,TUBB4B,TUBB2A,TUBA4A,GNAQ,ITPR1,ADCY9,TUBA1A,GAB1,TUBB6,PPP2R3A,PPP2R2B,CDKN1A,PRKAG2,PIK3CB,PPP2R5E
Acute Phase Response Signaling	4.16	0.152	0.655	12/158 (8%)	0/158 (0%)	12/158 (8%)	134/158 (85%)	MAP2K6,SOCS3,RELA,HPX,NRAS,APOH,AHSG,SOCS4,SERPINA3,CEBPB,MAP3K5,HNF1A,F2,PLG,FOS,JUN,NFKBIA,ITIH4,MAP2K3,SERPINA1,OSMR,PIK3CB,SERPINE1,TNFRSF1B
Thrombin Signaling	4.1	0.14	-1.961	21/200 (11%)	0/200 (0%)	7/200 (4%)	172/200 (86%)	RELA,NOTUM,GNA14,PRKCZ,F2,PLCH1,PTK2,CAMK2D,RHOB,KL,RHOU,PRKCE,PLCB1,ARHGEF11,GNA13,PLCL1,PRKD1,PRKCA,NRAS,RHOC,GNA12,GNAQ,PLCL2,ITPR1,ADCY9,RND3,GAB1,PIK3CB
IL-8 Signaling	4.09	0.142	-0.784	15/190 (8%)	0/190 (0%)	12/190 (6%)	163/190 (86%)	RELA,ICAM1,PTK2B,PDGFC,PRKCZ,BCL2,PTK2,JUN,RHOB,KL,PROK1,RHOU,PRKCE,GNA13,PRKD1,VASP,PRKCA,NRAS,ANGPT1,RHOC,GNA12,HBEGF,PLD1,FOS,RND3,GAB1,PIK3CB
Adrenomedullin signaling pathway	4.09	0.142	-2.117	20/190 (11%)	0/190 (0%)	7/190 (4%)	163/190 (86%)	MAP2K6,ADM,RELA,PTK2B,NOTUM,GNA14,PLCH1,BCL2,PTK2,KL,PLCB1,PLCL1,NRAS,MAPK4,GNAQ,MAPK6,PLCL2,ITPR1,CEBPB,ADCY9,FOS,GAB1,PRKAG2,MAP2K3,PIK3CB,RXRA,MAP2K5
Phagosome Formation	4.08	0.165	NaN	16/121 (13%)	0/121 (0%)	4/121 (3%)	101/121 (83%)	RHOC,VTN,NOTUM,PLCL2,IGHG1,PRKCZ,PLCH1,Tlr12,RND3,GAB1,RHOB,KL,RHOU,PRKCE,PLCB1,PIK3CB,PLCL1,Ighg2b,PRKD1,PRKCA
Dopamine-DARPP32 Feedback in cAMP Signaling	4.07	0.15	-3.838	21/160 (13%)	0/160 (0%)	3/160 (2%)	136/160 (85%)	NOS1,CSNK1G1,NOTUM,GNAQ,PLCL2,ITPR1,PRKCZ,PLCH1,CSNK1E,ADCY9,PPP2R3A,KCNJ1,PPP2R2B,PPM1L,CREM,PRKAG2,PRKCE,PLCB1,ATF4,PPP2R5E,PLCL1,PRKD1,PPP3CA,PRKCA
IGF-1 Signaling	4.05	0.175	-1.732	8/103 (8%)	0/103 (0%)	10/103 (10%)	85/103 (83%)	SOCS3,NRAS,YWHAG,CTGF,YWHAH,SOCS4,PRKCZ,PTK2,FOS,JUN,GAB1,KL,IGF1R,PRKAG2,PIK3CB,IGFBP1,SFN,CYR61
ERK/MAPK Signaling	4.01	0.141	0.2	13/192 (7%)	0/192 (0%)	14/192 (7%)	165/192 (86%)	PTK2B,YWHAH,DUSP6,PTK2,MYC,ELF3,ETS2,KL,PPM1L,PRKCE,ATF4,PRKCA,YWHAG,NRAS,FOS,TLN2,H3F3A/H3F3B,GAB1,DUSP1,PPP2R3A,PPP2R2B,PRKAG2,HSPB7,PIK3CB,DUSP4,PPP2R5E,HSPB1
P2Y Purigenic Receptor Signaling Pathway	4.01	0.159	-1.964	15/132 (11%)	0/132 (0%)	6/132 (5%)	111/132 (84%)	RELA,NRAS,NOTUM,GNAQ,PLCL2,PRKCZ,PLCH1,MYC,ADCY9,FOS,JUN,GAB1,KL,PRKAG2,ATF4,PRKCE,PLCB1,PIK3CB,PLCL1,PRKD1,PRKCA
CXCR4 Signaling	3.98	0.148	-0.447	15/162 (9%)	0/162 (0%)	9/162 (6%)	138/162 (85%)	NRAS,RHOC,GNA12,EGR1,GNAQ,GNA14,ITPR1,PRKCZ,PTK2,ADCY9,FOS,JUN,RND3,RHOB,GAB1,KL,RHOU,PRKCE,PLCB1,ARHGEF11,PIK3CB,GNA13,PRKD1,PRKCA
Endothelin-1 Signaling	3.92	0.141	-2.353	20/184 (11%)	0/184 (0%)	6/184 (3%)	158/184 (86%)	NOS1,NOTUM,GNA14,PRKCZ,PLCH1,MYC,JUN,KL,PRKCE,PLCB1,GNA13,PLCL1,PRKD1,PRKCA,NRAS,MAPK4,GNA12,GNAQ,MAPK6,PLCL2,ITPR1,PLD1,ADCY9,FOS,GAB1,PIK3CB
Unfolded protein response	3.9	0.222	NaN	3/54 (6%)	0/54 (0%)	9/54 (17%)	42/54 (78%)	DDIT3,Hspa1b,PPP1R15A,HSPA1A/HSPA1B,ATF4,ATF6,CEBPB,MAP3K5,DNAJB9,NFE2L2,HSPA2,BCL2
Germ Cell-Sertoli Cell Junction Signaling	3.86	0.145	NaN	10/165 (6%)	0/165 (0%)	14/165 (8%)	141/165 (85%)	MAP2K6,NRAS,RHOC,TUBB4B,MAP3K13,TUBB2A,TUBA4A,MAP3K4,MAP3K5,TUBB2B,PTK2,TUBA1A,RND3,RHOB,TUBB6,GAB1,SORBS1,KL,FER,RHOU,ZYX,MAP2K3,TUBA1C,PIK3CB
p53 Signaling	3.83	0.168	0.832	6/107 (6%)	0/107 (0%)	12/107 (11%)	89/107 (83%)	TP53INP1,GADD45B,GADD45G,MDM2,BCL2,PCNA,JUN,GADD45A,GAB1,KL,STAG1,SIRT1,CDKN1A,PIK3CB,GNL3,HIPK2,SFN,TNFRSF10A
GŒ±q Signaling	3.73	0.146	-2.558	16/158 (10%)	0/158 (0%)	7/158 (4%)	135/158 (85%)	RELA,RGS2,PTK2B,RHOC,GNAQ,GNA14,ITPR1,CHRM3,PRKCZ,PLD1,NFKBIA,RND3,RHOB,GAB1,KL,RHOU,PRKCE,PLCB1,NFATC2,PIK3CB,PRKD1,PPP3CA,PRKCA
Ceramide Signaling	3.7	0.176	1.5	9/91 (10%)	0/91 (0%)	7/91 (8%)	75/91 (82%)	RELA,NRAS,PRKCZ,BCL2,FOS,JUN,GAB1,PPP2R3A,KL,PPP2R2B,PPM1L,S1PR1,SPHK1,PIK3CB,PPP2R5E,TNFRSF1B
Role of Tissue Factor in Cancer	3.66	0.158	NaN	10/120 (8%)	0/120 (0%)	9/120 (8%)	101/120 (84%)	NRAS,CTGF,PTK2B,GNA12,EGR1,GNAQ,HBEGF,PLAUR,GNA14,F3,F2,F2RL1,GAB1,KL,PLCB1,PIK3CB,GNA13,CYR61,PRKCA
B Cell Receptor Signaling	3.63	0.138	-0.626	15/181 (8%)	0/181 (0%)	10/181 (6%)	156/181 (86%)	MAP2K6,RAP2B,RELA,PTK2B,IGHG1,MAP3K5,MAP3K4,BCL6,PTK2,NFKBIA,CAMK2D,JUN,KL,ATF4,PPP3CA,VAV2,NRAS,MAP3K13,EGR1,GAB1,BCL10,NFATC2,MAP2K3,PIK3CB,Ighg2b
PPARŒ±/RXRŒ± Activation	3.62	0.14	-0.209	17/171 (10%)	0/171 (0%)	7/171 (4%)	147/171 (86%)	MAP2K6,PPARA,RELA,NRAS,SMAD3,ACVR1,NOTUM,GNAQ,PLCL2,GNA14,PLCH1,ADCY9,JUN,NFKBIA,HSP90AB1,PRKAG2,HSP90AA1,PLCB1,MAP2K3,INSR,PLCL1,RXRA,PPARGC1A,PRKCA
Role of NFAT in Cardiac Hypertrophy	3.59	0.131	-3.272	23/214 (11%)	0/214 (0%)	5/214 (2%)	186/214 (87%)	MAP2K6,LIF,NOTUM,PRKCZ,PLCH1,CABIN1,CAMK2D,KL,IGF1R,PRKCE,PLCB1,PLCL1,PRKD1,PPP3CA,PRKCA,HDAC4,NRAS,GNAQ,PLCL2,ITPR1,ADCY9,RCAN1,GAB1,MEF2D,PRKAG2,MAP2K3,PIK3CB,SLC8A1
Production of Nitric Oxide and Reactive Oxygen Species in Macrophages	3.56	0.137	0.2	16/183 (9%)	0/183 (0%)	9/183 (5%)	158/183 (86%)	PPARA,RELA,RHOC,MAP3K13,MAP3K4,MAP3K5,PRKCZ,FOS,JUN,NFKBIA,RHOB,GAB1,RND3,KL,PPP2R3A,PPP2R2B,PPM1L,RHOU,PRKCE,SERPINA1,PIK3CB,PPP2R5E,TNFRSF1B,PRKD1,PRKCA
GŒ±12/13 Signaling	3.55	0.152	-0.688	11/132 (8%)	0/132 (0%)	9/132 (7%)	112/132 (85%)	VAV2,RELA,NRAS,PTK2B,GNA12,CDH6,CDH24,MAP3K5,F2,TEC,PTK2,LPAR6,JUN,NFKBIA,F2RL1,GAB1,KL,MEF2D,PIK3CB,GNA13
LPS-stimulated MAPK Signaling	3.52	0.176	-0.535	9/85 (11%)	0/85 (0%)	6/85 (7%)	70/85 (82%)	MAP2K6,RELA,NRAS,MAP3K5,PRKCZ,FOS,JUN,NFKBIA,GAB1,KL,PRKCE,PIK3CB,MAP2K3,PRKD1,PRKCA
Androgen Signaling	3.51	0.15	-0.905	13/133 (10%)	0/133 (0%)	7/133 (5%)	113/133 (85%)	RELA,SMAD3,GNA12,GNAQ,GTF2F1,GNA14,MNAT1,PRKCZ,JUN,POLR2A,AR,NCOA2,NCOA1,PRKAG2,HSP90AA1,PRKCE,GNA13,DNAJB1,PRKD1,PRKCA
HMGB1 Signaling	3.38	0.151	1.414	6/126 (5%)	0/126 (0%)	13/126 (10%)	107/126 (85%)	MAP2K6,RELA,ICAM1,LIF,NRAS,RHOC,Kat6b,FOS,JUN,RND3,GAB1,RHOB,KL,RHOU,MAP2K3,PIK3CB,SERPINE1,TNFRSF1B,MAP2K5
Glioblastoma Multiforme Signaling	3.24	0.138	-0.655	12/160 (8%)	0/160 (0%)	10/160 (6%)	138/160 (86%)	NRAS,PDGFA,RHOC,NOTUM,MDM2,PLCL2,ITPR1,PDGFC,PLCH1,MYC,RND3,NF1,GAB1,RHOB,KL,CDKN1A,RHOU,IGF1R,PLCB1,PIK3CB,FZD5,PLCL1
Wnt/Ca+ pathway	3.24	0.19	-1.732	9/63 (14%)	0/63 (0%)	3/63 (5%)	51/63 (81%)	RELA,NOTUM,NFATC2,ATF4,PLCB1,FZD5,PLCL2,ROR1,PLCL1,PLCH1,PPP3CA,PRKCA
Prolactin Signaling	3.18	0.171	-1.387	7/82 (9%)	0/82 (0%)	7/82 (9%)	68/82 (83%)	SOCS3,NRAS,SOCS4,CEBPB,PRKCZ,MYC,FOS,JUN,GAB1,KL,PRKCE,PIK3CB,PRKD1,PRKCA
HGF Signaling	3.12	0.152	-2.324	11/112 (10%)	0/112 (0%)	6/112 (5%)	95/112 (85%)	NRAS,MAP3K13,MAP3K4,MAP3K5,PRKCZ,PTK2,FOS,JUN,ELF3,GAB1,KL,ETS2,CDKN1A,PRKCE,PIK3CB,PRKD1,PRKCA
Tec Kinase Signaling	3.09	0.134	-0.943	14/164 (9%)	0/164 (0%)	8/164 (5%)	142/164 (87%)	VAV2,RELA,PTK2B,RHOC,GNA12,GNAQ,GNA14,PRKCZ,TEC,PTK2,FOS,RND3,RHOB,GAB1,KL,RHOU,PRKCE,PIK3CB,GNA13,TNFRSF10A,PRKD1,PRKCA
PPAR Signaling	3.09	0.161	-2.84	6/93 (6%)	0/93 (0%)	9/93 (10%)	78/93 (84%)	PPARA,FOS,RELA,NRAS,NFKBIA,JUN,HSP90AB1,PDGFA,NCOA1,HSP90AA1,INSR,RXRA,TNFRSF1B,PDGFC,PPARGC1A
GADD45 Signaling	3.05	0.316	NaN	1/19 (5%)	0/19 (0%)	5/19 (26%)	13/19 (68%)	PCNA,GADD45B,GADD45A,GADD45G,CDKN1A,MAP3K4
Calcium-induced T Lymphocyte Apoptosis	3	0.19	-1.508	9/58 (16%)	0/58 (0%)	2/58 (3%)	47/58 (81%)	HLA-A,MEF2D,NR4A1,NFATC2,PRKCE,ITPR1,PRKCZ,PPP3CA,PRKD1,PRKCA,CABIN1
Neurotrophin/TRK Signaling	3	0.171	-0.832	6/76 (8%)	0/76 (0%)	7/76 (9%)	63/76 (83%)	MAP2K6,FOS,NRAS,JUN,SPRY1,GAB1,KL,SPRY2,ATF4,MAP2K3,PIK3CB,MAP3K5,MAP2K5
Glioma Invasiveness Signaling	2.87	0.174	0	6/69 (9%)	0/69 (0%)	6/69 (9%)	57/69 (83%)	PLG,PTK2,NRAS,RND3,GAB1,RHOB,KL,RHOC,VTN,RHOU,PLAUR,PIK3CB
CD27 Signaling in Lymphocytes	2.82	0.192	-0.707	5/52 (10%)	0/52 (0%)	5/52 (10%)	42/52 (81%)	MAP2K6,RELA,FOS,NFKBIA,JUN,MAP3K13,MAP2K3,MAP3K4,MAP3K5,MAP2K5
Synaptic Long Term Potentiation	2.78	0.142	-3.153	15/120 (13%)	0/120 (0%)	2/120 (2%)	103/120 (86%)	NRAS,NOTUM,GNAQ,PLCL2,GNA14,ITPR1,PRKCZ,PLCH1,CAMK2D,PRKAG2,PRKCE,PLCB1,ATF4,PLCL1,PPP3CA,PRKD1,PRKCA
Renin-Angiotensin Signaling	2.78	0.142	-2	13/120 (11%)	0/120 (0%)	4/120 (3%)	103/120 (86%)	RELA,NRAS,PTK2B,GNAQ,ITPR1,PRKCZ,PTK2,ADCY9,FOS,JUN,GAB1,KL,PRKAG2,PRKCE,PIK3CB,PRKD1,PRKCA
RANK Signaling in Osteoclasts	2.76	0.15	-1.941	11/100 (11%)	0/100 (0%)	4/100 (4%)	85/100 (85%)	MAP2K6,RELA,PTK2B,MITF,MAP3K13,MAP3K4,MAP3K5,FOS,JUN,NFKBIA,GAB1,KL,NFATC2,PIK3CB,PPP3CA
Erythropoietin Signaling	2.74	0.16	NaN	7/81 (9%)	0/81 (0%)	6/81 (7%)	68/81 (84%)	SOCS3,RELA,NRAS,PRKCZ,FOS,JUN,NFKBIA,GAB1,KL,PRKCE,PIK3CB,PRKD1,PRKCA
Growth Hormone Signaling	2.74	0.16	-2.714	10/81 (12%)	0/81 (0%)	3/81 (4%)	68/81 (84%)	SOCS3,SOCS4,SLC2A4,PRKCZ,FOS,GAB1,KL,IGF1R,PRKCE,PIK3CB,PRKD1,RPS6KC1,PRKCA
Xenobiotic Metabolism Signaling	2.73	0.113	NaN	23/266 (9%)	0/266 (0%)	7/266 (3%)	236/266 (89%)	MAP2K6,RELA,HS2ST1,MAP3K4,MAP3K5,PRKCZ,CAMK2D,HSP90AB1,KL,PPM1L,PRKCE,CHST11,NFE2L2,PRKD1,PRKCA,HDAC4,NRAS,MAP3K13,CYP1B1,GAB1,PPP2R3A,PPP2R2B,NCOA1,HSP90AA1,MAP2K3,PIK3CB,PPP2R5E,RXRA,MAP2K5,PPARGC1A
Role of NFAT in Regulation of the Immune Response	2.69	0.125	-0.894	13/176 (7%)	0/176 (0%)	9/176 (5%)	154/176 (88%)	RELA,NRAS,CSNK1G1,HLA-A,GNA12,GNAQ,GNA14,ITPR1,CABIN1,CSNK1E,FOS,RCAN1,JUN,NFKBIA,GAB1,KL,MEF2D,PLCB1,NFATC2,PIK3CB,GNA13,PPP3CA
Sumoylation Pathway	2.68	0.152	-1.941	3/92 (3%)	0/92 (0%)	11/92 (12%)	78/92 (85%)	FOS,PCNA,AR,NFKBIA,JUN,RND3,RHOB,RHOC,SIRT1,RHOU,SENP7,MDM2,CBX4,MAP3K5
Neuropathic Pain Signaling In Dorsal Horn Neurons	2.64	0.142	-3.5	15/113 (13%)	0/113 (0%)	1/113 (1%)	97/113 (86%)	NOTUM,PLCL2,ITPR1,PRKCZ,PLCH1,FOS,CAMK2D,GAB1,KL,PRKAG2,PRKCE,PLCB1,PIK3CB,PLCL1,PRKD1,PRKCA
Thrombopoietin Signaling	2.58	0.169	-0.905	7/65 (11%)	0/65 (0%)	4/65 (6%)	54/65 (83%)	MYC,FOS,NRAS,JUN,GAB1,KL,PRKCE,PIK3CB,PRKCZ,PRKD1,PRKCA
Synaptic Long Term Depression	2.56	0.124	-1.964	19/169 (11%)	0/169 (0%)	2/169 (1%)	148/169 (88%)	NOS1,NRAS,GNA12,NOTUM,GNAQ,PLCL2,GNA14,ITPR1,PRKCZ,PLCH1,PPP2R3A,PPP2R2B,PPM1L,IGF1R,PRKCE,PLCB1,PPP2R5E,GNA13,PLCL1,PRKD1,PRKCA
TGF-Œ≤ Signaling	2.54	0.153	1.265	5/85 (6%)	0/85 (0%)	8/85 (9%)	72/85 (85%)	ZFYVE9,MAP2K6,NRAS,SMAD3,ACVR1,INHBB,TGIF1,BCL2,FOS,JUN,MAP2K3,SERPINE1,TFE3
ErbB Signaling	2.54	0.147	-1.069	9/95 (9%)	0/95 (0%)	5/95 (5%)	81/95 (85%)	MAP2K6,NRAS,HBEGF,PRKCZ,FOS,JUN,GAB1,KL,ERBB4,PRKCE,PIK3CB,MAP2K3,PRKD1,PRKCA
Osteoarthritis Pathway	2.53	0.118	0	11/204 (5%)	0/204 (0%)	13/204 (6%)	180/204 (88%)	RELA,HDAC4,DDIT4,SMAD3,PTCH1,CEBPB,HNF1A,PDGFC,CASR,ELF3,GLIS2,PROK1,GLIS1,SIRT1,SPHK1,PRKAG2,ATF4,IHH,SOX9,FZD5,MYBBP1A,TNFRSF1B,PPARGC1A,ADAMTS4
Superpathway of Inositol Phosphate Compounds	2.51	0.114	-1.961	18/228 (8%)	0/228 (0%)	8/228 (4%)	202/228 (89%)	SOCS3,DUSP8,PTPN23,PIP5K1B,INPP5A,PXYLP1,PLCH1,DUSP5,KL,ERBB4,DUSP10,SGPP2,PLCB1,IP6K2,RNGTT,PPP3CA,PTPRM,DUSP14,ITPK1,GAB1,DUSP1,PPP1R16B,PPP2R3A,PPM1H,PIK3CB,PPP2R5E
HER-2 Signaling in Breast Cancer	2.5	0.151	NaN	9/86 (10%)	0/86 (0%)	4/86 (5%)	73/86 (85%)	NRAS,PARD6B,MDM2,MAP3K5,PRKCZ,GAB1,KL,CDKN1A,PRKCE,PIK3CB,PARD3,PRKD1,PRKCA
Telomerase Signaling	2.47	0.14	1.941	8/107 (7%)	0/107 (0%)	7/107 (7%)	92/107 (86%)	HDAC4,NRAS,MYC,ELF3,HSP90AB1,GAB1,PPP2R3A,KL,ETS2,PPM1L,CDKN1A,PPP2R2B,HSP90AA1,PIK3CB,PPP2R5E
IL-17A Signaling in Fibroblasts	2.45	0.219	NaN	0/32 (0%)	0/32 (0%)	7/32 (22%)	25/32 (78%)	RELA,FOS,NFKBIA,JUN,CEBPB,NFKBIZ,IL17RA
Epithelial Adherens Junction Signaling	2.43	0.129	NaN	9/140 (6%)	0/140 (0%)	9/140 (6%)	122/140 (87%)	VAV2,NRAS,TUBB4B,TUBB2A,ACVR1,TUBA4A,HNF1A,PTPRM,TUBB2B,NOTCH2,MAGI1,TUBA1A,TUBB6,SORBS1,FER,ZYX,TUBA1C,PARD3
CD40 Signaling	2.41	0.154	-0.577	6/78 (8%)	0/78 (0%)	6/78 (8%)	66/78 (85%)	MAP2K6,RELA,FOS,TRAF3,NFKBIA,ICAM1,JUN,GAB1,KL,PIK3CB,MAP2K3,MAP2K5
GPCR-Mediated Nutrient Sensing in Enteroendocrine Cells	2.36	0.136	-3.873	15/110 (14%)	0/110 (0%)	0/110 (0%)	95/110 (86%)	NOTUM,GNAQ,ITPR1,GNA14,PLCL2,PLCH1,PRKCZ,ADCY9,CASR,PRKAG2,PRKCE,PLCB1,PLCL1,PRKD1,PRKCA
D-myo-inositol-5-phosphate Metabolism	2.34	0.123	-1.147	12/154 (8%)	0/154 (0%)	7/154 (5%)	135/154 (88%)	SOCS3,DUSP8,PTPN23,PTPRM,PXYLP1,DUSP14,PLCH1,ITPK1,DUSP5,DUSP1,PPP2R3A,PPP1R16B,DUSP10,SGPP2,PPM1H,PLCB1,PPP2R5E,RNGTT,PPP3CA
SAPK/JNK Signaling	2.34	0.14	-2.138	7/100 (7%)	0/100 (0%)	7/100 (7%)	86/100 (86%)	DUSP8,NRAS,GNA12,MAP3K13,MAP3K4,MAP3K5,JUN,GAB1,GADD45A,KL,DUSP10,DUSP4,PIK3CB,GNA13
Myc Mediated Apoptosis Signaling	2.32	0.157	NaN	6/70 (9%)	0/70 (0%)	5/70 (7%)	59/70 (84%)	MYC,YWHAG,NRAS,YWHAH,GAB1,KL,IGF1R,PIK3CB,SFN,PRKCZ,BCL2
GPCR-Mediated Integration of Enteroendocrine Signaling Exemplified by an L Cell	2.32	0.157	1.508	10/70 (14%)	0/70 (0%)	1/70 (1%)	59/70 (84%)	ADCY9,NOTUM,PRKAG2,GNAQ,PLCB1,PLCL2,GNA14,ITPR1,PLCL1,PLCH1,ADRB2
Macropinocytosis Signaling	2.32	0.15	-1.667	9/80 (11%)	0/80 (0%)	3/80 (4%)	68/80 (85%)	ARF6,NRAS,GAB1,KL,PDGFA,USP6NL,PRKCE,PIK3CB,PDGFC,PRKCZ,PRKD1,PRKCA
AMPK Signaling	2.32	0.113	0.229	18/212 (8%)	0/212 (0%)	6/212 (3%)	188/212 (89%)	ADRA2B,RAB27A,ARID2,SLC2A4,CHRM3,GAB1,PPP2R3A,KL,SIRT1,PPP2R2B,CDKN1A,PPM1L,RPTOR,PRKAG2,ATF4,AK4,ACACA,MAP2K3,PIK3CB,SMARCC1,PPP2R5E,INSR,PPARGC1A,ADRB2
eNOS Signaling	2.32	0.12	-3.638	14/166 (8%)	0/166 (0%)	6/166 (4%)	146/166 (88%)	Hspa1b,HSPA1A/HSPA1B,GNAQ,ITPR1,HSPA2,CHRM3,PDGFC,PRKCZ,ADCY9,LPAR6,HSP90AB1,GAB1,KL,PROK1,PRKAG2,HSP90AA1,PRKCE,PIK3CB,PRKD1,PRKCA
Aryl Hydrocarbon Receptor Signaling	2.27	0.127	0	5/134 (4%)	0/134 (0%)	12/134 (9%)	117/134 (87%)	RELA,MDM2,CYP1B1,MYC,FOS,NCOA7,JUN,NCOA2,HSP90AB1,NFIA,CDKN1A,HSP90AA1,NFIB,HSPB7,RXRA,NFE2L2,HSPB1
Wnt/Œ≤-catenin Signaling	2.26	0.119	2.183	12/168 (7%)	0/168 (0%)	8/168 (5%)	148/168 (88%)	SOX4,CSNK1G1,ACVR1,GNAQ,Ubb,MDM2,HNF1A,CSNK1E,MYC,JUN,NLK,SOX6,PPP2R3A,PPP2R2B,PPM1L,SOX9,FZD5,PPP2R5E,SFRP1,SOX5
Coagulation System	2.22	0.2	0.378	3/35 (9%)	0/35 (0%)	4/35 (11%)	28/35 (80%)	PLG,PLAUR,SERPINA1,SERPINE1,THBD,F3,F2
D-myo-inositol (1,4,5,6)-Tetrakisphosphate Biosynthesis	2.21	0.125	-0.728	10/136 (7%)	0/136 (0%)	7/136 (5%)	119/136 (88%)	SOCS3,DUSP8,PTPN23,PTPRM,PXYLP1,DUSP14,ITPK1,DUSP5,PPP2R3A,PPP1R16B,DUSP1,DUSP10,SGPP2,PPM1H,PPP2R5E,RNGTT,PPP3CA
D-myo-inositol (3,4,5,6)-tetrakisphosphate Biosynthesis	2.21	0.125	-0.728	10/136 (7%)	0/136 (0%)	7/136 (5%)	119/136 (88%)	SOCS3,DUSP8,PTPN23,PTPRM,PXYLP1,DUSP14,ITPK1,DUSP5,PPP2R3A,PPP1R16B,DUSP1,DUSP10,SGPP2,PPM1H,PPP2R5E,RNGTT,PPP3CA
IL-6 Signaling	2.21	0.128	1.5	4/125 (3%)	0/125 (0%)	12/125 (10%)	109/125 (87%)	MAP2K6,SOCS3,RELA,NRAS,CEBPB,FOS,JUN,NFKBIA,GAB1,KL,MAP2K3,HSPB7,PIK3CB,TNFRSF1B,MCL1,HSPB1
JAK/Stat Signaling	2.19	0.145	-0.577	4/83 (5%)	0/83 (0%)	8/83 (10%)	71/83 (86%)	RELA,SOCS3,FOS,NRAS,JUN,GAB1,KL,CDKN1A,GNAQ,PIK3CB,SOCS4,CEBPB
UVA-Induced MAPK Signaling	2.19	0.135	-2.714	10/104 (10%)	0/104 (0%)	4/104 (4%)	90/104 (87%)	FOS,NRAS,JUN,TIPARP,GAB1,KL,NOTUM,PLCB1,PIK3CB,PLCL2,PLCL1,PLCH1,PRKCA,RPS6KC1
3-phosphoinositide Biosynthesis	2.18	0.113	-1.706	15/194 (8%)	0/194 (0%)	7/194 (4%)	172/194 (89%)	SOCS3,DUSP8,PTPN23,PIP5K1B,PTPRM,PXYLP1,DUSP14,ITPK1,DUSP5,GAB1,DUSP1,PPP1R16B,PPP2R3A,KL,DUSP10,ERBB4,SGPP2,PPM1H,PIK3CB,PPP2R5E,RNGTT,PPP3CA
Rac Signaling	2.18	0.13	-1.387	11/115 (10%)	0/115 (0%)	4/115 (3%)	100/115 (87%)	RELA,NRAS,PTK2B,PIP5K1B,PRKCZ,PLD1,CDK5R1,PTK2,MCF2L,JUN,GAB1,KL,SH3RF1,PIK3CB,PARD3
Sertoli Cell-Sertoli Cell Junction Signaling	2.15	0.116	NaN	7/172 (4%)	0/172 (0%)	13/172 (8%)	152/172 (88%)	NOS1,NRAS,TUBB4B,MAP3K13,TUBB2A,TUBA4A,MAP3K4,MAP3K5,CLDN6,TUBB2B,EPB41,TUBA1A,JUN,TUBB6,CLDN4,SORBS1,PRKAG2,MAP2K3,TUBA1C,CLDN3
Endoplasmic Reticulum Stress Pathway	2.13	0.25	NaN	3/20 (15%)	0/20 (0%)	2/20 (10%)	15/20 (75%)	DDIT3,ATF4,ATF6,MAP3K5,TAOK3
CREB Signaling in Neurons	2.1	0.11	-3.3	19/209 (9%)	0/209 (0%)	4/209 (2%)	186/209 (89%)	NRAS,GNA12,NOTUM,GNAQ,PLCL2,GNA14,ITPR1,PRKCZ,PLCH1,ADCY9,POLR2A,CAMK2D,GAB1,KL,PRKAG2,ATF4,PRKCE,PLCB1,PIK3CB,GNA13,PLCL1,PRKD1,PRKCA
Remodeling of Epithelial Adherens Junctions	2.09	0.154	NaN	1/65 (2%)	0/65 (0%)	9/65 (14%)	55/65 (85%)	ARF6,TUBA1A,TUBB6,TUBB4B,TUBB2A,TUBA4A,EXOC2,ZYX,TUBA1C,TUBB2B
UVB-Induced MAPK Signaling	2.09	0.154	-1.667	7/65 (11%)	0/65 (0%)	3/65 (5%)	55/65 (85%)	FOS,H3F3A/H3F3B,JUN,GAB1,KL,PRKCE,PIK3CB,PRKCZ,PRKD1,PRKCA
CDK5 Signaling	2.09	0.135	-0.832	8/96 (8%)	0/96 (0%)	5/96 (5%)	83/96 (86%)	FOSB,ADCY9,NRAS,MAPK4,PPP2R3A,CABLES1,EGR1,PPP2R2B,PPM1L,MAPK6,PRKAG2,PPP2R5E,CDK5R1
ATM Signaling	2.09	0.135	1.667	4/96 (4%)	0/96 (0%)	9/96 (9%)	83/96 (86%)	GADD45B,GADD45G,MDM2,JUN,NFKBIA,GADD45A,PPP2R3A,H2AFX,PPM1L,CDKN1A,PPP2R2B,ATF4,PPP2R5E
Hepatic Cholestasis	2.06	0.118	NaN	12/152 (8%)	0/152 (0%)	6/152 (4%)	134/152 (88%)	PPARA,RELA,LIF,MAP3K4,HNF1A,PRKCZ,ADCY9,JUN,NFKBIA,SLCO3A1,PPRC1,PRKAG2,PRKCE,INSR,RXRA,TNFRSF1B,PRKD1,PRKCA
PKCŒ∏ Signaling in T Lymphocytes	2.06	0.118	-1.213	12/152 (8%)	0/152 (0%)	6/152 (4%)	134/152 (88%)	VAV2,RELA,NRAS,HLA-A,MAP3K13,MAP3K4,MAP3K5,FOS,JUN,POU2F1,CAMK2D,NFKBIA,GAB1,BCL10,KL,NFATC2,PIK3CB,PPP3CA
Prostate Cancer Signaling	2.05	0.134	NaN	5/97 (5%)	0/97 (0%)	8/97 (8%)	84/97 (87%)	RELA,NRAS,MDM2,BCL2,NFKBIA,AR,GAB1,HSP90AB1,KL,CDKN1A,HSP90AA1,ATF4,PIK3CB
RhoA Signaling	2.04	0.126	-1.604	10/119 (8%)	0/119 (0%)	5/119 (4%)	104/119 (87%)	ARHGAP6,PTK2B,SEPT9,GNA12,PIP5K1B,PLD1,PTK2,LPAR6,RAPGEF2,RND3,ABL2,IGF1R,ARHGEF11,CDC42EP1,GNA13
G-Protein Coupled Receptor Signaling	2.04	0.103	NaN	15/272 (6%)	0/272 (0%)	13/272 (5%)	244/272 (90%)	ADRA2B,RELA,PTK2B,DUSP6,PDE12,GNA14,CHRM3,NFKBIA,CAMK2D,PDE7B,KL,TDP2,PRKCE,PLCB1,ATF4,ADRB2,PRKCA,RGS2,NRAS,PDE9A,GNAQ,ADCY9,GAB1,DUSP1,PRKAG2,S1PR1,PIK3CB,DUSP4
ILK Signaling	2.03	0.112	1.528	11/188 (6%)	0/188 (0%)	10/188 (5%)	167/188 (89%)	MAP2K6,RELA,RHOC,PDGFC,MYC,PTK2,FOS,JUN,RND3,RHOB,GAB1,PROK1,PPP2R3A,KL,PPP2R2B,PPM1L,RHOU,ATF4,PIK3CB,KRT18,PPP2R5E
Relaxin Signaling	2.01	0.117	-1.265	11/154 (7%)	0/154 (0%)	7/154 (5%)	136/154 (88%)	RELA,PDE9A,PDE12,GNA12,GNAQ,GNA14,PRKCZ,ADCY9,FOS,JUN,NFKBIA,PDE7B,GAB1,KL,PRKAG2,TDP2,PIK3CB,GNA13
Phospholipase C Signaling	2	0.107	-0.655	15/225 (7%)	0/225 (0%)	9/225 (4%)	201/225 (89%)	RELA,HDAC4,NRAS,RHOC,GNAQ,IGHG1,ITPR1,PRKCZ,PLD1,ADCY9,RND3,RHOB,MEF2D,RHOU,ATF4,PRKCE,PLCB1,NFATC2,ARHGEF11,GNA13,Ighg2b,PRKD1,PPP3CA,PRKCA
VEGF Signaling	1.94	0.13	-1.508	9/100 (9%)	0/100 (0%)	4/100 (4%)	87/100 (87%)	NRAS,PTK2B,PDGFC,EIF2S2,BCL2,PTK2,GAB1,KL,PROK1,PIK3CB,SFN,EIF1AX,PRKCA
Huntington's Disease Signaling	1.94	0.104	-2.183	14/240 (6%)	0/240 (0%)	11/240 (5%)	215/240 (90%)	HDAC4,VTI1A,SGK1,REST,Hspa1b,HSPA1A/HSPA1B,GNAQ,Ubb,ITPR1,GNA14,HSPA2,CDK5R1,PRKCZ,JUN,POLR2A,GAB1,KL,IGF1R,ATF4,PLCB1,PRKCE,PIK3CB,DNAJB1,PRKD1,PRKCA
Regulation of IL-2 Expression in Activated and Anergic T Lymphocytes	1.93	0.139	NaN	4/79 (5%)	0/79 (0%)	7/79 (9%)	68/79 (86%)	VAV2,RELA,FOS,NFKBIA,NRAS,JUN,BCL10,SMAD3,NFATC2,TOB1,PPP3CA
IL-1 Signaling	1.92	0.133	0	6/90 (7%)	0/90 (0%)	6/90 (7%)	78/90 (87%)	MAP2K6,RELA,ADCY9,FOS,NFKBIA,JUN,GNA12,PRKAG2,GNAQ,MAP2K3,GNA14,GNA13
PDGF Signaling	1.92	0.133	0.577	5/90 (6%)	0/90 (0%)	7/90 (8%)	78/90 (87%)	MYC,FOS,NRAS,JUN,ABL2,GAB1,KL,PDGFA,SPHK1,PIK3CB,PDGFC,PRKCA
IL-7 Signaling Pathway	1.92	0.133	-2.111	8/90 (9%)	0/90 (0%)	4/90 (4%)	78/90 (87%)	PTK2,MYC,JUN,GAB1,KL,PIK3CB,IGHG1,Ighg2c,Ighg2b,BCL6,BCL2,MCL1
Corticotropin Releasing Hormone Signaling	1.9	0.119	-0.535	10/135 (7%)	0/135 (0%)	6/135 (4%)	119/135 (88%)	NOS1,PTCH1,GNAQ,ITPR1,PRKCZ,ADCY9,FOS,JUN,MEF2D,NR4A1,PRKAG2,PRKCE,ATF4,JUND,PRKD1,PRKCA
Death Receptor Signaling	1.88	0.132	0	3/91 (3%)	0/91 (0%)	9/91 (10%)	79/91 (87%)	RELA,NFKBIA,CRADD,TIPARP,LMNA,HSPB7,MAP3K5,CFLAR,TNFRSF1B,TNFRSF10A,BCL2,HSPB1
Glioma Signaling	1.88	0.124	-2.309	10/113 (9%)	0/113 (0%)	4/113 (4%)	99/113 (88%)	NRAS,PDGFA,MDM2,PDGFC,PRKCZ,CAMK2D,GAB1,KL,CDKN1A,IGF1R,PRKCE,PIK3CB,PRKD1,PRKCA
p38 MAPK Signaling	1.88	0.124	1.387	3/113 (3%)	0/113 (0%)	11/113 (10%)	99/113 (88%)	MAP2K6,DDIT3,MAP3K5,MYC,H3F3A/H3F3B,DUSP1,MEF2D,DUSP10,ATF4,HSPB7,MAP2K3,TNFRSF1B,RPS6KC1,HSPB1
Cell Cycle: G2/M DNA Damage Checkpoint Regulation	1.87	0.16	0.447	2/50 (4%)	0/50 (0%)	6/50 (12%)	42/50 (84%)	YWHAG,YWHAH,GADD45A,CDKN1A,MDM2,HIPK2,SFN,PRKCZ
Estrogen Receptor Signaling	1.86	0.12	NaN	8/125 (6%)	0/125 (0%)	7/125 (6%)	110/125 (88%)	NRAS,GTF2F1,TAF7,MNAT1,TAF13,MED27,POLR2A,H3F3A/H3F3B,NCOA2,MED21,NCOA1,TAF3,MED13L,IGFBP1,PPARGC1A
HIF1Œ± Signaling	1.85	0.123	NaN	9/114 (8%)	0/114 (0%)	5/114 (4%)	100/114 (88%)	NOS1,NRAS,MAPK4,MAPK6,MDM2,PDGFC,SLC2A4,JUN,GAB1,KL,PROK1,NCOA1,HSP90AA1,PIK3CB
Signaling by Rho Family GTPases	1.84	0.102	-0.229	15/245 (6%)	0/245 (0%)	10/245 (4%)	220/245 (90%)	RELA,PTK2B,SEPT9,CDH24,PIP5K1B,GNA14,PRKCZ,PTK2,JUN,RHOB,KL,RHOU,ARHGEF11,CDC42EP1,GNA13,RHOC,GNA12,GNAQ,CDH6,PLD1,FOS,GAB1,RND3,PIK3CB,PARD3
Semaphorin Signaling in Neurons	1.82	0.157	NaN	2/51 (4%)	0/51 (0%)	6/51 (12%)	43/51 (84%)	PTK2,RND1,SEMA4D,RND3,RHOB,RHOC,RHOU,SEMA7A
Nur77 Signaling in T Lymphocytes	1.82	0.157	NaN	6/51 (12%)	0/51 (0%)	2/51 (4%)	43/51 (84%)	HLA-A,MEF2D,NR4A1,RXRA,PPP3CA,MAP2K5,BCL2,CABIN1
IL-3 Signaling	1.82	0.134	-1.508	8/82 (10%)	0/82 (0%)	3/82 (4%)	71/82 (87%)	FOS,NRAS,JUN,GAB1,KL,PRKCE,PIK3CB,PRKCZ,PPP3CA,PRKD1,PRKCA
3-phosphoinositide Degradation	1.8	0.113	-0.728	10/150 (7%)	0/150 (0%)	7/150 (5%)	133/150 (89%)	SOCS3,DUSP8,PTPN23,PTPRM,PXYLP1,DUSP14,ITPK1,DUSP5,PPP2R3A,PPP1R16B,DUSP1,DUSP10,SGPP2,PPM1H,PPP2R5E,RNGTT,PPP3CA
RAR Activation	1.79	0.108	NaN	16/186 (9%)	0/186 (0%)	4/186 (2%)	166/186 (89%)	RELA,DHRS3,SMAD3,ARID2,MAP3K5,MNAT1,PRKCZ,ADCY9,FOS,JUN,DUSP1,NCOA1,PRKAG2,PRKCE,PIK3CB,SMARCC1,RXRA,PRKD1,PRKCA,PPARGC1A
Type II Diabetes Mellitus Signaling	1.75	0.112	-1.069	11/152 (7%)	0/152 (0%)	6/152 (4%)	135/152 (89%)	SOCS3,RELA,SOCS4,CEBPB,MAP3K5,SLC2A4,PRKCZ,NFKBIA,GAB1,KL,PRKAG2,PRKCE,PIK3CB,INSR,TNFRSF1B,PRKD1,PRKCA
UVC-Induced MAPK Signaling	1.73	0.163	-0.378	4/43 (9%)	0/43 (0%)	3/43 (7%)	36/43 (84%)	FOS,NRAS,JUN,PRKCE,PRKCZ,PRKD1,PRKCA
Adipogenesis pathway	1.71	0.115	NaN	8/130 (6%)	0/130 (0%)	7/130 (5%)	115/130 (88%)	HDAC4,DDIT3,SMAD3,FBXW7,CEBPB,MNAT1,SLC2A4,NOCT,Kat6b,EGR2,SIRT1,FZD5,SOX9,TBL1XR1,RPS6KC1
Small Cell Lung Cancer Signaling	1.71	0.129	-2.121	8/85 (9%)	0/85 (0%)	3/85 (4%)	74/85 (87%)	PTK2,NOS1,MYC,RELA,TRAF3,NFKBIA,GAB1,KL,PIK3CB,RXRA,BCL2
Leptin Signaling in Obesity	1.71	0.129	-2	10/85 (12%)	0/85 (0%)	1/85 (1%)	74/85 (87%)	ADCY9,SOCS3,GAB1,KL,NOTUM,PRKAG2,PLCB1,PIK3CB,PLCL2,PLCL1,PLCH1
Mitotic Roles of Polo-Like Kinase	1.69	0.141	NaN	4/64 (6%)	0/64 (0%)	5/64 (8%)	55/64 (86%)	KIF23,HSP90AB1,PPP2R3A,PLK3,PLK2,PPP2R2B,PPM1L,HSP90AA1,PPP2R5E
T Cell Receptor Signaling	1.68	0.12	NaN	7/108 (6%)	0/108 (0%)	6/108 (6%)	95/108 (88%)	VAV2,RELA,NRAS,TEC,FOS,JUN,NFKBIA,GAB1,KL,BCL10,NFATC2,PIK3CB,PPP3CA
Neuregulin Signaling	1.67	0.128	-0.333	5/86 (6%)	0/86 (0%)	6/86 (7%)	75/86 (87%)	MYC,NRAS,HSP90AB1,ERBB4,HSP90AA1,HBEGF,PRKCE,PRKCZ,PRKD1,CDK5R1,PRKCA
fMLP Signaling in Neutrophils	1.67	0.117	-2.673	11/120 (9%)	0/120 (0%)	3/120 (3%)	106/120 (88%)	RELA,NRAS,ITPR1,PRKCZ,NFKBIA,GAB1,KL,PRKCE,PLCB1,NFATC2,PIK3CB,PRKD1,PPP3CA,PRKCA
Nitric Oxide Signaling in the Cardiovascular System	1.65	0.119	-2.496	11/109 (10%)	0/109 (0%)	2/109 (2%)	96/109 (88%)	ITPR1,PDGFC,PRKCZ,GAB1,HSP90AB1,KL,PROK1,PRKAG2,PRKCE,HSP90AA1,PIK3CB,PRKD1,PRKCA
Cell Cycle Regulation by BTG Family Proteins	1.65	0.171	NaN	4/35 (11%)	0/35 (0%)	2/35 (6%)	29/35 (83%)	PPP2R3A,PPP2R2B,PPM1L,BTG2,PPP2R5E,NOCT
Protein Ubiquitination Pathway	1.64	0.098	NaN	5/255 (2%)	0/255 (0%)	20/255 (8%)	230/255 (90%)	PSMD7,DNAJB4,HLA-A,DNAJC6,HSPA1A/HSPA1B,FBXW7,Ubb,MDM2,DNAJB2,DNAJB9,DNAJA1,HSPA2,UCHL1,HSP90AB1,USP27X,USP22,HSP90AA1,USP46,HSPB7,DNAJB1,CDC34,NEDD4L,DNAJB5,HSPB6,HSPB1
nNOS Signaling in Neurons	1.63	0.156	NaN	6/45 (13%)	0/45 (0%)	1/45 (2%)	38/45 (84%)	NOS1,PRKCE,PRKCZ,PPP3CA,PRKD1,RASD1,PRKCA
Chemokine Signaling	1.61	0.136	-1	6/66 (9%)	0/66 (0%)	3/66 (5%)	57/66 (86%)	PTK2,FOS,CAMK2D,NRAS,JUN,PTK2B,GNAQ,PLCB1,PRKCA
IL-17 Signaling	1.54	0.127	NaN	4/79 (5%)	0/79 (0%)	6/79 (8%)	69/79 (87%)	MAP2K6,RELA,NRAS,JUN,GAB1,KL,PIK3CB,MAP2K3,CEBPB,IL17RA
Sonic Hedgehog Signaling	1.51	0.179	-0.447	5/28 (18%)	0/28 (0%)	0/28 (0%)	23/28 (82%)	GLIS2,GLIS1,SUFU,PTCH1,PRKAG2
Assembly of RNA Polymerase II Complex	1.49	0.146	NaN	2/48 (4%)	0/48 (0%)	5/48 (10%)	41/48 (85%)	POLR2A,DR1,TAF3,GTF2F1,TAF7,MNAT1,TAF13
Acute Myeloid Leukemia Signaling	1.48	0.12	-0.632	6/92 (7%)	0/92 (0%)	5/92 (5%)	81/92 (88%)	MAP2K6,MYC,RELA,NRAS,GAB1,KL,PIK3CB,MAP2K3,HNF1A,MAP2K5,PIM2
Ephrin A Signaling	1.47	0.136	NaN	7/59 (12%)	0/59 (0%)	1/59 (2%)	51/59 (86%)	VAV2,PTK2,GAB1,KL,EFNA5,ADAM10,PIK3CB,EPHA2
IL-12 Signaling and Production in Macrophages	1.46	0.109	NaN	10/128 (8%)	0/128 (0%)	4/128 (3%)	114/128 (89%)	RELA,CEBPB,PRKCZ,FOS,JUN,GAB1,KL,NCOA1,PRKCE,PIK3CB,SERPINA1,RXRA,PRKD1,PRKCA
NAD Salvage Pathway III	1.44	0.4	NaN	2/5 (40%)	0/5 (0%)	0/5 (0%)	3/5 (60%)	NMRK1,Nmnat3
April Mediated Signaling	1.44	0.154	0	2/39 (5%)	0/39 (0%)	4/39 (10%)	33/39 (85%)	RELA,FOS,TRAF3,NFKBIA,JUN,NFATC2
PXR/RXR Activation	1.43	0.133	NaN	7/60 (12%)	0/60 (0%)	1/60 (2%)	52/60 (87%)	PPARA,RELA,PRKAG2,NCOA1,INSR,IGFBP1,RXRA,PPARGC1A
Hereditary Breast Cancer Signaling	1.43	0.106	NaN	6/141 (4%)	0/141 (0%)	9/141 (6%)	126/141 (89%)	HDAC4,GADD45B,NRAS,GADD45G,Ubb,ARID2,POLR2A,GADD45A,GAB1,KL,H2AFX,CDKN1A,PIK3CB,SMARCC1,SFN
ErbB4 Signaling	1.43	0.127	-2.333	8/71 (11%)	0/71 (0%)	1/71 (1%)	62/71 (87%)	NRAS,GAB1,KL,ERBB4,PRKCE,PIK3CB,PRKCZ,PRKD1,PRKCA
Assembly of RNA Polymerase III Complex	1.43	0.25	NaN	1/12 (8%)	0/12 (0%)	2/12 (17%)	9/12 (75%)	GTF3C1,GTF3C4,POLR3D
TR/RXR Activation	1.42	0.117	NaN	10/94 (11%)	0/94 (0%)	1/94 (1%)	83/94 (88%)	NCOA2,GAB1,KL,NCOA1,ACACA,PIK3CB,MDM2,TBL1XR1,THRB,RXRA,PPARGC1A
Toll-like Receptor Signaling	1.4	0.125	1.342	2/72 (3%)	0/72 (0%)	7/72 (10%)	63/72 (88%)	MAP2K6,PPARA,RELA,FOS,NFKBIA,JUN,TICAM1,Ubb,MAP2K3
PCP pathway	1.4	0.131	0.378	4/61 (7%)	0/61 (0%)	4/61 (7%)	53/61 (87%)	CELSR1,ROR2,JUN,DAAM1,FZD5,JUND,JUNB,LGR4
TNFR2 Signaling	1.4	0.167	2.236	0/30 (0%)	0/30 (0%)	5/30 (17%)	25/30 (83%)	RELA,FOS,NFKBIA,JUN,TNFRSF1B
Sperm Motility	1.38	0.109	-3.606	13/119 (11%)	0/119 (0%)	0/119 (0%)	106/119 (89%)	PTK2B,NOTUM,ITPR1,PLCL2,PLCH1,PRKCZ,PTK2,PRKAG2,PRKCE,PLCB1,PLCL1,PRKD1,PRKCA
Œ±-Adrenergic Signaling	1.38	0.119	-2.121	9/84 (11%)	0/84 (0%)	1/84 (1%)	74/84 (88%)	ADCY9,NRAS,PRKAG2,GNAQ,PRKCE,ITPR1,SLC8A1,PRKCZ,PRKD1,PRKCA
Opioid Signaling Pathway	1.35	0.0944	-1.528	14/233 (6%)	0/233 (0%)	8/233 (3%)	211/233 (91%)	MAP2K6,NOS1,NRAS,MAPK4,MAPK6,ITPR1,PRKCZ,FOSB,MYC,ADCY9,FOS,CAMK2D,NFKBIA,PRKAG2,ATF4,PRKCE,PLCB1,MAP2K3,PRKD1,MAP2K5,PPP3CA,PRKCA
B Cell Activating Factor Signaling	1.35	0.146	0	2/41 (5%)	0/41 (0%)	4/41 (10%)	35/41 (85%)	RELA,FOS,TRAF3,NFKBIA,JUN,NFATC2
Actin Nucleation by ARP-WASP Complex	1.33	0.135	1.89	1/52 (2%)	0/52 (0%)	6/52 (12%)	45/52 (87%)	NRAS,RND3,RHOB,RHOC,GNA12,RHOU,VASP
PEDF Signaling	1.32	0.116	-1	6/86 (7%)	0/86 (0%)	4/86 (5%)	76/86 (88%)	RELA,HNF1B,NFKBIA,NRAS,GAB1,KL,PIK3CB,CFLAR,HNF1A,BCL2
IL-17A Signaling in Gastric Cells	1.31	0.182	2	0/22 (0%)	0/22 (0%)	4/22 (18%)	18/22 (82%)	RELA,FOS,JUN,IL17RA
Ephrin Receptor Signaling	1.3	0.0988	-1.265	12/172 (7%)	0/172 (0%)	5/172 (3%)	155/172 (90%)	NRAS,KALRN,ANGPT1,ITSN1,PDGFA,GNA12,GNAQ,GNA14,PDGFC,PTK2,SORBS1,PROK1,EFNA5,ADAM10,ATF4,GNA13,EPHA2
NF-Œ∫B Activation by Viruses	1.29	0.115	-1.265	7/87 (8%)	0/87 (0%)	3/87 (3%)	77/87 (89%)	RELA,NFKBIA,NRAS,GAB1,KL,PRKCE,PIK3CB,PRKCZ,PRKD1,PRKCA
Tight Junction Signaling	1.27	0.0994	NaN	8/161 (5%)	0/161 (0%)	8/161 (5%)	145/161 (90%)	RELA,VTI1A,CLDN6,PRKCZ,EPB41,FOS,JUN,CLDN4,PPP2R3A,PPP2R2B,PPM1L,PRKAG2,PPP2R5E,TNFRSF1B,CLDN3,VASP
Role of IL-17A in Arthritis	1.26	0.123	NaN	4/65 (6%)	0/65 (0%)	4/65 (6%)	57/65 (88%)	MAP2K6,RELA,NFKBIA,GAB1,KL,PIK3CB,MAP2K3,IL17RA
Non-Small Cell Lung Cancer Signaling	1.24	0.117	-0.707	7/77 (9%)	0/77 (0%)	2/77 (3%)	68/77 (88%)	STK4,NRAS,GAB1,KL,PIK3CB,ITPR1,RXRA,RASSF1,PRKCA
Apoptosis Signaling	1.23	0.112	0.632	4/89 (4%)	0/89 (0%)	6/89 (7%)	79/89 (89%)	RELA,NFKBIA,NRAS,LMNA,PRKCE,MAP3K5,TNFRSF1B,BCL2,PRKCA,MCL1
Melanoma Signaling	1.22	0.127	-0.816	4/55 (7%)	0/55 (0%)	3/55 (5%)	48/55 (87%)	NRAS,GAB1,KL,MITF,CDKN1A,PIK3CB,MDM2
FcŒ≥ Receptor-mediated Phagocytosis in Macrophages and Monocytes	1.21	0.111	-1.897	8/90 (9%)	0/90 (0%)	2/90 (2%)	80/90 (89%)	VAV2,ARF6,TLN2,PTK2B,PRKCE,PRKCZ,PLD1,PRKD1,VASP,PRKCA
Estrogen-Dependent Breast Cancer Signaling	1.18	0.114	0.333	4/79 (5%)	0/79 (0%)	5/79 (6%)	70/79 (89%)	RELA,FOS,NRAS,JUN,GAB1,KL,IGF1R,ATF4,PIK3CB
FGF Signaling	1.18	0.11	-1.897	8/91 (9%)	0/91 (0%)	2/91 (2%)	81/91 (89%)	MAP2K6,GAB1,KL,FGF9,ATF4,PIK3CB,MAP2K3,ITPR1,MAP3K5,PRKCA
Leukocyte Extravasation Signaling	1.17	0.0927	-3	14/205 (7%)	0/205 (0%)	5/205 (2%)	186/205 (91%)	VAV2,ARHGAP6,ICAM1,PTK2B,MAP3K4,CLDN6,PRKCZ,TEC,PTK2,CLDN4,GAB1,KL,FER,PRKCE,PIK3CB,PRKD1,CLDN3,VASP,PRKCA
Glycoaminoglycan-protein Linkage Region Biosynthesis	1.16	0.286	NaN	2/7 (29%)	0/7 (0%)	0/7 (0%)	5/7 (71%)	XYLT1,B3GAT2
PTEN Signaling	1.14	0.103	1.732	8/117 (7%)	0/117 (0%)	4/117 (3%)	105/117 (90%)	PTK2,RELA,MAGI1,NRAS,YWHAH,CDKN1A,IGF1R,PIK3CB,INSR,PRKCZ,MAGI3,BCL2
IL-15 Production	1.14	0.16	NaN	3/25 (12%)	0/25 (0%)	1/25 (4%)	21/25 (84%)	PTK2,RELA,PTK2B,PRKCZ
EIF2 Signaling	1.14	0.0918	-2.496	7/207 (3%)	0/207 (0%)	12/207 (6%)	188/207 (91%)	EIF2AK4,ATF3,NRAS,DDIT3,EIF3J,EIF2S2,BCL2,MYC,GAB1,KL,EIF3D,EIF4A1,PPP1R15A,EIF5,IGF1R,ATF4,PIK3CB,INSR,EIF1AX
Pancreatic Adenocarcinoma Signaling	1.12	0.102	-1.897	8/118 (7%)	0/118 (0%)	4/118 (3%)	106/118 (90%)	RELA,GAB1,KL,PROK1,SMAD3,CDKN1A,HBEGF,PIK3CB,MDM2,PDGFC,PLD1,BCL2
NGF Signaling	1.12	0.102	-1.732	9/118 (8%)	0/118 (0%)	3/118 (3%)	106/118 (90%)	RELA,NRAS,GAB1,KL,MAP3K13,TRIO,ATF4,PIK3CB,MAP3K4,MAP3K5,PRKCZ,RPS6KC1
GP6 Signaling Pathway	1.11	0.0992	-3.051	13/131 (10%)	0/131 (0%)	0/131 (0%)	118/131 (90%)	COL5A2,ITPR1,PRKCZ,PTK2,COL16A1,GAB1,KL,ADAM10,PRKCE,PIK3CB,KLF12,PRKD1,PRKCA
Extrinsic Prothrombin Activation Pathway	1.1	0.188	NaN	1/16 (6%)	0/16 (0%)	2/16 (13%)	13/16 (81%)	THBD,F3,F2
Dendritic Cell Maturation	1.1	0.0941	-1.5	11/170 (6%)	0/170 (0%)	5/170 (3%)	154/170 (91%)	RELA,ICAM1,HLA-A,NOTUM,PLCL2,IGHG1,PLCH1,NFKBIA,GAB1,KL,PLCB1,ATF4,PIK3CB,PLCL1,TNFRSF1B,Ighg2b
Melanocyte Development and Pigmentation Signaling	1.06	0.104	-1.897	8/96 (8%)	0/96 (0%)	2/96 (2%)	86/96 (90%)	ADCY9,NRAS,GAB1,KL,MITF,PRKAG2,ATF4,PIK3CB,RPS6KC1,BCL2
Ephrin B Signaling	1.05	0.111	-2.121	7/72 (10%)	0/72 (0%)	1/72 (1%)	64/72 (89%)	VAV2,PTK2,KALRN,ITSN1,GNA12,GNAQ,GNA14,GNA13
Cdc42 Signaling	1.03	0.0963	-0.378	9/135 (7%)	0/135 (0%)	4/135 (3%)	122/135 (90%)	VAV2,FOS,FGD3,CDC42BPA,JUN,EXOC4,HLA-A,EXOC2,FGD1,CDC42SE1,EXOC6,PARD3,PRKCZ
LXR/RXR Activation	1.02	0.1	-3.162	9/110 (8%)	0/110 (0%)	2/110 (2%)	99/110 (90%)	RELA,HPX,APOH,ITIH4,VTN,AHSG,ACACA,SERPINA1,RXRA,TNFRSF1B,A1BG
Heparan Sulfate Biosynthesis	1.02	0.11	-2.828	8/73 (11%)	0/73 (0%)	0/73 (0%)	65/73 (89%)	EXT2,XYLT1,HS2ST1,NOTUM,CHST11,EXT1,EXTL2,B3GAT2
Regulation of eIF4 and p70S6K Signaling	1.01	0.094	0.333	8/149 (5%)	0/149 (0%)	6/149 (4%)	135/149 (91%)	NRAS,EIF3J,PRKCZ,EIF2S2,GAB1,PPP2R3A,KL,EIF3D,PPM1L,PPP2R2B,EIF4A1,PIK3CB,PPP2R5E,EIF1AX
Bladder Cancer Signaling	1	0.105	NaN	4/86 (5%)	0/86 (0%)	5/86 (6%)	77/86 (90%)	MYC,DAPK1,NRAS,PROK1,FGF9,CDKN1A,MDM2,PDGFC,RASSF1
VEGF Family Ligand-Receptor Interactions	1	0.105	-1.667	7/86 (8%)	0/86 (0%)	2/86 (2%)	77/86 (90%)	FOS,NRAS,GAB1,KL,PRKCE,PIK3CB,PRKCZ,PRKD1,PRKCA
CD28 Signaling in T Helper Cells	0.998	0.0968	-0.632	7/124 (6%)	0/124 (0%)	5/124 (4%)	112/124 (90%)	RELA,FOS,NFKBIA,JUN,GAB1,KL,BCL10,HLA-A,NFATC2,PIK3CB,ITPR1,PPP3CA
Phagosome Maturation	0.996	0.0949	NaN	3/137 (2%)	0/137 (0%)	10/137 (7%)	124/137 (91%)	NOS1,DYNLL1,TUBA1A,VTI1A,TUBB6,HLA-A,TUBB4B,TCIRG1,TUBB2A,VPS37B,TUBA4A,TUBA1C,TUBB2B
Colorectal Cancer Metastasis Signaling	0.984	0.0861	0.447	11/244 (5%)	0/244 (0%)	10/244 (4%)	223/244 (91%)	RELA,NRAS,RHOC,MSH3,SMAD3,HNF1A,PDGFC,Tlr12,MYC,ADCY9,FOS,JUN,RND3,RHOB,GAB1,KL,PROK1,RHOU,PRKAG2,PIK3CB,FZD5
G Beta Gamma Signaling	0.983	0.0982	-1.508	8/112 (7%)	0/112 (0%)	3/112 (3%)	101/112 (90%)	NRAS,GNA12,PRKAG2,GNAQ,HBEGF,PRKCE,GNA14,GNA13,PRKCZ,PRKD1,PRKCA
GDNF Family Ligand-Receptor Interactions	0.972	0.107	0	4/75 (5%)	0/75 (0%)	4/75 (5%)	67/75 (89%)	FOS,PDLIM7,NRAS,JUN,GAB1,KL,PIK3CB,ITPR1
Hypoxia Signaling in the Cardiovascular System	0.972	0.107	1.342	1/75 (1%)	0/75 (0%)	7/75 (9%)	67/75 (89%)	NFKBIA,JUN,HSP90AB1,HSP90AA1,ATF4,MDM2,CDC34,SLC2A4
Role of PKR in Interferon Induction and Antiviral Response	0.956	0.125	NaN	2/40 (5%)	0/40 (0%)	3/40 (8%)	35/40 (88%)	MAP2K6,RELA,TRAF3,NFKBIA,MAP2K3
IL-2 Signaling	0.942	0.109	-0.816	4/64 (6%)	0/64 (0%)	3/64 (5%)	57/64 (89%)	FOS,NRAS,JUN,GAB1,PTK2B,KL,PIK3CB
Type I Diabetes Mellitus Signaling	0.927	0.098	0.333	4/102 (4%)	0/102 (0%)	6/102 (6%)	92/102 (90%)	MAP2K6,RELA,SOCS3,NFKBIA,HLA-A,MAP2K3,SOCS4,MAP3K5,TNFRSF1B,BCL2
Antioxidant Action of Vitamin C	0.927	0.098	1.414	7/102 (7%)	0/102 (0%)	3/102 (3%)	92/102 (90%)	RELA,NFKBIA,NOTUM,PLCB1,PLCL2,PLCL1,SLC2A4,PLCH1,PLD1,TXNRD1
Fc Epsilon RI Signaling	0.924	0.0957	-2.111	9/115 (8%)	0/115 (0%)	2/115 (2%)	104/115 (90%)	VAV2,MAP2K6,NRAS,GAB1,KL,PRKCE,PIK3CB,MAP2K3,PRKCZ,PRKD1,PRKCA
FXR/RXR Activation	0.924	0.0957	NaN	11/115 (10%)	0/115 (0%)	0/115 (0%)	104/115 (90%)	PPARA,HPX,APOH,ITIH4,VTN,AHSG,SERPINA1,RXRA,HNF1A,A1BG,PPARGC1A
Angiopoietin Signaling	0.923	0.104	-0.447	5/77 (6%)	0/77 (0%)	3/77 (4%)	69/77 (90%)	PTK2,RELA,NFKBIA,NRAS,GAB1,ANGPT1,KL,PIK3CB
Role of p14/p19ARF in Tumor Suppression	0.922	0.122	0.447	3/41 (7%)	0/41 (0%)	2/41 (5%)	36/41 (88%)	GAB1,KL,PIK3CB,MDM2,POLR3D
UDP-D-xylose and UDP-D-glucuronate Biosynthesis	0.906	0.5	NaN	0/2 (0%)	0/2 (0%)	1/2 (50%)	1/2 (50%)	UGDH
Spermine Biosynthesis	0.906	0.5	NaN	0/2 (0%)	0/2 (0%)	1/2 (50%)	1/2 (50%)	AMD1
Spermidine Biosynthesis I	0.906	0.5	NaN	0/2 (0%)	0/2 (0%)	1/2 (50%)	1/2 (50%)	AMD1
IL-10 Signaling	0.89	0.106	NaN	1/66 (2%)	0/66 (0%)	6/66 (9%)	59/66 (89%)	MAP2K6,RELA,SOCS3,FOS,NFKBIA,JUN,MAP2K3
Calcium Transport I	0.882	0.2	NaN	2/10 (20%)	0/10 (0%)	0/10 (0%)	8/10 (80%)	ATP2B4,ATP2B2
4-1BB Signaling in T Lymphocytes	0.872	0.129	NaN	1/31 (3%)	0/31 (0%)	3/31 (10%)	27/31 (87%)	RELA,NFKBIA,JUN,MAP3K5
Virus Entry via Endocytic Pathways	0.868	0.0952	NaN	9/105 (9%)	0/105 (0%)	1/105 (1%)	95/105 (90%)	NRAS,GAB1,ITSN1,KL,HLA-A,PRKCE,PIK3CB,PRKCZ,PRKD1,PRKCA
Chronic Myeloid Leukemia Signaling	0.868	0.0952	NaN	5/105 (5%)	0/105 (0%)	5/105 (5%)	95/105 (90%)	MYC,RELA,HDAC4,NRAS,GAB1,KL,SMAD3,CDKN1A,PIK3CB,MDM2
Role of CHK Proteins in Cell Cycle Checkpoint Control	0.857	0.109	-1.342	4/55 (7%)	0/55 (0%)	2/55 (4%)	49/55 (89%)	PCNA,PPP2R3A,PPP2R2B,PPM1L,CDKN1A,PPP2R5E
Role of Osteoblasts, Osteoclasts and Chondrocytes in Rheumatoid Arthritis	0.849	0.0837	NaN	11/227 (5%)	0/227 (0%)	8/227 (4%)	208/227 (92%)	MAP2K6,RELA,PTK2B,MAP3K5,HNF1A,BCL2,FOS,JUN,NFKBIA,GAB1,KL,NFATC2,MAP2K3,FZD5,PIK3CB,SFRP1,TNFRSF1B,PPP3CA,ADAMTS4
Sirtuin Signaling Pathway	0.843	0.0818	-0.218	7/269 (3%)	0/269 (0%)	15/269 (6%)	247/269 (92%)	PPARA,RELA,GADD45B,GADD45G,MAPK4,DUSP6,TUBA4A,MAPK6,MYC,ATG4C,JUN,H3F3A/H3F3B,TUBA1A,GADD45A,SIRT1,RPTOR,ADAM10,TUBA1C,NFE2L2,CPS1,POLR3D,PPARGC1A
EGF Signaling	0.841	0.103	-1.134	5/68 (7%)	0/68 (0%)	2/68 (3%)	61/68 (90%)	FOS,JUN,GAB1,KL,PIK3CB,ITPR1,PRKCA
Cardiac Œ≤-adrenergic Signaling	0.837	0.0902	0.632	9/133 (7%)	0/133 (0%)	3/133 (2%)	121/133 (91%)	AKAP12,ADCY9,PDE7B,PDE9A,PPP2R3A,PDE12,PPP2R2B,PPM1L,PRKAG2,TDP2,PPP2R5E,SLC8A1
Maturity Onset Diabetes of Young (MODY) Signaling	0.829	0.143	NaN	3/21 (14%)	0/21 (0%)	0/21 (0%)	18/21 (86%)	HNF1B,INSR,HNF1A
iNOS Signaling	0.827	0.114	2	0/44 (0%)	0/44 (0%)	5/44 (11%)	39/44 (89%)	RELA,FOS,NFKBIA,JUN,HMGA1
Regulation of the Epithelial-Mesenchymal Transition Pathway	0.821	0.0851	NaN	9/188 (5%)	0/188 (0%)	7/188 (4%)	172/188 (91%)	MAP2K6,RELA,NRAS,FGF9,EGR1,SMAD3,PARD6B,HNF1A,NOTCH2,GAB1,KL,MAP2K3,PIK3CB,FZD5,MAP2K5,CLDN3
Circadian Rhythm Signaling	0.8	0.121	NaN	0/33 (0%)	0/33 (0%)	4/33 (12%)	29/33 (88%)	CSNK1E,PER1,BHLHE40,ATF4
IL-9 Signaling	0.798	0.111	-1.342	3/45 (7%)	0/45 (0%)	2/45 (4%)	40/45 (89%)	RELA,SOCS3,GAB1,KL,PIK3CB
IL-4 Signaling	0.791	0.0964	NaN	6/83 (7%)	0/83 (0%)	2/83 (2%)	75/83 (90%)	NRAS,GAB1,KL,HLA-A,NFATC2,PIK3CB,NR3C2,HMGA1
NAD Salvage Pathway II	0.785	0.136	NaN	3/22 (14%)	0/22 (0%)	0/22 (0%)	19/22 (86%)	NMRK1,Nmnat3,PXYLP1
Phospholipases	0.78	0.103	-2.449	6/58 (10%)	0/58 (0%)	0/58 (0%)	52/58 (90%)	NOTUM,PLCB1,PLCL2,PLCL1,PLCH1,PLD1
cAMP-mediated signaling	0.777	0.0822	-1.213	6/219 (3%)	0/219 (0%)	12/219 (5%)	201/219 (92%)	ADRA2B,AKAP12,RGS2,PDE9A,DUSP6,PDE12,CHRM3,ADCY9,CAMK2D,PDE7B,DUSP1,CREM,S1PR1,TDP2,ATF4,DUSP4,PPP3CA,ADRB2
PAK Signaling	0.772	0.0928	-1.414	7/97 (7%)	0/97 (0%)	2/97 (2%)	88/97 (91%)	PTK2,ARHGAP10,NRAS,GAB1,PTK2B,KL,PDGFA,PIK3CB,PDGFC
Insulin Receptor Signaling	0.758	0.087	-1.265	9/138 (7%)	0/138 (0%)	3/138 (2%)	126/138 (91%)	SOCS3,NRAS,GAB1,KL,SGK1,PRKAG2,RPTOR,PIK3CB,INSR,STXBP4,SLC2A4,PRKCZ
FAK Signaling	0.754	0.0918	NaN	8/98 (8%)	0/98 (0%)	1/98 (1%)	89/98 (91%)	PTK2,ARHGAP26,TLN2,NRAS,GAB1,KL,ASAP1,PIK3CB,TNS1
Hepatic Fibrosis / Hepatic Stellate Cell Activation	0.745	0.0833	NaN	8/180 (4%)	0/180 (0%)	7/180 (4%)	165/180 (92%)	RELA,COL5A2,ICAM1,CTGF,PDGFA,SMAD3,KLF6,PDGFC,BCL2,COL16A1,PROK1,IGF1R,SERPINE1,TNFRSF1B,KLF12
Coenzyme A Biosynthesis	0.744	0.333	NaN	0/3 (0%)	0/3 (0%)	1/3 (33%)	2/3 (67%)	PPCS
1,25-dihydroxyvitamin D3 Biosynthesis	0.744	0.333	NaN	0/3 (0%)	0/3 (0%)	1/3 (33%)	2/3 (67%)	CYP27B1
Biotin-carboxyl Carrier Protein Assembly	0.744	0.333	NaN	1/3 (33%)	0/3 (0%)	0/3 (0%)	2/3 (67%)	ACACA
1D-myo-inositol Hexakisphosphate Biosynthesis V (from Ins(1,3,4)P3)	0.744	0.333	NaN	1/3 (33%)	0/3 (0%)	0/3 (0%)	2/3 (67%)	ITPK1
S-adenosyl-L-methionine Biosynthesis	0.744	0.333	NaN	1/3 (33%)	0/3 (0%)	0/3 (0%)	2/3 (67%)	MAT1A
TWEAK Signaling	0.735	0.114	0	1/35 (3%)	0/35 (0%)	3/35 (9%)	31/35 (89%)	RELA,TRAF3,NFKBIA,TNFRSF12A
Induction of Apoptosis by HIV1	0.732	0.1	0	3/60 (5%)	0/60 (0%)	3/60 (5%)	54/60 (90%)	RELA,SLC25A13,NFKBIA,MAP3K5,TNFRSF1B,BCL2
TNFR1 Signaling	0.716	0.104	1.342	1/48 (2%)	0/48 (0%)	4/48 (8%)	43/48 (90%)	RELA,FOS,NFKBIA,JUN,CRADD
Human Embryonic Stem Cell Pluripotency	0.713	0.0851	NaN	7/141 (5%)	0/141 (0%)	5/141 (4%)	129/141 (91%)	GAB1,KL,PDGFA,SMAD3,S1PR1,ACVR1,SPHK1,FZD5,PIK3CB,PDGFC,HNF1A,NOG
Integrin Signaling	0.706	0.0806	-0.258	8/211 (4%)	0/211 (0%)	9/211 (4%)	194/211 (92%)	RAP2B,ARHGAP26,NRAS,TSPAN5,ASAP1,RHOC,PTK2,ARF6,TLN2,RND3,GAB1,RHOB,KL,RHOU,ZYX,PIK3CB,VASP
Factors Promoting Cardiogenesis in Vertebrates	0.695	0.0909	NaN	6/88 (7%)	0/88 (0%)	2/88 (2%)	80/88 (91%)	ACVR1,PRKCE,FZD5,HNF1A,NOG,PRKCZ,PRKD1,PRKCA
RhoGDI Signaling	0.682	0.0819	0	8/171 (5%)	0/171 (0%)	6/171 (4%)	157/171 (92%)	ARHGAP6,RHOC,GNA12,CDH24,CDH6,GNAQ,PIP5K1B,GNA14,RHOB,RND3,RHOU,ARHGEF11,GNA13,PRKCA
iCOS-iCOSL Signaling in T Helper Cells	0.678	0.0862	-2.121	8/116 (7%)	0/116 (0%)	2/116 (2%)	106/116 (91%)	RELA,NFKBIA,CAMK2D,GAB1,KL,HLA-A,NFATC2,PIK3CB,ITPR1,PPP3CA
NF-Œ∫B Signaling	0.657	0.0809	-1.387	8/173 (5%)	0/173 (0%)	6/173 (3%)	159/173 (92%)	MAP2K6,RELA,TRAF3,NRAS,NFKBIA,GAB1,BCL10,KL,IGF1R,TDP2,PIK3CB,INSR,TNFRSF1B,PRKCZ
Netrin Signaling	0.646	0.0938	NaN	6/64 (9%)	0/64 (0%)	0/64 (0%)	58/64 (91%)	PRKAG2,NFATC2,ABLIM1,PPP3CA,NTN1,UNC5C
Pyridoxal 5'-phosphate Salvage Pathway	0.646	0.0938	0	3/64 (5%)	0/64 (0%)	3/64 (5%)	58/64 (91%)	MAP2K6,DAPK1,SGK1,MAPK6,PRKCE,MAP2K3
Cell Cycle: G1/S Checkpoint Regulation	0.646	0.0938	0	2/64 (3%)	0/64 (0%)	4/64 (6%)	58/64 (91%)	MYC,HDAC4,SMAD3,CDKN1A,MDM2,GNL3
CTLA4 Signaling in Cytotoxic T Lymphocytes	0.643	0.0879	NaN	8/91 (9%)	0/91 (0%)	0/91 (0%)	83/91 (91%)	GAB1,KL,PPP2R3A,HLA-A,PPP2R2B,PPM1L,PIK3CB,PPP2R5E
Salvage Pathways of Pyrimidine Ribonucleotides	0.643	0.0879	-0.707	5/91 (5%)	0/91 (0%)	3/91 (3%)	83/91 (91%)	MAP2K6,DAPK1,SGK1,MAPK6,AK4,PRKCE,MAP2K3,NME7
Natural Killer Cell Signaling	0.637	0.0857	NaN	8/105 (8%)	0/105 (0%)	1/105 (1%)	96/105 (91%)	VAV2,NRAS,GAB1,KL,PRKCE,PIK3CB,PRKCZ,PRKD1,PRKCA
Mouse Embryonic Stem Cell Pluripotency	0.637	0.0857	0.333	4/105 (4%)	0/105 (0%)	5/105 (5%)	96/105 (91%)	MYC,ID1,LIF,NRAS,GAB1,KL,FZD5,PIK3CB,HNF1A
Antiproliferative Role of TOB in T Cell Signaling	0.637	0.115	NaN	1/26 (4%)	0/26 (0%)	2/26 (8%)	23/26 (88%)	SMAD3,TOB1,CDC34
Spermine and Spermidine Degradation I	0.633	0.25	NaN	0/4 (0%)	0/4 (0%)	1/4 (25%)	3/4 (75%)	SAT1
Phenylethylamine Degradation I	0.633	0.25	NaN	0/4 (0%)	0/4 (0%)	1/4 (25%)	3/4 (75%)	AOC2
Geranylgeranyldiphosphate Biosynthesis	0.633	0.25	NaN	1/4 (25%)	0/4 (0%)	0/4 (0%)	3/4 (75%)	COX10
NAD Biosynthesis III	0.633	0.25	NaN	1/4 (25%)	0/4 (0%)	0/4 (0%)	3/4 (75%)	Nmnat3
Actin Cytoskeleton Signaling	0.629	0.078	-2.138	13/218 (6%)	0/218 (0%)	4/218 (2%)	201/218 (92%)	VAV2,FGD3,NRAS,PDGFA,FGF9,GNA12,TRIO,FGD1,PIP5K1B,PDGFC,F2,PTK2,TLN2,GAB1,KL,PIK3CB,GNA13
Role of Wnt/GSK-3Œ≤ Signaling in the Pathogenesis of Influenza	0.626	0.0923	NaN	4/65 (6%)	0/65 (0%)	2/65 (3%)	59/65 (91%)	CSNK1E,NCOA2,CSNK1G1,NCOA1,FZD5,HNF1A
Mechanisms of Viral Exit from Host Cells	0.622	0.103	NaN	4/39 (10%)	0/39 (0%)	0/39 (0%)	35/39 (90%)	PRKCE,PRKCZ,PRKD1,PRKCA
Thyroid Cancer Signaling	0.622	0.103	NaN	2/39 (5%)	0/39 (0%)	2/39 (5%)	35/39 (90%)	MYC,NRAS,RXRA,HNF1A
Transcriptional Regulatory Network in Embryonic Stem Cells	0.621	0.0962	NaN	2/52 (4%)	0/52 (0%)	3/52 (6%)	47/52 (90%)	H3F3A/H3F3B,REST,CDYL,SKIL,ZFHX3
Renal Cell Carcinoma Signaling	0.616	0.0886	0	3/79 (4%)	0/79 (0%)	4/79 (5%)	72/79 (91%)	FOS,NRAS,JUN,GAB1,KL,Ubb,PIK3CB
Lymphotoxin Œ≤ Receptor Signaling	0.607	0.0909	-2.236	4/66 (6%)	0/66 (0%)	2/66 (3%)	60/66 (91%)	RELA,TRAF3,NFKBIA,GAB1,KL,PIK3CB
OX40 Signaling Pathway	0.607	0.0909	-0.447	3/66 (5%)	0/66 (0%)	3/66 (5%)	60/66 (91%)	RELA,TRAF3,NFKBIA,JUN,HLA-A,BCL2
Heparan Sulfate Biosynthesis (Late Stages)	0.607	0.0909	-2.449	6/66 (9%)	0/66 (0%)	0/66 (0%)	60/66 (91%)	EXT2,HS2ST1,NOTUM,CHST11,EXT1,EXTL2
Th2 Pathway	0.605	0.0815	-1.134	7/135 (5%)	0/135 (0%)	4/135 (3%)	124/135 (92%)	SOCS3,NOTCH2,ICAM1,JUN,GAB1,KL,HLA-A,S1PR1,ACVR1,NFATC2,PIK3CB
D-myo-inositol (1,4,5)-Trisphosphate Biosynthesis	0.605	0.111	NaN	3/27 (11%)	0/27 (0%)	0/27 (0%)	24/27 (89%)	PLCB1,PIP5K1B,PLCH1
Superpathway of Citrulline Metabolism	0.603	0.133	NaN	2/15 (13%)	0/15 (0%)	0/15 (0%)	13/15 (87%)	NOS1,CPS1
Vitamin-C Transport	0.603	0.133	NaN	1/15 (7%)	0/15 (0%)	1/15 (7%)	13/15 (87%)	SLC2A4,TXNRD1
tRNA Splicing	0.597	0.1	0	2/40 (5%)	0/40 (0%)	2/40 (5%)	36/40 (90%)	PDE7B,PDE9A,PDE12,TDP2
Th1 Pathway	0.592	0.082	-2.121	7/122 (6%)	0/122 (0%)	3/122 (2%)	112/122 (92%)	MAP2K6,SOCS3,NOTCH2,NFIL3,ICAM1,GAB1,KL,HLA-A,NFATC2,PIK3CB
CCR3 Signaling in Eosinophils	0.578	0.0813	-2.333	9/123 (7%)	0/123 (0%)	1/123 (1%)	113/123 (92%)	NRAS,GAB1,KL,PLCB1,PRKCE,PIK3CB,ITPR1,PRKCZ,PRKD1,PRKCA
MIF Regulation of Innate Immunity	0.573	0.0976	2	0/41 (0%)	0/41 (0%)	4/41 (10%)	37/41 (90%)	RELA,FOS,NFKBIA,JUN
Calcium Signaling	0.57	0.0769	-1.155	10/195 (5%)	0/195 (0%)	5/195 (3%)	180/195 (92%)	RAP2B,HDAC4,TNNT2,ITPR1,ATP2B2,CABIN1,RCAN1,CAMK2D,MEF2D,PRKAG2,NFATC2,ATF4,SLC8A1,ATP2B4,PPP3CA
ErbB2-ErbB3 Signaling	0.57	0.0882	-0.447	3/68 (4%)	0/68 (0%)	3/68 (4%)	62/68 (91%)	MYC,NRAS,JUN,GAB1,KL,PIK3CB
Mismatch Repair in Eukaryotes	0.562	0.125	NaN	1/16 (6%)	0/16 (0%)	1/16 (6%)	14/16 (88%)	PCNA,MSH3
Role of MAPK Signaling in the Pathogenesis of Influenza	0.552	0.087	NaN	4/69 (6%)	0/69 (0%)	2/69 (3%)	63/69 (91%)	MAP2K6,NRAS,MAP2K3,MAP3K5,BCL2,PRKCA
Th1 and Th2 Activation Pathway	0.551	0.0774	NaN	8/168 (5%)	0/168 (0%)	5/168 (3%)	155/168 (92%)	MAP2K6,SOCS3,ICAM1,HLA-A,ACVR1,NOTCH2,NFIL3,JUN,GAB1,KL,S1PR1,NFATC2,PIK3CB
Serine Biosynthesis	0.55	0.2	NaN	1/5 (20%)	0/5 (0%)	0/5 (0%)	4/5 (80%)	UBAC2
Citrulline-Nitric Oxide Cycle	0.55	0.2	NaN	1/5 (20%)	0/5 (0%)	0/5 (0%)	4/5 (80%)	NOS1
STAT3 Pathway	0.549	0.0825	-1.414	3/97 (3%)	0/97 (0%)	5/97 (5%)	89/97 (92%)	MYC,SOCS3,NRAS,CDKN1A,IGF1R,SOCS4,INSR,BCL2
Systemic Lupus Erythematosus Signaling	0.545	0.0765	NaN	7/183 (4%)	0/183 (0%)	7/183 (4%)	169/183 (92%)	NRAS,HLA-A,PRPF39,IGHG1,FOS,JUN,GAB1,KL,CREM,SF3B4,NFATC2,PIK3CB,Ighg2b,PIM2
Basal Cell Carcinoma Signaling	0.535	0.0857	0.447	5/70 (7%)	0/70 (0%)	1/70 (1%)	64/70 (91%)	GLIS2,GLIS1,SUFU,PTCH1,FZD5,HNF1A
Role of JAK1 and JAK3 in Œ≥c Cytokine Signaling	0.535	0.0857	NaN	4/70 (6%)	0/70 (0%)	2/70 (3%)	64/70 (91%)	SOCS3,NRAS,GAB1,PTK2B,KL,PIK3CB
Pyrimidine Ribonucleotides Interconversion	0.528	0.093	-1	3/43 (7%)	0/43 (0%)	1/43 (2%)	39/43 (91%)	SMARCAL1,AK4,CTPS1,NME7
Ovarian Cancer Signaling	0.52	0.0775	-1.89	9/142 (6%)	0/142 (0%)	2/142 (1%)	131/142 (92%)	NRAS,GAB1,KL,PROK1,FGF9,PRKAG2,FZD5,PIK3CB,PDGFC,HNF1A,BCL2
Role of Pattern Recognition Receptors in Recognition of Bacteria and Viruses	0.515	0.0781	-1.667	7/128 (5%)	0/128 (0%)	3/128 (2%)	118/128 (92%)	RELA,LIF,GAB1,KL,TICAM1,PRKCE,PIK3CB,PRKCZ,PRKD1,PRKCA
BMP signaling pathway	0.502	0.0833	0.816	2/72 (3%)	0/72 (0%)	4/72 (6%)	66/72 (92%)	RELA,SOSTDC1,NRAS,JUN,PRKAG2,NOG
GM-CSF Signaling	0.487	0.0822	-1.342	5/73 (7%)	0/73 (0%)	1/73 (1%)	67/73 (92%)	CAMK2D,NRAS,GAB1,KL,PIK3CB,PPP3CA
Pyrimidine Ribonucleotides De Novo Biosynthesis	0.487	0.0889	-1	3/45 (7%)	0/45 (0%)	1/45 (2%)	41/45 (91%)	SMARCAL1,AK4,CTPS1,NME7
Urea Cycle	0.484	0.167	NaN	1/6 (17%)	0/6 (0%)	0/6 (0%)	5/6 (83%)	CPS1
Glycerol Degradation I	0.484	0.167	NaN	1/6 (17%)	0/6 (0%)	0/6 (0%)	5/6 (83%)	GK5
IL-17A Signaling in Airway Cells	0.472	0.0811	-0.816	3/74 (4%)	0/74 (0%)	3/74 (4%)	68/74 (92%)	RELA,NFKBIA,GAB1,KL,PIK3CB,IL17RA
Dopamine Receptor Signaling	0.472	0.0811	NaN	6/74 (8%)	0/74 (0%)	0/74 (0%)	68/74 (92%)	ADCY9,PPP2R3A,PPP2R2B,PPM1L,PRKAG2,PPP2R5E
G Protein Signaling Mediated by Tubby	0.472	0.0938	NaN	3/32 (9%)	0/32 (0%)	0/32 (0%)	29/32 (91%)	GNAQ,PLCB1,INSR
Retinoic acid Mediated Apoptosis Signaling	0.468	0.087	NaN	1/46 (2%)	0/46 (0%)	3/46 (7%)	42/46 (91%)	TIPARP,CFLAR,RXRA,TNFRSF10A
1D-myo-inositol Hexakisphosphate Biosynthesis II (Mammalian)	0.46	0.105	NaN	2/19 (11%)	0/19 (0%)	0/19 (0%)	17/19 (89%)	ITPK1,INPP5A
IL-15 Signaling	0.457	0.08	NaN	4/75 (5%)	0/75 (0%)	2/75 (3%)	69/75 (92%)	PTK2,RELA,NRAS,GAB1,KL,PIK3CB
Role of RIG1-like Receptors in Antiviral Innate Immunity	0.449	0.0909	NaN	1/33 (3%)	0/33 (0%)	2/33 (6%)	30/33 (91%)	RELA,TRAF3,NFKBIA
Antiproliferative Role of Somatostatin Receptor 2	0.443	0.0789	-1.633	4/76 (5%)	0/76 (0%)	2/76 (3%)	70/76 (92%)	NOS1,NRAS,GAB1,KL,CDKN1A,PIK3CB
CCR5 Signaling in Macrophages	0.437	0.0769	-1.134	5/91 (5%)	0/91 (0%)	2/91 (2%)	84/91 (92%)	FOS,JUN,PTK2B,PRKCE,PRKCZ,PRKD1,PRKCA
Clathrin-mediated Endocytosis Signaling	0.432	0.0718	NaN	10/195 (5%)	0/195 (0%)	4/195 (2%)	181/195 (93%)	STON2,PDGFA,FGF9,Ubb,MDM2,PDGFC,F2,ARF6,GAB1,KL,PROK1,PIK3CB,SERPINA1,PPP3CA
Neuroinflammation Signaling Pathway	0.431	0.0702	0.447	11/285 (4%)	0/285 (0%)	9/285 (3%)	265/285 (93%)	RELA,TRAF3,ICAM1,HLA-A,MAPK4,ACVR1,MAPK6,BCL2,Tlr12,FOS,JUN,GAB1,TICAM1,KL,ATF4,NFATC2,PIK3CB,CFLAR,NFE2L2,PPP3CA
Superpathway of Serine and Glycine Biosynthesis I	0.43	0.143	NaN	1/7 (14%)	0/7 (0%)	0/7 (0%)	6/7 (86%)	UBAC2
Thioredoxin Pathway	0.43	0.143	NaN	0/7 (0%)	0/7 (0%)	1/7 (14%)	6/7 (86%)	TXNRD1
Phosphatidylcholine Biosynthesis I	0.43	0.143	NaN	0/7 (0%)	0/7 (0%)	1/7 (14%)	6/7 (86%)	CHKA
Inositol Pyrophosphates Biosynthesis	0.43	0.143	NaN	0/7 (0%)	0/7 (0%)	1/7 (14%)	6/7 (86%)	IP6K2
Cyclins and Cell Cycle Regulation	0.416	0.0769	1.342	5/78 (6%)	0/78 (0%)	1/78 (1%)	72/78 (92%)	HDAC4,PPP2R3A,PPP2R2B,PPM1L,CDKN1A,PPP2R5E
Endometrial Cancer Signaling	0.407	0.0781	-0.447	3/64 (5%)	0/64 (0%)	2/64 (3%)	59/64 (92%)	MYC,NRAS,GAB1,KL,PIK3CB
Methionine Degradation I (to Homocysteine)	0.405	0.0952	NaN	2/21 (10%)	0/21 (0%)	0/21 (0%)	19/21 (90%)	MAT1A,EHMT1
Amyotrophic Lateral Sclerosis Signaling	0.399	0.0734	-1.414	8/109 (7%)	0/109 (0%)	0/109 (0%)	101/109 (93%)	NOS1,GAB1,KL,PROK1,PIK3CB,PDGFC,PPP3CA,BCL2
Chondroitin Sulfate Biosynthesis	0.398	0.08	-2	4/50 (8%)	0/50 (0%)	0/50 (0%)	46/50 (92%)	XYLT1,HS2ST1,CHST11,B3GAT2
Amyloid Processing	0.398	0.08	NaN	2/50 (4%)	0/50 (0%)	2/50 (4%)	46/50 (92%)	CSNK1E,PRKAG2,PRKCE,CDK5R1
Hematopoiesis from Pluripotent Stem Cells	0.389	0.0833	NaN	2/36 (6%)	0/36 (0%)	1/36 (3%)	33/36 (92%)	LIF,IGHG1,Ighg2b
Paxillin Signaling	0.388	0.0727	-1.414	6/110 (5%)	0/110 (0%)	2/110 (2%)	102/110 (93%)	PTK2,ARF6,TLN2,NRAS,GAB1,PTK2B,KL,PIK3CB
Role of IL-17A in Psoriasis	0.386	0.125	NaN	0/8 (0%)	0/8 (0%)	1/8 (13%)	7/8 (88%)	IL17RA
Sphingosine and Sphingosine-1-phosphate Metabolism	0.386	0.125	NaN	1/8 (13%)	0/8 (0%)	0/8 (0%)	7/8 (88%)	SGPP2
Phosphatidylethanolamine Biosynthesis II	0.386	0.125	NaN	0/8 (0%)	0/8 (0%)	1/8 (13%)	7/8 (88%)	CHKA
Tryptophan Degradation to 2-amino-3-carboxymuconate Semialdehyde	0.386	0.125	NaN	1/8 (13%)	0/8 (0%)	0/8 (0%)	7/8 (88%)	IDO2
Sphingomyelin Metabolism	0.386	0.125	NaN	1/8 (13%)	0/8 (0%)	0/8 (0%)	7/8 (88%)	SGMS2
Polyamine Regulation in Colon Cancer	0.38	0.0909	NaN	0/22 (0%)	0/22 (0%)	2/22 (9%)	20/22 (91%)	MYC,SAT1
Pyrimidine Deoxyribonucleotides De Novo Biosynthesis I	0.38	0.0909	NaN	2/22 (9%)	0/22 (0%)	0/22 (0%)	20/22 (91%)	AK4,NME7
Autoimmune Thyroid Disease Signaling	0.37	0.0811	NaN	3/37 (8%)	0/37 (0%)	0/37 (0%)	34/37 (92%)	HLA-A,IGHG1,Ighg2b
Activation of IRF by Cytosolic Pattern Recognition Receptors	0.367	0.0769	0	1/52 (2%)	0/52 (0%)	3/52 (6%)	48/52 (92%)	RELA,TRAF3,NFKBIA,JUN
Docosahexaenoic Acid (DHA) Signaling	0.367	0.0769	NaN	4/52 (8%)	0/52 (0%)	0/52 (0%)	48/52 (92%)	GAB1,KL,PIK3CB,BCL2
Dermatan Sulfate Biosynthesis	0.367	0.0769	-2	4/52 (8%)	0/52 (0%)	0/52 (0%)	48/52 (92%)	XYLT1,HS2ST1,CHST11,B3GAT2
Role of PI3K/AKT Signaling in the Pathogenesis of Influenza	0.366	0.0746	-1.342	3/67 (4%)	0/67 (0%)	2/67 (3%)	62/67 (93%)	RELA,NFKBIA,GAB1,KL,PIK3CB
Cysteine Biosynthesis III (mammalia)	0.358	0.087	NaN	2/23 (9%)	0/23 (0%)	0/23 (0%)	21/23 (91%)	MAT1A,EHMT1
Cell Cycle Control of Chromosomal Replication	0.353	0.0755	NaN	2/53 (4%)	0/53 (0%)	2/53 (4%)	49/53 (92%)	PCNA,CDK14,CDK19,CDK9
Prostanoid Biosynthesis	0.348	0.111	NaN	1/9 (11%)	0/9 (0%)	0/9 (0%)	8/9 (89%)	TBXAS1
Mineralocorticoid Biosynthesis	0.348	0.111	NaN	0/9 (0%)	0/9 (0%)	1/9 (11%)	8/9 (89%)	HSD3B2
Caveolar-mediated Endocytosis Signaling	0.341	0.0725	NaN	4/69 (6%)	0/69 (0%)	1/69 (1%)	64/69 (93%)	ITSN1,HLA-A,INSR,DYRK3,PRKCA
Crosstalk between Dendritic Cells and Natural Killer Cells	0.341	0.0725	NaN	3/69 (4%)	0/69 (0%)	2/69 (3%)	64/69 (93%)	RELA,TLN2,CAMK2D,HLA-A,TNFRSF1B
Role of JAK family kinases in IL-6-type Cytokine Signaling	0.317	0.08	NaN	0/25 (0%)	0/25 (0%)	2/25 (8%)	23/25 (92%)	SOCS3,OSMR
Tryptophan Degradation III (Eukaryotic)	0.317	0.08	NaN	2/25 (8%)	0/25 (0%)	0/25 (0%)	23/25 (92%)	CDYL,IDO2
NAD Phosphorylation and Dephosphorylation	0.315	0.1	NaN	1/10 (10%)	0/10 (0%)	0/10 (0%)	9/10 (90%)	PXYLP1
Glucocorticoid Biosynthesis	0.315	0.1	NaN	0/10 (0%)	0/10 (0%)	1/10 (10%)	9/10 (90%)	HSD3B2
Role of IL-17F in Allergic Inflammatory Airway Diseases	0.306	0.0732	NaN	0/41 (0%)	0/41 (0%)	3/41 (7%)	38/41 (93%)	RELA,ATF4,IL17RA
Estrogen-mediated S-phase Entry	0.298	0.0769	NaN	0/26 (0%)	0/26 (0%)	2/26 (8%)	24/26 (92%)	MYC,CDKN1A
Oleate Biosynthesis II (Animals)	0.286	0.0909	NaN	1/11 (9%)	0/11 (0%)	0/11 (0%)	10/11 (91%)	FADS6
Purine Nucleotides De Novo Biosynthesis II	0.286	0.0909	NaN	0/11 (0%)	0/11 (0%)	1/11 (9%)	10/11 (91%)	IMPDH2
Neuroprotective Role of THOP1 in Alzheimer's Disease	0.281	0.066	0	5/106 (5%)	0/106 (0%)	2/106 (2%)	99/106 (93%)	PLG,PREP,HLA-A,GNRH1,PRKAG2,SERPINA3,GZMM
Cytotoxic T Lymphocyte-mediated Apoptosis of Target Cells	0.281	0.0741	NaN	2/27 (7%)	0/27 (0%)	0/27 (0%)	25/27 (93%)	HLA-A,BCL2
autophagy	0.277	0.0678	NaN	3/59 (5%)	0/59 (0%)	1/59 (2%)	55/59 (93%)	ATG4C,WDFY3,SQSTM1,BCL2
GŒ±s Signaling	0.273	0.0654	-1.134	4/107 (4%)	0/107 (0%)	3/107 (3%)	100/107 (93%)	ADCY9,RGS2,RAPGEF2,PRKAG2,ATF4,CHRM3,ADRB2
Reelin Signaling in Neurons	0.265	0.0652	NaN	5/92 (5%)	0/92 (0%)	1/92 (1%)	86/92 (93%)	GAB1,KL,LRP8,PIK3CB,ARHGEF11,CDK5R1
B Cell Development	0.265	0.0714	NaN	2/28 (7%)	0/28 (0%)	0/28 (0%)	26/28 (93%)	HLA-A,Ighg2b
Cellular Effects of Sildenafil (Viagra)	0.264	0.0645	NaN	8/124 (6%)	0/124 (0%)	0/124 (0%)	116/124 (94%)	ADCY9,NOTUM,PRKAG2,PLCB1,PLCL2,ITPR1,PLCL1,PLCH1
Gustation Pathway	0.263	0.0643	NaN	5/140 (4%)	0/140 (0%)	4/140 (3%)	131/140 (94%)	ADCY9,LPAR6,PDE7B,PDE9A,PKD1L3,PDE12,PRKAG2,TDP2,ITPR1
Choline Biosynthesis III	0.261	0.0833	NaN	1/12 (8%)	0/12 (0%)	0/12 (0%)	11/12 (92%)	PLD1
Pregnenolone Biosynthesis	0.261	0.0833	NaN	1/12 (8%)	0/12 (0%)	0/12 (0%)	11/12 (92%)	MICAL3
BER pathway	0.261	0.0833	NaN	0/12 (0%)	0/12 (0%)	1/12 (8%)	11/12 (92%)	PCNA
Role of Oct4 in Mammalian Embryonic Stem Cell Pluripotency	0.254	0.0667	NaN	1/45 (2%)	0/45 (0%)	2/45 (4%)	42/45 (93%)	ETS2,REST,JARID2
CNTF Signaling	0.246	0.0645	-1	3/62 (5%)	0/62 (0%)	1/62 (2%)	58/62 (94%)	NRAS,GAB1,KL,PIK3CB
Nicotine Degradation III	0.242	0.0652	NaN	2/46 (4%)	0/46 (0%)	1/46 (2%)	43/46 (93%)	LARGE1,EXT2,CYP1B1
NAD biosynthesis II (from tryptophan)	0.238	0.0769	NaN	1/13 (8%)	0/13 (0%)	0/13 (0%)	12/13 (92%)	IDO2
Androgen Biosynthesis	0.238	0.0769	NaN	0/13 (0%)	0/13 (0%)	1/13 (8%)	12/13 (92%)	HSD3B2
Urate Biosynthesis/Inosine 5'-phosphate Degradation	0.238	0.0769	NaN	0/13 (0%)	0/13 (0%)	1/13 (8%)	12/13 (92%)	IMPDH2
Thyroid Hormone Metabolism II (via Conjugation and/or Degradation)	0.222	0.0645	NaN	2/31 (6%)	0/31 (0%)	0/31 (0%)	29/31 (94%)	LARGE1,EXT2
Interferon Signaling	0.222	0.0645	NaN	1/31 (3%)	0/31 (0%)	1/31 (3%)	29/31 (94%)	RELA,BCL2
Colanic Acid Building Blocks Biosynthesis	0.219	0.0714	NaN	0/14 (0%)	0/14 (0%)	1/14 (7%)	13/14 (93%)	UGDH
RAN Signaling	0.201	0.0667	NaN	0/15 (0%)	0/15 (0%)	1/15 (7%)	14/15 (93%)	KPNA2
Histidine Degradation VI	0.201	0.0667	NaN	1/15 (7%)	0/15 (0%)	0/15 (0%)	14/15 (93%)	MICAL3
LPS/IL-1 Mediated Inhibition of RXR Function	0	0.0446	2.449	7/202 (3%)	0/202 (0%)	2/202 (1%)	193/202 (96%)	PPARA,JUN,HS2ST1,NCOA1,CHST11,PPARGC1B,RXRA,TNFRSF1B,PPARGC1A
Mitochondrial Dysfunction	0	0.0126	NaN	2/159 (1%)	0/159 (0%)	0/159 (0%)	157/159 (99%)	COX10,BCL2
Regulation of Actin-based Motility by Rho	0	0.0602	1.342	1/83 (1%)	0/83 (0%)	4/83 (5%)	78/83 (94%)	RND3,RHOB,RHOC,RHOU,PIP5K1B
Role of BRCA1 in DNA Damage Response	0	0.0625	NaN	3/80 (4%)	0/80 (0%)	2/80 (3%)	75/80 (94%)	POU2F1,GADD45A,CDKN1A,ARID2,SMARCC1
TREM1 Signaling	0	0.0435	NaN	1/69 (1%)	0/69 (0%)	2/69 (3%)	66/69 (96%)	RELA,ICAM1,Tlr12
FcŒ≥RIIB Signaling in B Lymphocytes	0	0.0506	-1	3/79 (4%)	0/79 (0%)	1/79 (1%)	75/79 (95%)	NRAS,GAB1,KL,PIK3CB
IL-22 Signaling	0	0.0417	NaN	0/24 (0%)	0/24 (0%)	1/24 (4%)	23/24 (96%)	SOCS3
T Helper Cell Differentiation	0	0.0448	NaN	1/67 (1%)	0/67 (0%)	2/67 (3%)	64/67 (96%)	HLA-A,TNFRSF1B,BCL6
Oncostatin M Signaling	0	0.0606	NaN	0/33 (0%)	0/33 (0%)	2/33 (6%)	31/33 (94%)	NRAS,OSMR
Agrin Interactions at Neuromuscular Junction	0	0.0606	0	2/66 (3%)	0/66 (0%)	2/66 (3%)	62/66 (94%)	PTK2,NRAS,JUN,ERBB4
Lipid Antigen Presentation by CD1	0	0.05	NaN	0/20 (0%)	0/20 (0%)	1/20 (5%)	19/20 (95%)	ARF6
FLT3 Signaling in Hematopoietic Progenitor Cells	0	0.0581	-0.447	3/86 (3%)	0/86 (0%)	2/86 (2%)	81/86 (94%)	NRAS,GAB1,KL,ATF4,PIK3CB
DNA Methylation and Transcriptional Repression Signaling	0	0.0294	NaN	0/34 (0%)	0/34 (0%)	1/34 (3%)	33/34 (97%)	H3F3A/H3F3B
Role of NANOG in Mammalian Embryonic Stem Cell Pluripotency	0	0.05	-0.447	3/120 (3%)	0/120 (0%)	3/120 (3%)	114/120 (95%)	LIF,NRAS,GAB1,KL,FZD5,PIK3CB
Primary Immunodeficiency Signaling	0	0.05	NaN	2/40 (5%)	0/40 (0%)	0/40 (0%)	38/40 (95%)	IGHG1,Ighg2b
Allograft Rejection Signaling	0	0.0536	NaN	3/56 (5%)	0/56 (0%)	0/56 (0%)	53/56 (95%)	HLA-A,IGHG1,Ighg2b
Graft-versus-Host Disease Signaling	0	0.0263	NaN	1/38 (3%)	0/38 (0%)	0/38 (0%)	37/38 (97%)	HLA-A
Communication between Innate and Adaptive Immune Cells	0	0.0548	NaN	4/73 (5%)	0/73 (0%)	0/73 (0%)	69/73 (95%)	HLA-A,IGHG1,Ighg2b,Tlr12
Altered T Cell and B Cell Signaling in Rheumatoid Arthritis	0	0.0488	NaN	3/82 (4%)	0/82 (0%)	1/82 (1%)	78/82 (95%)	RELA,TRAF3,HLA-A,Tlr12
Atherosclerosis Signaling	0	0.0614	NaN	2/114 (2%)	0/114 (0%)	5/114 (4%)	107/114 (94%)	RELA,ICAM1,PDGFA,SERPINA1,PDGFC,F3,TNFRSF12A
MSP-RON Signaling Pathway	0	0.058	NaN	4/69 (6%)	0/69 (0%)	0/69 (0%)	65/69 (94%)	GAB1,KL,PIK3CB,PRKCZ
Inhibition of Angiogenesis by TSP1	0	0.0303	NaN	0/33 (0%)	0/33 (0%)	1/33 (3%)	32/33 (97%)	JUN
MIF-mediated Glucocorticoid Regulation	0	0.0606	NaN	0/33 (0%)	0/33 (0%)	2/33 (6%)	31/33 (94%)	RELA,NFKBIA
Tumoricidal Function of Hepatic Natural Killer Cells	0	0.0455	NaN	0/22 (0%)	0/22 (0%)	1/22 (5%)	21/22 (95%)	ICAM1
Intrinsic Prothrombin Activation Pathway	0	0.0513	NaN	1/39 (3%)	0/39 (0%)	1/39 (3%)	37/39 (95%)	THBD,F2
Role of JAK1, JAK2 and TYK2 in Interferon Signaling	0	0.0476	NaN	0/21 (0%)	0/21 (0%)	1/21 (5%)	20/21 (95%)	RELA
Role of JAK2 in Hormone-like Cytokine Signaling	0	0.0625	NaN	0/32 (0%)	0/32 (0%)	2/32 (6%)	30/32 (94%)	SOCS3,SOCS4
nNOS Signaling in Skeletal Muscle Cells	0	0.05	NaN	2/40 (5%)	0/40 (0%)	0/40 (0%)	38/40 (95%)	NOS1,SNTB1
Bupropion Degradation	0	0.0455	NaN	0/22 (0%)	0/22 (0%)	1/22 (5%)	21/22 (95%)	CYP1B1
Retinoate Biosynthesis I	0	0.0312	NaN	1/32 (3%)	0/32 (0%)	0/32 (0%)	31/32 (97%)	DHRS3
Glutaryl-CoA Degradation	0	0.0625	NaN	1/16 (6%)	0/16 (0%)	0/16 (0%)	15/16 (94%)	CDYL
Ubiquinol-10 Biosynthesis (Eukaryotic)	0	0.0526	NaN	1/19 (5%)	0/19 (0%)	0/19 (0%)	18/19 (95%)	MICAL3
The Visual Cycle	0	0.0526	NaN	1/19 (5%)	0/19 (0%)	0/19 (0%)	18/19 (95%)	DHRS3
Melatonin Degradation I	0	0.06	NaN	2/50 (4%)	0/50 (0%)	1/50 (2%)	47/50 (94%)	LARGE1,EXT2,CYP1B1
Triacylglycerol Degradation	0	0.0408	NaN	2/49 (4%)	0/49 (0%)	0/49 (0%)	47/49 (96%)	NOTUM,DAGLA
Estrogen Biosynthesis	0	0.027	NaN	0/37 (0%)	0/37 (0%)	1/37 (3%)	36/37 (97%)	CYP1B1
Dermatan Sulfate Biosynthesis (Late Stages)	0	0.0513	NaN	2/39 (5%)	0/39 (0%)	0/39 (0%)	37/39 (95%)	HS2ST1,CHST11
Nicotine Degradation II	0	0.0545	NaN	2/55 (4%)	0/55 (0%)	1/55 (2%)	52/55 (95%)	LARGE1,EXT2,CYP1B1
Superpathway of D-myo-inositol (1,4,5)-trisphosphate Metabolism	0	0.0417	NaN	1/24 (4%)	0/24 (0%)	0/24 (0%)	23/24 (96%)	INPP5A
Purine Nucleotides Degradation II (Aerobic)	0	0.0588	NaN	0/17 (0%)	0/17 (0%)	1/17 (6%)	16/17 (94%)	IMPDH2
D-myo-inositol (1,3,4)-trisphosphate Biosynthesis	0	0.0526	NaN	1/19 (5%)	0/19 (0%)	0/19 (0%)	18/19 (95%)	INPP5A
Serotonin Degradation	0	0.0339	NaN	2/59 (3%)	0/59 (0%)	0/59 (0%)	57/59 (97%)	LARGE1,EXT2
D-myo-inositol (1,4,5)-trisphosphate Degradation	0	0.0556	NaN	1/18 (6%)	0/18 (0%)	0/18 (0%)	17/18 (94%)	INPP5A
Retinol Biosynthesis	0	0.0263	NaN	1/38 (3%)	0/38 (0%)	0/38 (0%)	37/38 (97%)	DHRS3
Chondroitin Sulfate Biosynthesis (Late Stages)	0	0.0476	NaN	2/42 (5%)	0/42 (0%)	0/42 (0%)	40/42 (95%)	HS2ST1,CHST11
Superpathway of Melatonin Degradation	0	0.0545	NaN	2/55 (4%)	0/55 (0%)	1/55 (2%)	52/55 (95%)	LARGE1,EXT2,CYP1B1
Stearate Biosynthesis I (Animals)	0	0.0227	NaN	1/44 (2%)	0/44 (0%)	0/44 (0%)	43/44 (98%)	TBXAS1
Acetone Degradation I (to Methylglyoxal)	0	0.037	NaN	0/27 (0%)	0/27 (0%)	1/27 (4%)	26/27 (96%)	CYP1B1
Putrescine Degradation III	0	0.0476	NaN	0/21 (0%)	0/21 (0%)	1/21 (5%)	20/21 (95%)	SAT1
Superpathway of Methionine Degradation	0	0.0556	NaN	2/36 (6%)	0/36 (0%)	0/36 (0%)	34/36 (94%)	MAT1A,EHMT1
Superpathway of Geranylgeranyldiphosphate Biosynthesis I (via Mevalonate)	0	0.0625	NaN	1/16 (6%)	0/16 (0%)	0/16 (0%)	15/16 (94%)	COX10
DNA damage-induced 14-3-3œÉ Signaling	0	0.0526	NaN	0/19 (0%)	0/19 (0%)	1/19 (5%)	18/19 (95%)	SFN
GŒ±i Signaling	0	0.0424	2.236	2/118 (2%)	0/118 (0%)	3/118 (3%)	113/118 (96%)	ADRA2B,ADCY9,NRAS,S1PR1,PRKAG2
Inhibition of Matrix Metalloproteases	0	0.027	NaN	1/37 (3%)	0/37 (0%)	0/37 (0%)	36/37 (97%)	ADAM10
Regulation of Cellular Mechanics by Calpain Protease	0	0.0545	NaN	2/55 (4%)	0/55 (0%)	1/55 (2%)	52/55 (95%)	PTK2,TLN2,NRAS
Agranulocyte Adhesion and Diapedesis	0	0.0361	NaN	0/166 (0%)	0/166 (0%)	6/166 (4%)	160/166 (96%)	CXCL16,ICAM1,CLDN4,CLDN6,CXCL2,CLDN3
Granulocyte Adhesion and Diapedesis	0	0.0513	NaN	0/156 (0%)	0/156 (0%)	8/156 (5%)	148/156 (95%)	CXCL16,ICAM1,CLDN4,CLDN6,CXCL2,TNFRSF1B,CLDN3,HSPB1
Oxidative Phosphorylation	0	0.0101	NaN	1/99 (1%)	0/99 (0%)	0/99 (0%)	98/99 (99%)	COX10
Parkinson's Signaling	0	0.0625	NaN	0/16 (0%)	0/16 (0%)	1/16 (6%)	15/16 (94%)	UCHL1
Nucleotide Excision Repair Pathway	0	0.0606	NaN	1/33 (3%)	0/33 (0%)	1/33 (3%)	31/33 (94%)	POLR2A,MNAT1
GABA Receptor Signaling	0	0.022	NaN	1/91 (1%)	0/91 (0%)	1/91 (1%)	89/91 (98%)	ADCY9,Ubb
Antigen Presentation Pathway	0	0.0357	NaN	1/28 (4%)	0/28 (0%)	0/28 (0%)	27/28 (96%)	HLA-A
Serotonin Receptor Signaling	0	0.0256	NaN	1/39 (3%)	0/39 (0%)	0/39 (0%)	38/39 (97%)	ADCY9
Phototransduction Pathway	0	0.0204	NaN	1/49 (2%)	0/49 (0%)	0/49 (0%)	48/49 (98%)	PRKAG2
Notch Signaling	0	0.0541	NaN	2/37 (5%)	0/37 (0%)	0/37 (0%)	35/37 (95%)	NOTCH2,MAML3
Cancer Drug Resistance By Drug Efflux	0	0.0612	NaN	1/49 (2%)	0/49 (0%)	2/49 (4%)	46/49 (94%)	NRAS,PIK3CB,MDM2
Iron homeostasis signaling pathway	0	0.0397	NaN	2/126 (2%)	0/126 (0%)	3/126 (2%)	121/126 (96%)	HPX,PDGFA,TCIRG1,GDF15,LYRM4
Eicosanoid Signaling	0	0.0156	NaN	1/64 (2%)	0/64 (0%)	0/64 (0%)	63/64 (98%)	TBXAS1

## Sheet: liver_IPA
Ingenuity Canonical Pathways	-log(p-value)	Ratio	z-score	Downregulated	No change	Upregulated	No overlap with dataset	Molecules
Breast Cancer Regulation by Stathmin1	6.6	0.0859	NaN	13/198 (7%)	0/198 (0%)	4/198 (2%)	181/198 (91%)	CAMK1D,TUBB2A,GNAQ,ITPR1,PRKCZ,ADCY9,CAMK2D,TUBB6,PPP2R3A,CDKN1A,PPM1L,ADCY1,PRKAG2,PLCB1,PRKCE,ARHGEF11,PRKCA
Cholecystokinin/Gastrin-mediated Signaling	6.51	0.124	-2.309	10/97 (10%)	0/97 (0%)	2/97 (2%)	85/97 (88%)	PTK2,JUN,RHOB,PTK2B,GNAQ,PRKCE,PLCB1,ITPR1,PRKCZ,MAP2K5,PRKCA,EGFR
GNRH Signaling	6.42	0.0943	-2.84	13/159 (8%)	0/159 (0%)	2/159 (1%)	144/159 (91%)	PTK2B,GNAQ,MAP3K4,ITPR1,PRKCZ,PTK2,ADCY9,JUN,CAMK2D,ADCY1,PRKAG2,PLCB1,PRKCE,EGFR,PRKCA
Gap Junction Signaling	5.44	0.0789	NaN	12/190 (6%)	0/190 (0%)	3/190 (2%)	175/190 (92%)	TUBB2A,GNAQ,ITPR1,PRKCZ,ADCY9,PLCE1,TUBB6,ADCY1,PRKAG2,PLCB1,PRKCE,MAP2K5,PPP3CA,EGFR,PRKCA
Axonal Guidance Signaling	5.34	0.0542	NaN	21/443 (5%)	0/443 (0%)	3/443 (1%)	419/443 (95%)	NGEF,ITSN1,NRP2,PDGFA,TUBB2A,GNAQ,PLXNA2,ABLIM1,PDGFC,ROBO1,PRKCZ,PTK2,DOCK1,SRGAP3,PLCE1,TUBB6,PRKAG2,PLCB1,PRKCE,SRGAP2,ARHGEF11,SHANK2,PPP3CA,PRKCA
Melatonin Signaling	5.22	0.13	-2.333	9/69 (13%)	0/69 (0%)	0/69 (0%)	60/69 (87%)	PLCE1,CAMK2D,PRKAG2,GNAQ,PRKCE,PLCB1,PRKCZ,MAP2K5,PRKCA
Thrombin Signaling	5.16	0.075	-2.673	13/200 (7%)	0/200 (0%)	2/200 (1%)	185/200 (93%)	PTK2,ADCY9,PLCE1,CAMK2D,RHOB,CAMK1D,ADCY1,GNAQ,PRKCE,PLCB1,ARHGEF11,ITPR1,PRKCZ,PRKCA,EGFR
Dopamine-DARPP32 Feedback in cAMP Signaling	4.92	0.0812	-3.051	12/160 (8%)	0/160 (0%)	1/160 (1%)	147/160 (92%)	ADCY9,PLCE1,PPP2R3A,ADCY1,PPM1L,GNAQ,PRKAG2,PRKCE,PLCB1,ITPR1,PRKCZ,PPP3CA,PRKCA
CXCR4 Signaling	4.86	0.0802	-1.732	10/162 (6%)	0/162 (0%)	3/162 (2%)	149/162 (92%)	GNAQ,ITPR1,PRKCZ,PTK2,ADCY9,DOCK1,JUN,RHOB,ADCY1,PLCB1,PRKCE,ARHGEF11,PRKCA
VDR/RXR Activation	4.78	0.115	NaN	6/78 (8%)	0/78 (0%)	3/78 (4%)	69/78 (88%)	NCOA2,PDGFA,CDKN1A,NCOA1,PRKCE,CEBPB,NCOR2,PRKCZ,PRKCA
Synaptic Long Term Potentiation	4.74	0.0917	-2.714	10/120 (8%)	0/120 (0%)	1/120 (1%)	109/120 (91%)	PLCE1,CAMK2D,ADCY1,PRKAG2,GNAQ,PRKCE,PLCB1,ITPR1,PRKCZ,PPP3CA,PRKCA
Renin-Angiotensin Signaling	4.74	0.0917	-2.333	9/120 (8%)	0/120 (0%)	2/120 (2%)	109/120 (91%)	PTK2,ADCY9,JUN,PTK2B,ADCY1,PRKAG2,GNAQ,PRKCE,ITPR1,PRKCZ,PRKCA
Sphingosine-1-phosphate Signaling	4.71	0.0909	-1.265	8/121 (7%)	0/121 (0%)	3/121 (2%)	110/121 (91%)	PTK2,ADCY9,PLCE1,RHOB,PTK2B,PDGFA,ADCY1,GNAQ,PLCB1,PDGFC,ASAH2
Chemokine Signaling	4.46	0.121	-2.121	7/66 (11%)	0/66 (0%)	1/66 (2%)	58/66 (88%)	PTK2,CAMK2D,JUN,CAMK1D,PTK2B,GNAQ,PLCB1,PRKCA
p70S6K Signaling	4.42	0.0846	-1.508	11/130 (8%)	0/130 (0%)	0/130 (0%)	119/130 (92%)	PLCE1,PPP2R3A,PPM1L,GNAQ,PRKCE,PLCB1,EEF2K,PRKCZ,PLD1,PRKCA,EGFR
Protein Kinase A Signaling	4.39	0.0528	-3.13	18/379 (5%)	0/379 (0%)	2/379 (1%)	359/379 (95%)	PTPRG,DUSP8,PTK2B,PDE9A,GNAQ,ITPR1,PTPN3,PRKCZ,PTK2,ADCY9,Ptprd,CAMK2D,PLCE1,PDE7B,ADCY1,PRKAG2,PLCB1,PRKCE,PPP3CA,PRKCA
GPCR-Mediated Nutrient Sensing in Enteroendocrine Cells	4.33	0.0909	-2.53	9/110 (8%)	0/110 (0%)	1/110 (1%)	100/110 (91%)	ADCY9,PLCE1,ADCY1,PRKAG2,GNAQ,PRKCE,PLCB1,ITPR1,PRKCZ,PRKCA
Glioma Signaling	4.23	0.0885	-2.121	8/113 (7%)	0/113 (0%)	2/113 (2%)	103/113 (91%)	CAMK2D,CAMK1D,PDGFA,CDKN1A,CDK6,PRKCE,PDGFC,PRKCZ,PRKCA,EGFR
Role of NFAT in Cardiac Hypertrophy	4.2	0.0654	-3.051	13/214 (6%)	0/214 (0%)	1/214 (0%)	200/214 (93%)	HDAC4,CAMK1D,GNAQ,ITPR1,PRKCZ,ADCY9,CAMK2D,PLCE1,ADCY1,PRKAG2,PLCB1,PRKCE,PPP3CA,PRKCA
Sperm Motility	4.04	0.084	-3.162	10/119 (8%)	0/119 (0%)	0/119 (0%)	109/119 (92%)	PTK2,PLCE1,PTK2B,PRKAG2,PTK6,PRKCE,PLCB1,ITPR1,PRKCZ,PRKCA
Phospholipase C Signaling	3.97	0.0622	-2.53	12/225 (5%)	0/225 (0%)	2/225 (1%)	211/225 (94%)	HDAC4,GNAQ,ITPR1,PRKCZ,PLD1,ADCY9,PLCE1,RHOB,ADCY1,PLCB1,PRKCE,ARHGEF11,PPP3CA,PRKCA
Opioid Signaling Pathway	3.81	0.0601	-2.496	12/233 (5%)	0/233 (0%)	2/233 (1%)	219/233 (94%)	CAMK1D,RGS16,GRK5,ITPR1,PRKCZ,ADCY9,CAMK2D,ADCY1,PRKAG2,PLCB1,PRKCE,MAP2K5,PPP3CA,PRKCA
Œ±-Adrenergic Signaling	3.71	0.0952	-2.236	7/84 (8%)	0/84 (0%)	1/84 (1%)	76/84 (90%)	ADCY9,ADCY1,PRKAG2,GNAQ,PRKCE,ITPR1,PRKCZ,PRKCA
HIPPO signaling	3.68	0.0941	1.633	8/85 (9%)	0/85 (0%)	0/85 (0%)	77/85 (91%)	WWC1,PPP2R3A,PPM1L,BTRC,PARD3,STK3,PATJ,PRKCZ
P2Y Purigenic Receptor Signaling Pathway	3.67	0.0758	-1.897	8/132 (6%)	0/132 (0%)	2/132 (2%)	122/132 (92%)	ADCY9,PLCE1,JUN,ADCY1,PRKAG2,GNAQ,PRKCE,PLCB1,PRKCZ,PRKCA
GŒ±q Signaling	3.65	0.0696	-2.714	9/158 (6%)	0/158 (0%)	2/158 (1%)	147/158 (93%)	RHOB,PTK2B,RGS16,GNAQ,PRKCE,PLCB1,ITPR1,PRKCZ,PLD1,PPP3CA,PRKCA
Corticotropin Releasing Hormone Signaling	3.59	0.0741	-1.414	7/135 (5%)	0/135 (0%)	3/135 (2%)	125/135 (93%)	ADCY9,JUN,ADCY1,PRKAG2,GNAQ,PRKCE,JUND,ITPR1,PRKCZ,PRKCA
Neuropathic Pain Signaling In Dorsal Horn Neurons	3.51	0.0796	-3	9/113 (8%)	0/113 (0%)	0/113 (0%)	104/113 (92%)	PLCE1,CAMK2D,CAMK1D,PRKAG2,PRKCE,PLCB1,ITPR1,PRKCZ,PRKCA
GPCR-Mediated Integration of Enteroendocrine Signaling Exemplified by an L Cell	3.44	0.1	0.378	6/70 (9%)	0/70 (0%)	1/70 (1%)	63/70 (90%)	ADCY9,PLCE1,ADCY1,PRKAG2,GNAQ,PLCB1,ITPR1
Hepatic Cholestasis	3.18	0.0658	NaN	8/152 (5%)	0/152 (0%)	2/152 (1%)	142/152 (93%)	ADCY9,JUN,ADCY1,CYP7A1,PRKAG2,PRKCE,MAP3K4,ESR1,PRKCZ,PRKCA
CREB Signaling in Neurons	3.17	0.0574	-2.714	11/209 (5%)	0/209 (0%)	1/209 (0%)	197/209 (94%)	ADCY9,PLCE1,CAMK2D,GRID1,ADCY1,PRKAG2,GNAQ,PRKCE,PLCB1,ITPR1,PRKCZ,PRKCA
Role of Macrophages, Fibroblasts and Endothelial Cells in Rheumatoid Arthritis	3.14	0.0495	NaN	11/303 (4%)	0/303 (0%)	4/303 (1%)	288/303 (95%)	PDGFA,DAAM1,CEBPD,GNAQ,CEBPB,PDGFC,PRKCZ,JUN,CAMK2D,PLCE1,PLCB1,PRKCE,LRP1,PPP3CA,PRKCA
PI3K Signaling in B Lymphocytes	3.12	0.0703	-1.667	7/128 (5%)	0/128 (0%)	2/128 (2%)	119/128 (93%)	VAV2,ATF3,PLCE1,CAMK2D,JUN,PLCB1,ITPR1,PRKCZ,PPP3CA
Endothelin-1 Signaling	3.09	0.0598	-2.111	9/184 (5%)	0/184 (0%)	2/184 (1%)	173/184 (94%)	ADCY9,PLCE1,JUN,ADCY1,GNAQ,PRKCE,PLCB1,ITPR1,PRKCZ,PLD1,PRKCA
Adrenomedullin signaling pathway	2.98	0.0579	-2.111	9/190 (5%)	0/190 (0%)	2/190 (1%)	179/190 (94%)	PTK2,ADCY9,PLCE1,PTK2B,ADCY1,PRKAG2,GNAQ,PLCB1,ITPR1,CEBPB,MAP2K5
mTOR Signaling	2.96	0.0576	-0.632	10/191 (5%)	0/191 (0%)	1/191 (1%)	180/191 (94%)	MAPKAP1,RHOB,PPP2R3A,PPM1L,PRKAG2,RPTOR,PRKCE,PDGFC,PRKCZ,PLD1,PRKCA
IL-15 Production	2.93	0.16	NaN	4/25 (16%)	0/25 (0%)	0/25 (0%)	21/25 (84%)	PTK2,PTK2B,PTK6,PRKCZ
HER-2 Signaling in Breast Cancer	2.9	0.0814	NaN	6/86 (7%)	0/86 (0%)	1/86 (1%)	79/86 (92%)	CDKN1A,CDK6,PRKCE,PARD3,PRKCZ,PRKCA,EGFR
UVC-Induced MAPK Signaling	2.89	0.116	-1.342	4/43 (9%)	0/43 (0%)	1/43 (2%)	38/43 (88%)	JUN,PRKCE,PRKCZ,PRKCA,EGFR
eNOS Signaling	2.88	0.0602	-2.333	9/166 (5%)	0/166 (0%)	1/166 (1%)	156/166 (94%)	ADCY9,ADCY1,PRKAG2,GNAQ,PRKCE,ITPR1,PDGFC,ESR1,PRKCZ,PRKCA
HGF Signaling	2.87	0.0714	-2.121	6/112 (5%)	0/112 (0%)	2/112 (2%)	104/112 (93%)	PTK2,DOCK1,JUN,CDKN1A,PRKCE,MAP3K4,PRKCZ,PRKCA
Synaptic Long Term Depression	2.83	0.0592	-1.897	10/169 (6%)	0/169 (0%)	0/169 (0%)	159/169 (94%)	PLCE1,PPP2R3A,GRID1,PPM1L,GNAQ,PRKCE,PLCB1,ITPR1,PRKCZ,PRKCA
nNOS Signaling in Neurons	2.8	0.111	NaN	4/45 (9%)	0/45 (0%)	1/45 (2%)	40/45 (89%)	PRKCE,PRKCZ,PPP3CA,RASD1,PRKCA
FcŒ≥ Receptor-mediated Phagocytosis in Macrophages and Monocytes	2.79	0.0778	-2.646	7/90 (8%)	0/90 (0%)	0/90 (0%)	83/90 (92%)	VAV2,DOCK1,PTK2B,PRKCE,PRKCZ,PLD1,PRKCA
PPARŒ±/RXRŒ± Activation	2.79	0.0585	0	8/171 (5%)	0/171 (0%)	2/171 (1%)	161/171 (94%)	ADCY9,PLCE1,JUN,ADCY1,PRKAG2,GNAQ,PLCB1,NCOR2,ABCA1,PRKCA
Xenobiotic Metabolism Signaling	2.74	0.0489	NaN	13/266 (5%)	0/266 (0%)	0/266 (0%)	253/266 (95%)	HDAC4,CAMK1D,HS2ST1,MAP3K4,PRKCZ,CAMK2D,PPP2R3A,PPM1L,NCOA1,PRKCE,NCOR2,MAP2K5,PRKCA
TR/RXR Activation	2.68	0.0745	NaN	6/94 (6%)	0/94 (0%)	1/94 (1%)	87/94 (93%)	KLF9,NCOA2,CYP7A1,NCOA1,ACACA,NCOR2,THRB
G-Protein Coupled Receptor Signaling	2.66	0.0478	NaN	11/272 (4%)	0/272 (0%)	2/272 (1%)	259/272 (95%)	ADCY9,GABBR2,CAMK2D,PDE7B,PTK2B,PDE9A,ADCY1,GNAQ,RGS16,PRKAG2,PRKCE,PLCB1,PRKCA
Molecular Mechanisms of Cancer	2.54	0.0417	NaN	12/384 (3%)	0/384 (0%)	4/384 (1%)	368/384 (96%)	CDK6,GNAQ,PRKCZ,PTK2,ADCY9,JUN,CAMK2D,RHOB,ADCY1,CDKN1A,PRKAG2,PLCB1,PRKCE,ARHGEF11,LRP1,PRKCA
14-3-3-mediated Signaling	2.49	0.062	-1.633	5/129 (4%)	0/129 (0%)	3/129 (2%)	121/129 (94%)	PLCE1,JUN,TUBB6,TUBB2A,PRKCE,PLCB1,PRKCZ,PRKCA
IL-8 Signaling	2.46	0.0526	-1.897	8/190 (4%)	0/190 (0%)	2/190 (1%)	180/190 (95%)	PTK2,JUN,RHOB,PTK2B,PRKCE,PDGFC,PRKCZ,PLD1,PRKCA,EGFR
Glioblastoma Multiforme Signaling	2.45	0.0562	-1.414	6/160 (4%)	0/160 (0%)	3/160 (2%)	151/160 (94%)	PLCE1,RHOB,PDGFA,CDKN1A,CDK6,PLCB1,ITPR1,PDGFC,EGFR
Cyclins and Cell Cycle Regulation	2.44	0.0769	NaN	5/78 (6%)	0/78 (0%)	1/78 (1%)	72/78 (92%)	HDAC4,PPP2R3A,PPM1L,CDKN1A,CDK6,BTRC
Androgen Signaling	2.41	0.0602	-1.134	7/133 (5%)	0/133 (0%)	1/133 (1%)	125/133 (94%)	JUN,NCOA2,PRKAG2,NCOA1,GNAQ,PRKCE,PRKCZ,PRKCA
Aryl Hydrocarbon Receptor Signaling	2.39	0.0597	-2.121	6/134 (4%)	0/134 (0%)	2/134 (1%)	126/134 (94%)	JUN,NCOA2,NFIA,POLA1,CDKN1A,CDK6,NCOR2,ESR1
Superpathway of Inositol Phosphate Compounds	2.36	0.0482	-2.714	10/228 (4%)	0/228 (0%)	1/228 (0%)	217/228 (95%)	ITPK1,TNS3,PLCE1,DUSP8,PPP2R3A,PLCB1,INPP5A,ESR1,RNGTT,PPP3CA,EGFR
Calcium-induced T Lymphocyte Apoptosis	2.32	0.0862	-2.236	5/58 (9%)	0/58 (0%)	0/58 (0%)	53/58 (91%)	PRKCE,ITPR1,PRKCZ,PPP3CA,PRKCA
Wnt/Œ≤-catenin Signaling	2.31	0.0536	0.707	8/168 (5%)	0/168 (0%)	1/168 (1%)	159/168 (95%)	CDH2,JUN,SOX6,PPP2R3A,PPM1L,GNAQ,BTRC,LRP1,SOX5
GADD45 Signaling	2.28	0.158	NaN	1/19 (5%)	0/19 (0%)	2/19 (11%)	16/19 (84%)	GADD45B,CDKN1A,MAP3K4
Epithelial Adherens Junction Signaling	2.27	0.0571	NaN	6/140 (4%)	0/140 (0%)	2/140 (1%)	132/140 (94%)	VAV2,CDH2,MAGI1,TUBB6,FER,TUBB2A,PARD3,EGFR
G Beta Gamma Signaling	2.26	0.0625	-2.646	6/112 (5%)	0/112 (0%)	1/112 (1%)	105/112 (94%)	ADCY1,PRKAG2,GNAQ,PRKCE,PRKCZ,PRKCA,EGFR
Wnt/Ca+ pathway	2.16	0.0794	-2.236	5/63 (8%)	0/63 (0%)	0/63 (0%)	58/63 (92%)	PLCE1,PLCB1,ROR1,PPP3CA,PRKCA
RhoA Signaling	2.12	0.0588	-1.633	7/119 (6%)	0/119 (0%)	0/119 (0%)	112/119 (94%)	PTK2,NGEF,ARHGAP6,NRP2,PTK2B,ARHGEF11,PLD1
UVB-Induced MAPK Signaling	2.11	0.0769	-1.342	4/65 (6%)	0/65 (0%)	1/65 (2%)	60/65 (92%)	JUN,PRKCE,PRKCZ,PRKCA,EGFR
Production of Nitric Oxide and Reactive Oxygen Species in Macrophages	2.07	0.0492	0.333	6/183 (3%)	0/183 (0%)	3/183 (2%)	174/183 (95%)	APOA4,JUN,RHOB,PPP2R3A,PPM1L,PRKCE,MAP3K4,PRKCZ,PRKCA
Relaxin Signaling	2.03	0.0519	-0.447	6/154 (4%)	0/154 (0%)	2/154 (1%)	146/154 (95%)	ADCY9,JUN,PDE7B,PDE9A,ADCY1,PRKAG2,GNAQ,PRKCZ
D-myo-inositol-5-phosphate Metabolism	2.03	0.0519	-2.121	7/154 (5%)	0/154 (0%)	1/154 (1%)	146/154 (95%)	ITPK1,TNS3,PLCE1,DUSP8,PPP2R3A,PLCB1,RNGTT,PPP3CA
RAR Activation	2.03	0.0484	NaN	7/186 (4%)	0/186 (0%)	2/186 (1%)	177/186 (95%)	ADCY9,JUN,ADCY1,PRKAG2,NCOA1,PRKCE,NCOR2,PRKCZ,PRKCA
CDK5 Signaling	2	0.0625	-1.633	5/96 (5%)	0/96 (0%)	1/96 (1%)	90/96 (94%)	ADCY9,PPP2R3A,CABLES1,PPM1L,ADCY1,PRKAG2
IL-12 Signaling and Production in Macrophages	1.95	0.0547	NaN	4/128 (3%)	0/128 (0%)	3/128 (2%)	121/128 (95%)	APOA4,JUN,NCOA1,PRKCE,CEBPB,PRKCZ,PRKCA
ERK/MAPK Signaling	1.95	0.0469	-1.667	9/192 (5%)	0/192 (0%)	0/192 (0%)	183/192 (95%)	PTK2,DOCK1,PTK2B,PPP2R3A,PPM1L,PRKAG2,PRKCE,ESR1,PRKCA
Cardiac Hypertrophy Signaling	1.92	0.0439	-1.265	7/228 (3%)	0/228 (0%)	3/228 (1%)	218/228 (96%)	ADCY9,PLCE1,JUN,RHOB,ADCY1,PRKAG2,GNAQ,PLCB1,MAP3K4,PPP3CA
GP6 Signaling Pathway	1.9	0.0534	-2.646	7/131 (5%)	0/131 (0%)	0/131 (0%)	124/131 (95%)	PTK2,PRKCE,ITPR1,KLF12,PRKCZ,COL15A1,PRKCA
Tec Kinase Signaling	1.88	0.0488	-1.89	7/164 (4%)	0/164 (0%)	1/164 (1%)	156/164 (95%)	VAV2,PTK2,RHOB,PTK2B,GNAQ,PRKCE,PRKCZ,PRKCA
Dopamine Receptor Signaling	1.88	0.0676	NaN	4/74 (5%)	0/74 (0%)	1/74 (1%)	69/74 (93%)	ADCY9,PPP2R3A,PPM1L,ADCY1,PRKAG2
Cardiac Œ≤-adrenergic Signaling	1.87	0.0526	-0.378	6/133 (5%)	0/133 (0%)	1/133 (1%)	126/133 (95%)	ADCY9,PDE7B,PDE9A,PPP2R3A,PPM1L,ADCY1,PRKAG2
Telomerase Signaling	1.79	0.0561	0	5/107 (5%)	0/107 (0%)	1/107 (1%)	101/107 (94%)	HDAC4,PPP2R3A,TERT,PPM1L,CDKN1A,EGFR
Leukocyte Extravasation Signaling	1.78	0.0439	-2.333	9/205 (4%)	0/205 (0%)	0/205 (0%)	196/205 (96%)	VAV2,PTK2,ARHGAP6,PTK2B,FER,PRKCE,MAP3K4,PRKCZ,PRKCA
Huntington's Disease Signaling	1.78	0.0417	-2.121	9/240 (4%)	0/240 (0%)	1/240 (0%)	230/240 (96%)	HDAC4,JUN,GNAQ,PRKCE,PLCB1,ITPR1,NCOR2,PRKCZ,PRKCA,EGFR
Nitric Oxide Signaling in the Cardiovascular System	1.75	0.055	-2.449	6/109 (6%)	0/109 (0%)	0/109 (0%)	103/109 (94%)	PRKAG2,PRKCE,ITPR1,PDGFC,PRKCZ,PRKCA
Macropinocytosis Signaling	1.74	0.0625	NaN	4/80 (5%)	0/80 (0%)	1/80 (1%)	75/80 (94%)	PDGFA,PRKCE,PDGFC,PRKCZ,PRKCA
Signaling by Rho Family GTPases	1.72	0.0408	-1.134	8/245 (3%)	0/245 (0%)	2/245 (1%)	235/245 (96%)	PTK2,CDH2,JUN,RHOB,PTK2B,GNAQ,ARHGEF11,PARD3,PRKCZ,PLD1
IL-3 Signaling	1.7	0.061	-1.342	4/82 (5%)	0/82 (0%)	1/82 (1%)	77/82 (94%)	JUN,PRKCE,PRKCZ,PPP3CA,PRKCA
Prolactin Signaling	1.7	0.061	-1	3/82 (4%)	0/82 (0%)	2/82 (2%)	77/82 (94%)	JUN,PRKCE,CEBPB,PRKCZ,PRKCA
Pregnenolone Biosynthesis	1.68	0.167	NaN	2/12 (17%)	0/12 (0%)	0/12 (0%)	10/12 (83%)	MICAL2,MICAL3
IL-17A Signaling in Fibroblasts	1.65	0.0938	NaN	0/32 (0%)	0/32 (0%)	3/32 (9%)	29/32 (91%)	JUN,CEBPD,CEBPB
Rac Signaling	1.65	0.0522	-1	5/115 (4%)	0/115 (0%)	1/115 (1%)	109/115 (95%)	PTK2,JUN,PTK2B,PARD3,PRKCZ,PLD1
B Cell Receptor Signaling	1.65	0.0442	-2.121	7/181 (4%)	0/181 (0%)	1/181 (1%)	173/181 (96%)	VAV2,PTK2,CAMK2D,JUN,PTK2B,PAG1,MAP3K4,PPP3CA
Leptin Signaling in Obesity	1.64	0.0588	NaN	4/85 (5%)	0/85 (0%)	1/85 (1%)	80/85 (94%)	ADCY9,PLCE1,ADCY1,PRKAG2,PLCB1
Actin Cytoskeleton Signaling	1.62	0.0413	-2.236	7/218 (3%)	0/218 (0%)	2/218 (1%)	209/218 (96%)	VAV2,PTK2,DOCK1,FGF21,TIAM2,PDGFA,TRIO,PDGFC,ARHGAP24
Bladder Cancer Signaling	1.62	0.0581	NaN	3/86 (3%)	0/86 (0%)	2/86 (2%)	81/86 (94%)	FGF21,DAPK1,CDKN1A,PDGFC,EGFR
fMLP Signaling in Neutrophils	1.57	0.05	-2.449	6/120 (5%)	0/120 (0%)	0/120 (0%)	114/120 (95%)	PRKCE,PLCB1,ITPR1,PRKCZ,PPP3CA,PRKCA
Role of Tissue Factor in Cancer	1.57	0.05	NaN	5/120 (4%)	0/120 (0%)	1/120 (1%)	114/120 (95%)	CTGF,PTK2B,GNAQ,PLCB1,PRKCA,EGFR
Phagosome Formation	1.55	0.0496	NaN	5/121 (4%)	0/121 (0%)	1/121 (1%)	115/121 (95%)	PLCE1,RHOB,PRKCE,PLCB1,PRKCZ,PRKCA
IL-1 Signaling	1.55	0.0556	-0.447	3/90 (3%)	0/90 (0%)	2/90 (2%)	85/90 (94%)	ADCY9,JUN,ADCY1,PRKAG2,GNAQ
CCR5 Signaling in Macrophages	1.53	0.0549	-1.342	4/91 (4%)	0/91 (0%)	1/91 (1%)	86/91 (95%)	JUN,PTK2B,PRKCE,PRKCZ,PRKCA
Cellular Effects of Sildenafil (Viagra)	1.51	0.0484	NaN	5/124 (4%)	0/124 (0%)	1/124 (1%)	118/124 (95%)	ADCY9,PLCE1,ADCY1,PRKAG2,PLCB1,ITPR1
Histidine Degradation VI	1.49	0.133	NaN	2/15 (13%)	0/15 (0%)	0/15 (0%)	13/15 (87%)	MICAL2,MICAL3
Estrogen Receptor Signaling	1.49	0.048	NaN	6/125 (5%)	0/125 (0%)	0/125 (0%)	119/125 (95%)	NCOA2,NCOA1,MED13L,NCOR2,ESR1,MED27
PPAR Signaling	1.49	0.0538	-0.447	3/93 (3%)	0/93 (0%)	2/93 (2%)	88/93 (95%)	JUN,PDGFA,NCOA1,NCOR2,PDGFC
3-phosphoinositide Biosynthesis	1.49	0.0412	-2.121	7/194 (4%)	0/194 (0%)	1/194 (1%)	186/194 (96%)	ITPK1,TNS3,DUSP8,PPP2R3A,ESR1,RNGTT,PPP3CA,EGFR
ERK5 Signaling	1.48	0.0625	-2	4/64 (6%)	0/64 (0%)	0/64 (0%)	60/64 (94%)	GNAQ,PRKCZ,MAP2K5,EGFR
Pyridoxal 5'-phosphate Salvage Pathway	1.48	0.0625	-2	4/64 (6%)	0/64 (0%)	0/64 (0%)	60/64 (94%)	DAPK1,CDK6,PRKCE,GRK5
Cell Cycle: G1/S Checkpoint Regulation	1.48	0.0625	NaN	3/64 (5%)	0/64 (0%)	1/64 (2%)	60/64 (94%)	HDAC4,CDKN1A,CDK6,BTRC
Tight Junction Signaling	1.46	0.0435	NaN	6/161 (4%)	0/161 (0%)	1/161 (1%)	154/161 (96%)	MPDZ,JUN,PPP2R3A,PPM1L,PRKAG2,PATJ,PRKCZ
ErbB Signaling	1.46	0.0526	-1.342	4/95 (4%)	0/95 (0%)	1/95 (1%)	90/95 (95%)	JUN,PRKCE,PRKCZ,PRKCA,EGFR
Thrombopoietin Signaling	1.46	0.0615	-1	3/65 (5%)	0/65 (0%)	1/65 (2%)	61/65 (94%)	JUN,PRKCE,PRKCZ,PRKCA
ATM Signaling	1.44	0.0521	2	2/96 (2%)	0/96 (0%)	3/96 (3%)	91/96 (95%)	GADD45B,JUN,PPP2R3A,PPM1L,CDKN1A
Agrin Interactions at Neuromuscular Junction	1.44	0.0606	NaN	3/66 (5%)	0/66 (0%)	1/66 (2%)	62/66 (94%)	PTK2,JUN,UTRN,EGFR
Aldosterone Signaling in Epithelial Cells	1.43	0.0427	-2.646	7/164 (4%)	0/164 (0%)	0/164 (0%)	157/164 (96%)	PLCE1,PRKCE,PLCB1,NR3C2,ITPR1,PRKCZ,PRKCA
Mechanisms of Viral Exit from Host Cells	1.43	0.0769	NaN	3/39 (8%)	0/39 (0%)	0/39 (0%)	36/39 (92%)	PRKCE,PRKCZ,PRKCA
Germ Cell-Sertoli Cell Junction Signaling	1.42	0.0424	NaN	4/165 (2%)	0/165 (0%)	3/165 (2%)	158/165 (96%)	PTK2,CDH2,TUBB6,RHOB,FER,TUBB2A,MAP3K4
EGF Signaling	1.39	0.0588	-1	3/68 (4%)	0/68 (0%)	1/68 (1%)	64/68 (94%)	JUN,ITPR1,PRKCA,EGFR
RANK Signaling in Osteoclasts	1.38	0.05	-1.342	4/100 (4%)	0/100 (0%)	1/100 (1%)	95/100 (95%)	JUN,PTK2B,MITF,MAP3K4,PPP3CA
Caveolar-mediated Endocytosis Signaling	1.37	0.058	NaN	4/69 (6%)	0/69 (0%)	0/69 (0%)	65/69 (94%)	ITSN1,ITGA9,PRKCA,EGFR
Cdc42 Signaling	1.36	0.0444	NaN	5/135 (4%)	0/135 (0%)	1/135 (1%)	129/135 (96%)	VAV2,JUN,EXOC4,EXOC2,PARD3,PRKCZ
RhoGDI Signaling	1.35	0.0409	1.633	6/171 (4%)	0/171 (0%)	1/171 (1%)	164/171 (96%)	ARHGAP6,CDH2,RHOB,GNAQ,ARHGEF11,ESR1,PRKCA
D-myo-inositol (1,4,5,6)-Tetrakisphosphate Biosynthesis	1.34	0.0441	-1.633	5/136 (4%)	0/136 (0%)	1/136 (1%)	130/136 (96%)	ITPK1,TNS3,DUSP8,PPP2R3A,RNGTT,PPP3CA
D-myo-inositol (3,4,5,6)-tetrakisphosphate Biosynthesis	1.34	0.0441	-1.633	5/136 (4%)	0/136 (0%)	1/136 (1%)	130/136 (96%)	ITPK1,TNS3,DUSP8,PPP2R3A,RNGTT,PPP3CA
IGF-1 Signaling	1.33	0.0485	-1	3/103 (3%)	0/103 (0%)	2/103 (2%)	98/103 (95%)	PTK2,CTGF,JUN,PRKAG2,PRKCZ
Ephrin B Signaling	1.32	0.0556	-2	4/72 (6%)	0/72 (0%)	0/72 (0%)	68/72 (94%)	VAV2,PTK2,ITSN1,GNAQ
UVA-Induced MAPK Signaling	1.32	0.0481	-2	4/104 (4%)	0/104 (0%)	1/104 (1%)	99/104 (95%)	PLCE1,JUN,PLCB1,PRKCA,EGFR
Ubiquinol-10 Biosynthesis (Eukaryotic)	1.3	0.105	NaN	2/19 (11%)	0/19 (0%)	0/19 (0%)	17/19 (89%)	MICAL2,MICAL3
1D-myo-inositol Hexakisphosphate Biosynthesis II (Mammalian)	1.3	0.105	NaN	2/19 (11%)	0/19 (0%)	0/19 (0%)	17/19 (89%)	ITPK1,INPP5A
Virus Entry via Endocytic Pathways	1.3	0.0476	NaN	5/105 (5%)	0/105 (0%)	0/105 (0%)	100/105 (95%)	ITSN1,AP3B1,PRKCE,PRKCZ,PRKCA
Gustation Pathway	1.29	0.0429	NaN	5/140 (4%)	0/140 (0%)	1/140 (1%)	134/140 (96%)	ADCY9,PDE7B,PDE9A,ADCY1,PRKAG2,ITPR1
Biotin-carboxyl Carrier Protein Assembly	1.25	0.333	NaN	1/3 (33%)	0/3 (0%)	0/3 (0%)	2/3 (67%)	ACACA
1D-myo-inositol Hexakisphosphate Biosynthesis V (from Ins(1,3,4)P3)	1.25	0.333	NaN	1/3 (33%)	0/3 (0%)	0/3 (0%)	2/3 (67%)	ITPK1
cAMP-mediated signaling	1.23	0.0365	-2.121	7/219 (3%)	0/219 (0%)	1/219 (0%)	211/219 (96%)	ADCY9,GABBR2,CAMK2D,CAMK1D,PDE7B,PDE9A,ADCY1,PPP3CA
LXR/RXR Activation	1.23	0.0455	NaN	4/110 (4%)	0/110 (0%)	1/110 (1%)	105/110 (95%)	APOA4,CYP7A1,ACACA,NCOR2,ABCA1
Non-Small Cell Lung Cancer Signaling	1.23	0.0519	NaN	4/77 (5%)	0/77 (0%)	0/77 (0%)	73/77 (95%)	CDK6,ITPR1,PRKCA,EGFR
Estrogen-Dependent Breast Cancer Signaling	1.2	0.0506	NaN	3/79 (4%)	0/79 (0%)	1/79 (1%)	75/79 (95%)	JUN,TERT,ESR1,EGFR
IL-17A Signaling in Gastric Cells	1.19	0.0909	NaN	1/22 (5%)	0/22 (0%)	1/22 (5%)	20/22 (91%)	JUN,EGFR
3-phosphoinositide Degradation	1.18	0.04	-1.633	5/150 (3%)	0/150 (0%)	1/150 (1%)	144/150 (96%)	ITPK1,TNS3,DUSP8,PPP2R3A,RNGTT,PPP3CA
ILK Signaling	1.17	0.0372	0.378	5/188 (3%)	0/188 (0%)	2/188 (1%)	181/188 (96%)	PTK2,DOCK1,JUN,RHOB,PPP2R3A,PPM1L,PDGFC
Erythropoietin Signaling	1.17	0.0494	NaN	3/81 (4%)	0/81 (0%)	1/81 (1%)	77/81 (95%)	JUN,PRKCE,PRKCZ,PRKCA
Growth Hormone Signaling	1.17	0.0494	NaN	4/81 (5%)	0/81 (0%)	0/81 (0%)	77/81 (95%)	PRKCE,PRKCZ,ONECUT1,PRKCA
Cell Cycle: G2/M DNA Damage Checkpoint Regulation	1.16	0.06	NaN	2/50 (4%)	0/50 (0%)	1/50 (2%)	47/50 (94%)	CDKN1A,BTRC,PRKCZ
PTEN Signaling	1.14	0.0427	2.236	4/117 (3%)	0/117 (0%)	1/117 (1%)	112/117 (96%)	PTK2,MAGI1,CDKN1A,PRKCZ,EGFR
JAK/Stat Signaling	1.14	0.0482	0	1/83 (1%)	0/83 (0%)	3/83 (4%)	79/83 (95%)	JUN,CDKN1A,GNAQ,CEBPB
Uracil Degradation II (Reductive)	1.13	0.25	NaN	1/4 (25%)	0/4 (0%)	0/4 (0%)	3/4 (75%)	DPYD
Thymine Degradation	1.13	0.25	NaN	1/4 (25%)	0/4 (0%)	0/4 (0%)	3/4 (75%)	DPYD
Geranylgeranyldiphosphate Biosynthesis	1.13	0.25	NaN	1/4 (25%)	0/4 (0%)	0/4 (0%)	3/4 (75%)	COX10
Molybdenum Cofactor Biosynthesis	1.13	0.25	NaN	1/4 (25%)	0/4 (0%)	0/4 (0%)	3/4 (75%)	GPHN
Acetate Conversion to Acetyl-CoA	1.13	0.25	NaN	1/4 (25%)	0/4 (0%)	0/4 (0%)	3/4 (75%)	ACSS3
CD27 Signaling in Lymphocytes	1.12	0.0577	NaN	2/52 (4%)	0/52 (0%)	1/52 (2%)	49/52 (94%)	JUN,MAP3K4,MAP2K5
LPS-stimulated MAPK Signaling	1.11	0.0471	-1	3/85 (4%)	0/85 (0%)	1/85 (1%)	81/85 (95%)	JUN,PRKCE,PRKCZ,PRKCA
Calcium Signaling	1.1	0.0359	-2.449	7/195 (4%)	0/195 (0%)	0/195 (0%)	188/195 (96%)	HDAC4,CAMK2D,CAMK1D,PRKAG2,ITPR1,PPP3CA,ATP2B2
Neuregulin Signaling	1.09	0.0465	-2	4/86 (5%)	0/86 (0%)	0/86 (0%)	82/86 (95%)	PRKCE,PRKCZ,PRKCA,EGFR
VEGF Family Ligand-Receptor Interactions	1.09	0.0465	NaN	4/86 (5%)	0/86 (0%)	0/86 (0%)	82/86 (95%)	NRP2,PRKCE,PRKCZ,PRKCA
Glucocorticoid Receptor Signaling	1.08	0.0314	NaN	7/318 (2%)	0/318 (0%)	3/318 (1%)	308/318 (97%)	JUN,NCOA2,CDKN1A,PRKAG2,NCOA1,NR3C2,CEBPB,NCOR2,ESR1,PPP3CA
Unfolded protein response	1.08	0.0556	NaN	1/54 (2%)	0/54 (0%)	2/54 (4%)	51/54 (94%)	INSIG1,CEBPD,CEBPB
CCR3 Signaling in Eosinophils	1.07	0.0407	-2	5/123 (4%)	0/123 (0%)	0/123 (0%)	118/123 (96%)	PRKCE,PLCB1,ITPR1,PRKCZ,PRKCA
Factors Promoting Cardiogenesis in Vertebrates	1.06	0.0455	NaN	4/88 (5%)	0/88 (0%)	0/88 (0%)	84/88 (95%)	PRKCE,PRKCZ,LRP1,PRKCA
Role of CHK Proteins in Cell Cycle Checkpoint Control	1.06	0.0545	NaN	2/55 (4%)	0/55 (0%)	1/55 (2%)	52/55 (95%)	PPP2R3A,PPM1L,CDKN1A
Regulation of Cellular Mechanics by Calpain Protease	1.06	0.0545	NaN	3/55 (5%)	0/55 (0%)	0/55 (0%)	52/55 (95%)	PTK2,CDK6,EGFR
Estrogen-mediated S-phase Entry	1.06	0.0769	NaN	1/26 (4%)	0/26 (0%)	1/26 (4%)	24/26 (92%)	CDKN1A,ESR1
PDGF Signaling	1.04	0.0444	0	2/90 (2%)	0/90 (0%)	2/90 (2%)	86/90 (96%)	JUN,PDGFA,PDGFC,PRKCA
D-myo-inositol (1,4,5)-Trisphosphate Biosynthesis	1.03	0.0741	NaN	2/27 (7%)	0/27 (0%)	0/27 (0%)	25/27 (93%)	PLCE1,PLCB1
Colorectal Cancer Metastasis Signaling	1.02	0.0328	-0.378	5/244 (2%)	0/244 (0%)	3/244 (1%)	236/244 (97%)	ADCY9,JUN,RHOB,ADCY1,PRKAG2,PDGFC,LRP1,EGFR
Ceramide Signaling	1.02	0.044	-1	3/91 (3%)	0/91 (0%)	1/91 (1%)	87/91 (96%)	JUN,PPP2R3A,PPM1L,PRKCZ
Salvage Pathways of Pyrimidine Ribonucleotides	1.02	0.044	-2	4/91 (4%)	0/91 (0%)	0/91 (0%)	87/91 (96%)	DAPK1,CDK6,PRKCE,GRK5
GABA Receptor Signaling	1.02	0.044	NaN	3/91 (3%)	0/91 (0%)	1/91 (1%)	87/91 (96%)	ADCY9,GABBR2,ADCY1,GPHN
Phospholipases	1.01	0.0517	NaN	3/58 (5%)	0/58 (0%)	0/58 (0%)	55/58 (95%)	PLCE1,PLCB1,PLD1
Ephrin A Signaling	0.993	0.0508	NaN	3/59 (5%)	0/59 (0%)	0/59 (0%)	56/59 (95%)	VAV2,PTK2,NGEF
PXR/RXR Activation	0.976	0.05	NaN	3/60 (5%)	0/60 (0%)	0/60 (0%)	57/60 (95%)	CYP7A1,PRKAG2,NCOA1
GŒ±12/13 Signaling	0.97	0.0379	-0.447	4/132 (3%)	0/132 (0%)	1/132 (1%)	127/132 (96%)	VAV2,PTK2,CDH2,JUN,PTK2B
Ceramide Degradation	0.964	0.167	NaN	1/6 (17%)	0/6 (0%)	0/6 (0%)	5/6 (83%)	ASAH2
PCP pathway	0.96	0.0492	NaN	1/61 (2%)	0/61 (0%)	2/61 (3%)	58/61 (95%)	JUN,DAAM1,JUND
Melanocyte Development and Pigmentation Signaling	0.958	0.0417	-1	3/96 (3%)	0/96 (0%)	1/96 (1%)	92/96 (96%)	ADCY9,MITF,ADCY1,PRKAG2
Ephrin Receptor Signaling	0.958	0.0349	-2	5/172 (3%)	0/172 (0%)	1/172 (1%)	166/172 (97%)	PTK2,NGEF,ITSN1,PDGFA,GNAQ,PDGFC
AMPK Signaling	0.958	0.033	0	6/212 (3%)	0/212 (0%)	1/212 (0%)	205/212 (97%)	PPP2R3A,PPM1L,CDKN1A,PRKAG2,RPTOR,ACACA,EEF2K
PAK Signaling	0.946	0.0412	-1	3/97 (3%)	0/97 (0%)	1/97 (1%)	93/97 (96%)	PTK2,PTK2B,PDGFA,PDGFC
FAK Signaling	0.934	0.0408	NaN	4/98 (4%)	0/98 (0%)	0/98 (0%)	94/98 (96%)	PTK2,DOCK1,ASAP1,EGFR
Mitotic Roles of Polo-Like Kinase	0.914	0.0469	NaN	2/64 (3%)	0/64 (0%)	1/64 (2%)	61/64 (95%)	PPP2R3A,PLK3,PPM1L
Netrin Signaling	0.914	0.0469	NaN	3/64 (5%)	0/64 (0%)	0/64 (0%)	61/64 (95%)	PRKAG2,ABLIM1,PPP3CA
VEGF Signaling	0.911	0.04	-1	4/100 (4%)	0/100 (0%)	0/100 (0%)	96/100 (96%)	PTK2,PTK2B,PDGFC,PRKCA
G Protein Signaling Mediated by Tubby	0.91	0.0625	NaN	2/32 (6%)	0/32 (0%)	0/32 (0%)	30/32 (94%)	GNAQ,PLCB1
Remodeling of Epithelial Adherens Junctions	0.899	0.0462	NaN	1/65 (2%)	0/65 (0%)	2/65 (3%)	62/65 (95%)	TUBB6,TUBB2A,EXOC2
Hepatic Fibrosis / Hepatic Stellate Cell Activation	0.89	0.0333	NaN	4/180 (2%)	0/180 (0%)	2/180 (1%)	174/180 (97%)	CTGF,PDGFA,KLF12,PDGFC,COL15A1,EGFR
NRF2-mediated Oxidative Stress Response	0.866	0.0328	-0.816	4/183 (2%)	0/183 (0%)	2/183 (1%)	177/183 (97%)	JUN,PRKCE,JUND,PRKCZ,MAP2K5,PRKCA
Natural Killer Cell Signaling	0.855	0.0381	NaN	4/105 (4%)	0/105 (0%)	0/105 (0%)	101/105 (96%)	VAV2,PRKCE,PRKCZ,PRKCA
Sphingosine and Sphingosine-1-phosphate Metabolism	0.847	0.125	NaN	1/8 (13%)	0/8 (0%)	0/8 (0%)	7/8 (88%)	ASAH2
Cell Cycle Regulation by BTG Family Proteins	0.847	0.0571	NaN	2/35 (6%)	0/35 (0%)	0/35 (0%)	33/35 (94%)	PPP2R3A,PPM1L
p53 Signaling	0.834	0.0374	NaN	1/107 (1%)	0/107 (0%)	3/107 (3%)	103/107 (96%)	GADD45B,JUN,STAG1,CDKN1A
T Cell Receptor Signaling	0.824	0.037	NaN	3/108 (3%)	0/108 (0%)	1/108 (1%)	104/108 (96%)	VAV2,JUN,PAG1,PPP3CA
ErbB4 Signaling	0.817	0.0423	NaN	3/71 (4%)	0/71 (0%)	0/71 (0%)	68/71 (96%)	PRKCE,PRKCZ,PRKCA
Paxillin Signaling	0.804	0.0364	NaN	4/110 (4%)	0/110 (0%)	0/110 (0%)	106/110 (96%)	PTK2,DOCK1,PTK2B,ITGA9
Type II Diabetes Mellitus Signaling	0.786	0.0329	-1.342	4/152 (3%)	0/152 (0%)	1/152 (1%)	147/152 (97%)	PRKAG2,PRKCE,CEBPB,PRKCZ,PRKCA
PKCŒ∏ Signaling in T Lymphocytes	0.786	0.0329	-1.342	4/152 (3%)	0/152 (0%)	1/152 (1%)	147/152 (97%)	VAV2,CAMK2D,JUN,MAP3K4,PPP3CA
Clathrin-mediated Endocytosis Signaling	0.776	0.0308	NaN	3/195 (2%)	0/195 (0%)	3/195 (2%)	189/195 (97%)	FGF21,APOA4,PDGFA,AP3B1,PDGFC,PPP3CA
Serotonin Receptor Signaling	0.772	0.0513	NaN	1/39 (3%)	0/39 (0%)	1/39 (3%)	37/39 (95%)	ADCY9,ADCY1
Atherosclerosis Signaling	0.765	0.0351	NaN	1/114 (1%)	0/114 (0%)	3/114 (3%)	110/114 (96%)	APOA4,PDGFA,PDGFC,TNFRSF12A
Calcium Transport I	0.758	0.1	NaN	1/10 (10%)	0/10 (0%)	0/10 (0%)	9/10 (90%)	ATP2B2
NAD Phosphorylation and Dephosphorylation	0.758	0.1	NaN	1/10 (10%)	0/10 (0%)	0/10 (0%)	9/10 (90%)	ACPP
Fc Epsilon RI Signaling	0.756	0.0348	-2	4/115 (3%)	0/115 (0%)	0/115 (0%)	111/115 (97%)	VAV2,PRKCE,PRKCZ,PRKCA
nNOS Signaling in Skeletal Muscle Cells	0.755	0.05	NaN	2/40 (5%)	0/40 (0%)	0/40 (0%)	38/40 (95%)	SNTB1,DMD
tRNA Splicing	0.755	0.05	NaN	2/40 (5%)	0/40 (0%)	0/40 (0%)	38/40 (95%)	PDE7B,PDE9A
Pancreatic Adenocarcinoma Signaling	0.729	0.0339	NaN	3/118 (3%)	0/118 (0%)	1/118 (1%)	114/118 (97%)	CDKN1A,PDGFC,PLD1,EGFR
GŒ±i Signaling	0.729	0.0339	0	3/118 (3%)	0/118 (0%)	1/118 (1%)	114/118 (97%)	ADCY9,GABBR2,ADCY1,PRKAG2
Regulation of IL-2 Expression in Activated and Anergic T Lymphocytes	0.722	0.038	NaN	2/79 (3%)	0/79 (0%)	1/79 (1%)	76/79 (96%)	VAV2,JUN,PPP3CA
PI3K/AKT Signaling	0.694	0.0328	0	3/122 (2%)	0/122 (0%)	1/122 (1%)	118/122 (97%)	PPP2R3A,PPM1L,CDKN1A,PRKCZ
Stearate Biosynthesis I (Animals)	0.692	0.0455	NaN	1/44 (2%)	0/44 (0%)	1/44 (2%)	42/44 (95%)	ACOT2,ELOVL6
Acyl-CoA Hydrolysis	0.687	0.0833	NaN	0/12 (0%)	0/12 (0%)	1/12 (8%)	11/12 (92%)	ACOT2
Choline Biosynthesis III	0.687	0.0833	NaN	1/12 (8%)	0/12 (0%)	0/12 (0%)	11/12 (92%)	PLD1
Bile Acid Biosynthesis, Neutral Pathway	0.687	0.0833	NaN	1/12 (8%)	0/12 (0%)	0/12 (0%)	11/12 (92%)	CYP7A1
Guanosine Nucleotides Degradation III	0.687	0.0833	NaN	1/12 (8%)	0/12 (0%)	0/12 (0%)	11/12 (92%)	ACPP
Iron homeostasis signaling pathway	0.661	0.0317	NaN	3/126 (2%)	0/126 (0%)	1/126 (1%)	122/126 (97%)	PDGFA,BTRC,LRP1,EGFR
Urate Biosynthesis/Inosine 5'-phosphate Degradation	0.656	0.0769	NaN	1/13 (8%)	0/13 (0%)	0/13 (0%)	12/13 (92%)	ACPP
NF-Œ∫B Activation by Viruses	0.64	0.0345	NaN	3/87 (3%)	0/87 (0%)	0/87 (0%)	84/87 (97%)	PRKCE,PRKCZ,PRKCA
Sertoli Cell-Sertoli Cell Junction Signaling	0.64	0.0291	NaN	2/172 (1%)	0/172 (0%)	3/172 (2%)	167/172 (97%)	JUN,TUBB6,TUBB2A,PRKAG2,MAP3K4
DNA Double-Strand Break Repair by Homologous Recombination	0.628	0.0714	NaN	1/14 (7%)	0/14 (0%)	0/14 (0%)	13/14 (93%)	POLA1
DNA Double-Strand Break Repair by Non-Homologous End Joining	0.628	0.0714	NaN	1/14 (7%)	0/14 (0%)	0/14 (0%)	13/14 (93%)	WRN
Glycogen Degradation III	0.628	0.0714	NaN	1/14 (7%)	0/14 (0%)	0/14 (0%)	13/14 (93%)	MGAM
Adenosine Nucleotides Degradation II	0.628	0.0714	NaN	1/14 (7%)	0/14 (0%)	0/14 (0%)	13/14 (93%)	ACPP
Role of NFAT in Regulation of the Immune Response	0.614	0.0284	-1	4/176 (2%)	0/176 (0%)	1/176 (1%)	171/176 (97%)	JUN,GNAQ,PLCB1,ITPR1,PPP3CA
Amyloid Processing	0.61	0.04	NaN	2/50 (4%)	0/50 (0%)	0/50 (0%)	48/50 (96%)	PRKAG2,PRKCE
FGF Signaling	0.603	0.033	NaN	2/91 (2%)	0/91 (0%)	1/91 (1%)	88/91 (97%)	FGF21,ITPR1,PRKCA
Semaphorin Signaling in Neurons	0.598	0.0392	NaN	1/51 (2%)	0/51 (0%)	1/51 (2%)	49/51 (96%)	PTK2,RHOB
Nur77 Signaling in T Lymphocytes	0.598	0.0392	NaN	2/51 (4%)	0/51 (0%)	0/51 (0%)	49/51 (96%)	PPP3CA,MAP2K5
Transcriptional Regulatory Network in Embryonic Stem Cells	0.586	0.0385	NaN	2/52 (4%)	0/52 (0%)	0/52 (0%)	50/52 (96%)	ONECUT1,ZFHX3
Superpathway of Geranylgeranyldiphosphate Biosynthesis I (via Mevalonate)	0.578	0.0625	NaN	1/16 (6%)	0/16 (0%)	0/16 (0%)	15/16 (94%)	COX10
Cell Cycle Control of Chromosomal Replication	0.574	0.0377	NaN	2/53 (4%)	0/53 (0%)	0/53 (0%)	51/53 (96%)	POLA1,CDK6
Purine Nucleotides Degradation II (Aerobic)	0.556	0.0588	NaN	1/17 (6%)	0/17 (0%)	0/17 (0%)	16/17 (94%)	ACPP
Hereditary Breast Cancer Signaling	0.553	0.0284	NaN	2/141 (1%)	0/141 (0%)	2/141 (1%)	137/141 (97%)	HDAC4,GADD45B,CDKN1A,CDK6
Melanoma Signaling	0.552	0.0364	NaN	1/55 (2%)	0/55 (0%)	1/55 (2%)	53/55 (96%)	MITF,CDKN1A
D-myo-inositol (1,4,5)-trisphosphate Degradation	0.535	0.0556	NaN	1/18 (6%)	0/18 (0%)	0/18 (0%)	17/18 (94%)	INPP5A
SAPK/JNK Signaling	0.529	0.03	NaN	1/100 (1%)	0/100 (0%)	2/100 (2%)	97/100 (97%)	DUSP8,JUN,MAP3K4
D-myo-inositol (1,3,4)-trisphosphate Biosynthesis	0.515	0.0526	NaN	1/19 (5%)	0/19 (0%)	0/19 (0%)	18/19 (95%)	INPP5A
Oxidative Ethanol Degradation III	0.515	0.0526	NaN	1/19 (5%)	0/19 (0%)	0/19 (0%)	18/19 (95%)	ACSS3
Antioxidant Action of Vitamin C	0.514	0.0294	NaN	3/102 (3%)	0/102 (0%)	0/102 (0%)	99/102 (97%)	PLCE1,PLCB1,PLD1
Chronic Myeloid Leukemia Signaling	0.493	0.0286	NaN	2/105 (2%)	0/105 (0%)	1/105 (1%)	102/105 (97%)	HDAC4,CDKN1A,CDK6
GŒ±s Signaling	0.479	0.028	NaN	2/107 (2%)	0/107 (0%)	1/107 (1%)	104/107 (97%)	ADCY9,ADCY1,PRKAG2
LPS/IL-1 Mediated Inhibition of RXR Function	0.47	0.0248	NaN	4/202 (2%)	0/202 (0%)	1/202 (0%)	197/202 (98%)	JUN,HS2ST1,CYP7A1,NCOA1,ABCA1
Amyotrophic Lateral Sclerosis Signaling	0.465	0.0275	NaN	3/109 (3%)	0/109 (0%)	0/109 (0%)	106/109 (97%)	GRID1,PDGFC,PPP3CA
IL-2 Signaling	0.464	0.0312	NaN	1/64 (2%)	0/64 (0%)	1/64 (2%)	62/64 (97%)	JUN,PTK2B
NAD Salvage Pathway II	0.463	0.0455	NaN	1/22 (5%)	0/22 (0%)	0/22 (0%)	21/22 (95%)	ACPP
Osteoarthritis Pathway	0.461	0.0245	1.342	4/204 (2%)	0/204 (0%)	1/204 (0%)	199/204 (98%)	HDAC4,PRKAG2,CEBPB,PDGFC,LRP1
Role of Wnt/GSK-3Œ≤ Signaling in the Pathogenesis of Influenza	0.455	0.0308	NaN	2/65 (3%)	0/65 (0%)	0/65 (0%)	63/65 (97%)	NCOA2,NCOA1
Ethanol Degradation IV	0.448	0.0435	NaN	1/23 (4%)	0/23 (0%)	0/23 (0%)	22/23 (96%)	ACSS3
HIF1Œ± Signaling	0.434	0.0263	NaN	2/114 (2%)	0/114 (0%)	1/114 (1%)	111/114 (97%)	JUN,NCOA1,PDGFC
Superpathway of D-myo-inositol (1,4,5)-trisphosphate Metabolism	0.433	0.0417	NaN	1/24 (4%)	0/24 (0%)	0/24 (0%)	23/24 (96%)	INPP5A
Integrin Signaling	0.429	0.0237	-1.342	4/211 (2%)	0/211 (0%)	1/211 (0%)	206/211 (98%)	PTK2,DOCK1,RHOB,ITGA9,ASAP1
Glioma Invasiveness Signaling	0.422	0.029	NaN	1/69 (1%)	0/69 (0%)	1/69 (1%)	67/69 (97%)	PTK2,RHOB
iCOS-iCOSL Signaling in T Helper Cells	0.422	0.0259	NaN	3/116 (3%)	0/116 (0%)	0/116 (0%)	113/116 (97%)	CAMK2D,ITPR1,PPP3CA
NGF Signaling	0.41	0.0254	NaN	3/118 (3%)	0/118 (0%)	0/118 (0%)	115/118 (97%)	TRIO,MAP3K4,PRKCZ
BMP signaling pathway	0.4	0.0278	NaN	1/72 (1%)	0/72 (0%)	1/72 (1%)	70/72 (97%)	JUN,PRKAG2
Sirtuin Signaling Pathway	0.394	0.0223	-0.816	3/269 (1%)	0/269 (0%)	3/269 (1%)	263/269 (98%)	WRN,GADD45B,JUN,RPTOR,ATG16L2,ABCA1
GM-CSF Signaling	0.393	0.0274	NaN	2/73 (3%)	0/73 (0%)	0/73 (0%)	71/73 (97%)	CAMK2D,PPP3CA
Sonic Hedgehog Signaling	0.381	0.0357	NaN	1/28 (4%)	0/28 (0%)	0/28 (0%)	27/28 (96%)	PRKAG2
GDNF Family Ligand-Receptor Interactions	0.379	0.0267	NaN	1/75 (1%)	0/75 (0%)	1/75 (1%)	73/75 (97%)	JUN,ITPR1
CD28 Signaling in T Helper Cells	0.377	0.0242	NaN	2/124 (2%)	0/124 (0%)	1/124 (1%)	121/124 (98%)	JUN,ITPR1,PPP3CA
Neurotrophin/TRK Signaling	0.372	0.0263	NaN	1/76 (1%)	0/76 (0%)	1/76 (1%)	74/76 (97%)	JUN,MAP2K5
HMGB1 Signaling	0.367	0.0238	NaN	1/126 (1%)	0/126 (0%)	2/126 (2%)	123/126 (98%)	JUN,RHOB,MAP2K5
TNFR2 Signaling	0.359	0.0333	NaN	0/30 (0%)	0/30 (0%)	1/30 (3%)	29/30 (97%)	JUN
CD40 Signaling	0.359	0.0256	NaN	1/78 (1%)	0/78 (0%)	1/78 (1%)	76/78 (97%)	JUN,MAP2K5
Role of Pattern Recognition Receptors in Recognition of Bacteria and Viruses	0.357	0.0234	NaN	3/128 (2%)	0/128 (0%)	0/128 (0%)	125/128 (98%)	PRKCE,PRKCZ,PRKCA
IL-17 Signaling	0.352	0.0253	NaN	0/79 (0%)	0/79 (0%)	2/79 (3%)	77/79 (97%)	JUN,CEBPB
4-1BB Signaling in T Lymphocytes	0.348	0.0323	NaN	0/31 (0%)	0/31 (0%)	1/31 (3%)	30/31 (97%)	JUN
Thyroid Hormone Metabolism II (via Conjugation and/or Degradation)	0.348	0.0323	NaN	1/31 (3%)	0/31 (0%)	0/31 (0%)	30/31 (97%)	LARGE1
Ethanol Degradation II	0.348	0.0323	NaN	1/31 (3%)	0/31 (0%)	0/31 (0%)	30/31 (97%)	ACSS3
Adipogenesis pathway	0.347	0.0231	NaN	1/130 (1%)	0/130 (0%)	2/130 (2%)	127/130 (98%)	HDAC4,CEBPD,CEBPB
Circadian Rhythm Signaling	0.329	0.0303	NaN	0/33 (0%)	0/33 (0%)	1/33 (3%)	32/33 (97%)	PER1
Inhibition of Angiogenesis by TSP1	0.329	0.0303	NaN	0/33 (0%)	0/33 (0%)	1/33 (3%)	32/33 (97%)	JUN
Complement System	0.329	0.0303	NaN	1/33 (3%)	0/33 (0%)	0/33 (0%)	32/33 (97%)	C8A
Regulation of the Epithelial-Mesenchymal Transition Pathway	0.319	0.0213	NaN	3/188 (2%)	0/188 (0%)	1/188 (1%)	184/188 (98%)	FGF21,CDH2,MAP2K5,EGFR
Small Cell Lung Cancer Signaling	0.317	0.0235	NaN	2/85 (2%)	0/85 (0%)	0/85 (0%)	83/85 (98%)	PTK2,CDK6
Insulin Receptor Signaling	0.311	0.0217	NaN	3/138 (2%)	0/138 (0%)	0/138 (0%)	135/138 (98%)	PRKAG2,RPTOR,PRKCZ
TWEAK Signaling	0.311	0.0286	NaN	0/35 (0%)	0/35 (0%)	1/35 (3%)	34/35 (97%)	TNFRSF12A
Apoptosis Signaling	0.296	0.0225	NaN	2/89 (2%)	0/89 (0%)	0/89 (0%)	87/89 (98%)	PRKCE,PRKCA
Ovarian Cancer Signaling	0.294	0.0211	NaN	3/142 (2%)	0/142 (0%)	0/142 (0%)	139/142 (98%)	PRKAG2,PDGFC,EGFR
Inhibition of Matrix Metalloproteases	0.294	0.027	NaN	1/37 (3%)	0/37 (0%)	0/37 (0%)	36/37 (97%)	LRP1
IL-7 Signaling Pathway	0.291	0.0222	NaN	1/90 (1%)	0/90 (0%)	1/90 (1%)	88/90 (98%)	PTK2,JUN
CTLA4 Signaling in Cytotoxic T Lymphocytes	0.286	0.022	NaN	2/91 (2%)	0/91 (0%)	0/91 (0%)	89/91 (98%)	PPP2R3A,PPM1L
Sumoylation Pathway	0.281	0.0217	NaN	0/92 (0%)	0/92 (0%)	2/92 (2%)	90/92 (98%)	JUN,RHOB
April Mediated Signaling	0.278	0.0256	NaN	0/39 (0%)	0/39 (0%)	1/39 (3%)	38/39 (97%)	JUN
Dermatan Sulfate Biosynthesis (Late Stages)	0.278	0.0256	NaN	1/39 (3%)	0/39 (0%)	0/39 (0%)	38/39 (97%)	HS2ST1
Regulation of eIF4 and p70S6K Signaling	0.267	0.0201	NaN	3/149 (2%)	0/149 (0%)	0/149 (0%)	146/149 (98%)	PPP2R3A,PPM1L,PRKCZ
MIF Regulation of Innate Immunity	0.264	0.0244	NaN	0/41 (0%)	0/41 (0%)	1/41 (2%)	40/41 (98%)	JUN
B Cell Activating Factor Signaling	0.264	0.0244	NaN	0/41 (0%)	0/41 (0%)	1/41 (2%)	40/41 (98%)	JUN
STAT3 Pathway	0.258	0.0206	NaN	1/97 (1%)	0/97 (0%)	1/97 (1%)	95/97 (98%)	CDKN1A,EGFR
Chondroitin Sulfate Biosynthesis (Late Stages)	0.257	0.0238	NaN	1/42 (2%)	0/42 (0%)	0/42 (0%)	41/42 (98%)	HS2ST1
Triacylglycerol Biosynthesis	0.25	0.0233	NaN	1/43 (2%)	0/43 (0%)	0/43 (0%)	42/43 (98%)	ELOVL6
Pyrimidine Ribonucleotides Interconversion	0.25	0.0233	NaN	1/43 (2%)	0/43 (0%)	0/43 (0%)	42/43 (98%)	ZRANB3
iNOS Signaling	0.244	0.0227	NaN	0/44 (0%)	0/44 (0%)	1/44 (2%)	43/44 (98%)	JUN
Role of Oct4 in Mammalian Embryonic Stem Cell Pluripotency	0.238	0.0222	NaN	1/45 (2%)	0/45 (0%)	0/45 (0%)	44/45 (98%)	JARID2
Pyrimidine Ribonucleotides De Novo Biosynthesis	0.238	0.0222	NaN	1/45 (2%)	0/45 (0%)	0/45 (0%)	44/45 (98%)	ZRANB3
Nicotine Degradation III	0.232	0.0217	NaN	1/46 (2%)	0/46 (0%)	0/46 (0%)	45/46 (98%)	LARGE1
TNFR1 Signaling	0.22	0.0208	NaN	0/48 (0%)	0/48 (0%)	1/48 (2%)	47/48 (98%)	JUN
Phototransduction Pathway	0.215	0.0204	NaN	1/49 (2%)	0/49 (0%)	0/49 (0%)	48/49 (98%)	PRKAG2
Melatonin Degradation I	0.21	0.02	NaN	1/50 (2%)	0/50 (0%)	0/50 (0%)	49/50 (98%)	LARGE1
Chondroitin Sulfate Biosynthesis	0.21	0.02	NaN	1/50 (2%)	0/50 (0%)	0/50 (0%)	49/50 (98%)	HS2ST1
Activation of IRF by Cytosolic Pattern Recognition Receptors	0.2	0.0192	NaN	0/52 (0%)	0/52 (0%)	1/52 (2%)	51/52 (98%)	JUN
Actin Nucleation by ARP-WASP Complex	0.2	0.0192	NaN	0/52 (0%)	0/52 (0%)	1/52 (2%)	51/52 (98%)	RHOB
Dermatan Sulfate Biosynthesis	0.2	0.0192	NaN	1/52 (2%)	0/52 (0%)	0/52 (0%)	51/52 (98%)	HS2ST1
IL-10 Signaling	0	0.0152	NaN	0/66 (0%)	0/66 (0%)	1/66 (2%)	65/66 (98%)	JUN
Acute Phase Response Signaling	0	0.0127	NaN	0/158 (0%)	0/158 (0%)	2/158 (1%)	156/158 (99%)	JUN,CEBPB
Mitochondrial Dysfunction	0	0.00629	NaN	1/159 (1%)	0/159 (0%)	0/159 (0%)	158/159 (99%)	COX10
FXR/RXR Activation	0	0.0174	NaN	1/115 (1%)	0/115 (0%)	1/115 (1%)	113/115 (98%)	APOA4,CYP7A1
Regulation of Actin-based Motility by Rho	0	0.012	NaN	0/83 (0%)	0/83 (0%)	1/83 (1%)	82/83 (99%)	RHOB
Role of BRCA1 in DNA Damage Response	0	0.0125	NaN	0/80 (0%)	0/80 (0%)	1/80 (1%)	79/80 (99%)	CDKN1A
IL-15 Signaling	0	0.0133	NaN	1/75 (1%)	0/75 (0%)	0/75 (0%)	74/75 (99%)	PTK2
Dendritic Cell Maturation	0	0.0118	NaN	2/170 (1%)	0/170 (0%)	0/170 (0%)	168/170 (99%)	PLCE1,PLCB1
Reelin Signaling in Neurons	0	0.0109	NaN	1/92 (1%)	0/92 (0%)	0/92 (0%)	91/92 (99%)	ARHGEF11
Angiopoietin Signaling	0	0.013	NaN	1/77 (1%)	0/77 (0%)	0/77 (0%)	76/77 (99%)	PTK2
Human Embryonic Stem Cell Pluripotency	0	0.0142	NaN	1/141 (1%)	0/141 (0%)	1/141 (1%)	139/141 (99%)	PDGFA,PDGFC
Antiproliferative Role of Somatostatin Receptor 2	0	0.0132	NaN	0/76 (0%)	0/76 (0%)	1/76 (1%)	75/76 (99%)	CDKN1A
Prostate Cancer Signaling	0	0.0103	NaN	0/97 (0%)	0/97 (0%)	1/97 (1%)	96/97 (99%)	CDKN1A
Renal Cell Carcinoma Signaling	0	0.0127	NaN	0/79 (0%)	0/79 (0%)	1/79 (1%)	78/79 (99%)	JUN
Acute Myeloid Leukemia Signaling	0	0.0109	NaN	1/92 (1%)	0/92 (0%)	0/92 (0%)	91/92 (99%)	MAP2K5
Myc Mediated Apoptosis Signaling	0	0.0143	NaN	1/70 (1%)	0/70 (0%)	0/70 (0%)	69/70 (99%)	PRKCZ
Crosstalk between Dendritic Cells and Natural Killer Cells	0	0.0145	NaN	1/69 (1%)	0/69 (0%)	0/69 (0%)	68/69 (99%)	CAMK2D
Systemic Lupus Erythematosus Signaling	0	0.0109	NaN	1/183 (1%)	0/183 (0%)	1/183 (1%)	181/183 (99%)	JUN,C8A
EIF2 Signaling	0	0.00966	NaN	0/207 (0%)	0/207 (0%)	2/207 (1%)	205/207 (99%)	ATF3,TRIB3
Role of Osteoblasts, Osteoclasts and Chondrocytes in Rheumatoid Arthritis	0	0.0176	NaN	3/227 (1%)	0/227 (0%)	1/227 (0%)	223/227 (98%)	JUN,PTK2B,PPP3CA,LRP1
Neuroprotective Role of THOP1 in Alzheimer's Disease	0	0.00943	NaN	1/106 (1%)	0/106 (0%)	0/106 (0%)	105/106 (99%)	PRKAG2
Role of MAPK Signaling in the Pathogenesis of Influenza	0	0.0145	NaN	1/69 (1%)	0/69 (0%)	0/69 (0%)	68/69 (99%)	PRKCA
MSP-RON Signaling Pathway	0	0.0145	NaN	1/69 (1%)	0/69 (0%)	0/69 (0%)	68/69 (99%)	PRKCZ
OX40 Signaling Pathway	0	0.0152	NaN	0/66 (0%)	0/66 (0%)	1/66 (2%)	65/66 (98%)	JUN
Role of JAK1 and JAK3 in Œ≥c Cytokine Signaling	0	0.0143	NaN	1/70 (1%)	0/70 (0%)	0/70 (0%)	69/70 (99%)	PTK2B
ErbB2-ErbB3 Signaling	0	0.0147	NaN	0/68 (0%)	0/68 (0%)	1/68 (1%)	67/68 (99%)	JUN
Heparan Sulfate Biosynthesis	0	0.0137	NaN	1/73 (1%)	0/73 (0%)	0/73 (0%)	72/73 (99%)	HS2ST1
Heparan Sulfate Biosynthesis (Late Stages)	0	0.0152	NaN	1/66 (2%)	0/66 (0%)	0/66 (0%)	65/66 (98%)	HS2ST1
Nicotine Degradation II	0	0.0182	NaN	1/55 (2%)	0/55 (0%)	0/55 (0%)	54/55 (98%)	LARGE1
Serotonin Degradation	0	0.0169	NaN	1/59 (2%)	0/59 (0%)	0/59 (0%)	58/59 (98%)	LARGE1
Superpathway of Melatonin Degradation	0	0.0182	NaN	1/55 (2%)	0/55 (0%)	0/55 (0%)	54/55 (98%)	LARGE1
PEDF Signaling	0	0.0116	NaN	1/86 (1%)	0/86 (0%)	0/86 (0%)	85/86 (99%)	TCF12
Oxidative Phosphorylation	0	0.0101	NaN	1/99 (1%)	0/99 (0%)	0/99 (0%)	98/99 (99%)	COX10
Toll-like Receptor Signaling	0	0.0139	NaN	0/72 (0%)	0/72 (0%)	1/72 (1%)	71/72 (99%)	JUN
Protein Ubiquitination Pathway	0	0.00392	NaN	1/255 (0%)	0/255 (0%)	0/255 (0%)	254/255 (100%)	BTRC
IL-4 Signaling	0	0.012	NaN	1/83 (1%)	0/83 (0%)	0/83 (0%)	82/83 (99%)	NR3C2
p38 MAPK Signaling	0	0.00885	NaN	1/113 (1%)	0/113 (0%)	0/113 (0%)	112/113 (99%)	EEF2K
Glutamate Receptor Signaling	0	0.0179	NaN	1/56 (2%)	0/56 (0%)	0/56 (0%)	55/56 (98%)	GRID1
TGF-Œ≤ Signaling	0	0.0118	NaN	0/85 (0%)	0/85 (0%)	1/85 (1%)	84/85 (99%)	JUN
NF-Œ∫B Signaling	0	0.0173	NaN	3/173 (2%)	0/173 (0%)	0/173 (0%)	170/173 (98%)	BTRC,PRKCZ,EGFR
Hypoxia Signaling in the Cardiovascular System	0	0.0133	NaN	0/75 (0%)	0/75 (0%)	1/75 (1%)	74/75 (99%)	JUN
IL-6 Signaling	0	0.016	NaN	0/125 (0%)	0/125 (0%)	2/125 (2%)	123/125 (98%)	JUN,CEBPB
Phagosome Maturation	0	0.0146	NaN	0/137 (0%)	0/137 (0%)	2/137 (1%)	135/137 (99%)	TUBB6,TUBB2A
autophagy	0	0.0169	NaN	1/59 (2%)	0/59 (0%)	0/59 (0%)	58/59 (98%)	WDFY3
Th1 and Th2 Activation Pathway	0	0.00595	NaN	0/168 (0%)	0/168 (0%)	1/168 (1%)	167/168 (99%)	JUN
Th2 Pathway	0	0.00741	NaN	0/135 (0%)	0/135 (0%)	1/135 (1%)	134/135 (99%)	JUN
Neuroinflammation Signaling Pathway	0	0.0105	NaN	2/285 (1%)	0/285 (0%)	1/285 (0%)	282/285 (99%)	GABBR2,JUN,PPP3CA

## Sheet: lung_IPA
Ingenuity Canonical Pathways	-log(p-value)	Ratio	z-score	Downregulated	No change	Upregulated	No overlap with dataset	Molecules
Primary Immunodeficiency Signaling	14.7	0.475	NaN	18/40 (45%)	0/40 (0%)	1/40 (3%)	21/40 (53%)	BLNK,CD19,CD3E,CD4,CIITA,CD79A,IGHG1,CD8A,TNFRSF13C,CD3D,AICDA,PTPRC,LCK,Igha,ICOS,RAG2,Ighd,RAG1,TNFRSF13B
PKCŒ∏ Signaling in T Lymphocytes	10.8	0.197	-4.642	28/152 (18%)	0/152 (0%)	2/152 (1%)	122/152 (80%)	CD247,CACNA1I,FYN,RAC2,HLA-DOA,CD3E,HLA-A,CD4,MAP3K4,MAP3K5,KLB,CD28,LCK,CAMK2D,HLA-DMB,VAV2,PRKCQ,MAP3K6,TLR9,CD3D,FOS,CD3G,CARD11,H2-Eb2,PLCG2,VAV3,HLA-DOB,PIK3CD,VAV1,LCP2
T Cell Receptor Signaling	10.7	0.231	NaN	24/108 (22%)	0/108 (0%)	1/108 (1%)	83/108 (77%)	CD247,VAV2,FYN,PTPN7,PRKCQ,CD3E,CD4,TLR9,CD8A,CD8B,CD3D,KLB,PTPRC,CD28,CD3G,FOS,LCK,CARD11,PAG1,VAV3,RASGRP1,VAV1,PIK3CD,LCP2,ITK
Role of NFAT in Regulation of the Immune Response	10.5	0.182	-5.209	31/176 (18%)	0/176 (0%)	1/176 (1%)	144/176 (82%)	CD247,BLNK,FYN,HLA-DOA,CD3E,HLA-A,CD4,GNA14,KLB,CD28,LCK,HLA-DMB,PLCB1,ITK,PRKCQ,CD79B,ITPR2,GNAQ,CD79A,TLR9,CD3D,FOS,CD3G,PLCB4,H2-Eb2,PLCG2,SYK,GNAO1,HLA-DOB,MEF2C,PIK3CD,LCP2
Calcium-induced T Lymphocyte Apoptosis	10.2	0.31	-3.771	17/58 (29%)	0/58 (0%)	1/58 (2%)	40/58 (69%)	CD247,HLA-DOA,PRKCQ,CD3E,ITPR2,HLA-A,CD4,CD3D,ATP2A1,CD3G,LCK,H2-Eb2,HLA-DMB,PRKCE,HLA-DOB,PRKD1,PRKCB,PRKCA
CD28 Signaling in T Helper Cells	10.1	0.21	-3.638	25/124 (20%)	0/124 (0%)	1/124 (1%)	98/124 (79%)	CD247,FYN,HLA-DOA,PRKCQ,CD3E,HLA-A,ITPR2,CD4,TLR9,KLB,CD3D,PTPRC,CD28,CD3G,FOS,LCK,CARD11,WAS,H2-Eb2,SYK,HLA-DMB,HLA-DOB,VAV1,PIK3CD,LCP2,ITK
B Cell Development	10.1	0.464	NaN	13/28 (46%)	0/28 (0%)	0/28 (0%)	15/28 (54%)	PTPRC,CD19,HLA-DOA,CD79B,HLA-A,H2-Eb2,HLA-DMB,Ighd,RAG2,DNTT,RAG1,HLA-DOB,CD79A
PI3K Signaling in B Lymphocytes	9.75	0.203	-4.082	24/128 (19%)	0/128 (0%)	2/128 (2%)	102/128 (80%)	BLNK,FYN,PTPRC,BLK,CAMK2D,PLCB1,PLCL1,CR2,VAV2,CD19,ATF3,CD79B,ITPR2,CD79A,PLCL2,FOS,PLCB4,CD180,SYK,VAV3,PLCG2,SH2B2,PIK3AP1,PIK3CD,VAV1,PRKCB
B Cell Receptor Signaling	9.52	0.171	-4.811	30/181 (17%)	0/181 (0%)	1/181 (1%)	150/181 (83%)	MAP2K6,BLNK,RAC2,PTK2B,POU2F2,MAP3K4,IGHG1,MAP3K5,KLB,PTPRC,PTK2,PAX5,CAMK2D,CD22,VAV2,CD19,PRKCQ,MAP3K6,CD79B,CD79A,TLR9,EBF1,PLCG2,SYK,VAV3,PAG1,PIK3AP1,PIK3CD,VAV1,MEF2C,PRKCB
iCOS-iCOSL Signaling in T Helper Cells	9.22	0.207	-4.243	24/116 (21%)	0/116 (0%)	0/116 (0%)	92/116 (79%)	CD247,HLA-DOA,PRKCQ,CD3E,HLA-A,ITPR2,CD4,TLR9,KLB,CD3D,PTPRC,CD28,CD3G,LCK,CAMK2D,H2-Eb2,HLA-DMB,ICOS,HLA-DOB,PIK3CD,VAV1,LCP2,ITK,IL2RB
Tec Kinase Signaling	7.99	0.165	-3.266	23/164 (14%)	0/164 (0%)	4/164 (2%)	137/164 (84%)	VAV2,FYN,PRKCQ,PTK2B,PAK6,GNAQ,GNA14,TLR9,RHOH,KLB,FAS,BLK,PTK2,FOS,LCK,RHOB,WAS,PLCG2,VAV3,GNAO1,PRKCE,VAV1,PIK3CD,PRKD1,PRKCA,PRKCB,ITK
Melatonin Signaling	7.92	0.246	-3.5	17/69 (25%)	0/69 (0%)	0/69 (0%)	52/69 (75%)	MAP2K6,PRKCQ,GNAQ,PLCL2,SLC2A4,PLCB4,PRKAR2B,CAMK2D,PLCG2,GNAO1,PLCB1,PRKCE,PLCL1,PRKD1,MAP2K5,PRKCB,PRKCA
Altered T Cell and B Cell Signaling in Rheumatoid Arthritis	7.5	0.22	NaN	16/82 (20%)	0/82 (0%)	2/82 (2%)	64/82 (78%)	HLA-DOA,SPP1,CD79B,HLA-A,LTB,CD79A,TLR9,TNFRSF13C,FAS,Tlr12,CD28,CXCL13,H2-Eb2,LTA,TLR1,HLA-DMB,HLA-DOB,TNFRSF13B
Phagosome Formation	7.42	0.182	NaN	21/121 (17%)	0/121 (0%)	1/121 (1%)	99/121 (82%)	PRKCQ,PLCL2,IGHG1,TLR9,KLB,RHOH,Tlr12,PLCB4,RHOB,PLCG2,SYK,TLR1,PLCB1,PRKCE,PIK3CD,PLCL1,PRKD1,MARCO,PRKCB,PRKCA,FCER2,CR2
Th2 Pathway	7.18	0.17	-2.84	22/135 (16%)	0/135 (0%)	1/135 (1%)	112/135 (83%)	CD247,RUNX3,HLA-DOA,PRKCQ,CD3E,HLA-A,CD4,IKZF1,TLR9,KLB,CD3D,CD28,CD3G,H2-Eb2,HLA-DMB,ICOS,S1PR1,HLA-DOB,PIK3CD,VAV1,TIMD4,ACVR1C,IL2RB
Th1 and Th2 Activation Pathway	7.15	0.155	NaN	25/168 (15%)	0/168 (0%)	1/168 (1%)	142/168 (85%)	CD247,MAP2K6,HLA-DOA,CD3E,HLA-A,CD4,CD8A,KLB,CD28,HLA-DMB,ACVR1C,TIMD4,IL2RB,RUNX3,PRKCQ,IKZF1,TLR9,CD3D,CD3G,LTA,H2-Eb2,ICOS,S1PR1,HLA-DOB,PIK3CD,VAV1
Th1 Pathway	6.69	0.172	-4.472	21/122 (17%)	0/122 (0%)	0/122 (0%)	101/122 (83%)	CD247,MAP2K6,RUNX3,HLA-DOA,PRKCQ,CD3E,HLA-A,CD4,CD8A,TLR9,KLB,CD3D,CD3G,CD28,H2-Eb2,LTA,HLA-DMB,ICOS,HLA-DOB,VAV1,PIK3CD
Phospholipase C Signaling	6.67	0.133	-4.491	29/225 (13%)	0/225 (0%)	1/225 (0%)	195/225 (87%)	CD247,BLNK,FYN,CD3E,IGHG1,RHOH,LCK,RHOB,PRKCE,PLCB1,ADCY8,PRKD1,PRKCA,ITK,HDAC9,PRKCQ,HDAC4,CD79B,ITPR2,GNAQ,CD79A,CD3D,CD3G,PLCB4,PLA2G2D,PLCG2,SYK,MEF2C,LCP2,PRKCB
TR/RXR Activation	6.54	0.191	NaN	17/94 (18%)	0/94 (0%)	1/94 (1%)	76/94 (81%)	AKR1C1/AKR1C2,UCP1,PCK1,ME1,TLR9,DIO2,KLB,THRSP,ATP2A1,ENO1,RXRG,UCP3,NCOA2,PDE3B,FASN,ACACA,PIK3CD,THRB
Natural Killer Cell Signaling	6.47	0.181	NaN	18/105 (17%)	0/105 (0%)	1/105 (1%)	86/105 (82%)	CD247,VAV2,RAC2,FYN,PRKCQ,PAK6,TLR9,KLB,LCK,VAV3,PLCG2,SYK,PRKCE,VAV1,PIK3CD,PRKD1,LCP2,PRKCB,PRKCA
Nur77 Signaling in T Lymphocytes	6.39	0.255	NaN	13/51 (25%)	0/51 (0%)	0/51 (0%)	38/51 (75%)	CD247,HDAC9,CD28,CD3G,HLA-DOA,CD3E,HLA-A,H2-Eb2,HLA-DMB,HLA-DOB,CD3D,MAP2K5,BCL2
Cholecystokinin/Gastrin-mediated Signaling	6.33	0.186	-3.3	16/97 (16%)	0/97 (0%)	2/97 (2%)	79/97 (81%)	MAP2K6,PRKCQ,PTK2B,ITPR2,GNAQ,EPHA4,RHOH,PTK2,FOS,PLCB4,RHOB,PLCB1,PRKCE,MEF2C,PRKD1,MAP2K5,PRKCB,PRKCA
GPCR-Mediated Nutrient Sensing in Enteroendocrine Cells	6.14	0.173	-4.359	19/110 (17%)	0/110 (0%)	0/110 (0%)	91/110 (83%)	CACNA1I,PRKCQ,ITPR2,GNAQ,PLCL2,GNA14,RAPGEF4,FFAR1,FFAR2,PLCB4,PRKAR2B,PLCG2,PLCB1,PRKCE,ADCY8,PLCL1,PRKD1,PRKCB,PRKCA
Communication between Innate and Adaptive Immune Cells	5.96	0.205	NaN	14/73 (19%)	0/73 (0%)	1/73 (1%)	58/73 (79%)	CD79B,HLA-A,CD4,CD79A,IGHG1,TLR9,CD8A,CD8B,TNFRSF13C,Tlr12,CD28,Igha,TLR1,TNFRSF13B,CCR7
Neuropathic Pain Signaling In Dorsal Horn Neurons	5.96	0.168	-3.9	18/113 (16%)	0/113 (0%)	1/113 (1%)	94/113 (83%)	PRKCQ,CAMK1D,ITPR2,PLCL2,TLR9,KLB,FOS,PLCB4,NTRK2,PRKAR2B,CAMK2D,PLCG2,PLCB1,PRKCE,PIK3CD,PLCL1,PRKD1,PRKCB,PRKCA
CXCR4 Signaling	5.73	0.142	-2.828	20/162 (12%)	0/162 (0%)	3/162 (2%)	139/162 (86%)	PRKCQ,PAK6,ITPR2,CD4,GNAQ,GNA14,TLR9,KLB,RHOH,PTK2,DOCK1,FOS,PLCB4,RHOB,GNAO1,PLCB1,PRKCE,PIK3CD,ADCY8,ELMO1,PRKD1,PRKCB,PRKCA
FcŒ≥ Receptor-mediated Phagocytosis in Macrophages and Monocytes	5.44	0.178	-4	16/90 (18%)	0/90 (0%)	0/90 (0%)	74/90 (82%)	VAV2,RAC2,FYN,PRKCQ,PTK2B,FYB1,DOCK1,WAS,VAV3,SYK,PRKCE,VAV1,PRKD1,LCP2,PRKCB,PRKCA
Hematopoiesis from Pluripotent Stem Cells	5.41	0.278	NaN	9/36 (25%)	0/36 (0%)	1/36 (3%)	26/36 (72%)	CD247,CD3G,CD3E,CD4,Igha,Ighd,IGHG1,CD8A,CD3D,CD8B
GNRH Signaling	5.32	0.138	-3.273	19/159 (12%)	0/159 (0%)	3/159 (2%)	137/159 (86%)	MAP2K6,CACNA1I,PRKCQ,PTK2B,PAK6,MAP3K6,ITPR2,GNAQ,MAP3K4,GNA14,MAP3K5,PTK2,FOS,PLCB4,PRKAR2B,CAMK2D,PLCB1,PRKCE,ADCY8,PRKD1,PRKCB,PRKCA
Fc Epsilon RI Signaling	5.22	0.157	-4.243	18/115 (16%)	0/115 (0%)	0/115 (0%)	97/115 (84%)	MAP2K6,VAV2,RAC2,FYN,PRKCQ,TLR9,KLB,PLA2G2D,VAV3,PLCG2,SYK,PRKCE,VAV1,PIK3CD,PRKD1,LCP2,PRKCB,PRKCA
Thrombin Signaling	5.15	0.125	-3.411	23/200 (12%)	0/200 (0%)	2/200 (1%)	175/200 (88%)	CAMK1D,EGF,GNA14,KLB,RHOH,GATA2,PTK2,CAMK2D,RHOB,PLCB1,PRKCE,PLCL1,ADCY8,PRKD1,PRKCA,PRKCQ,ITPR2,GNAQ,PLCL2,TLR9,PLCB4,PLCG2,GNAO1,PIK3CD,PRKCB
Superpathway of Inositol Phosphate Compounds	5.07	0.118	-4.811	26/228 (11%)	0/228 (0%)	1/228 (0%)	201/228 (88%)	FYN,PPP1R1A,EPHX2,INPP5A,KLB,PTPRC,CA3,CD28,LCK,PLCB1,RNGTT,PTPN7,CD19,TLR9,PTPRM,ITPK1,PLCB4,DUSP1,PPP1R16B,PLCG2,ICOS,PPM1H,PIK3AP1,PIK3CD,VAV1,ESR1,PIP4K2A
G-Protein Coupled Receptor Signaling	4.94	0.11	NaN	26/272 (10%)	0/272 (0%)	4/272 (1%)	242/272 (89%)	FYN,PTK2B,PTGER3,PDE3A,GNA14,RAPGEF4,PDE1A,KLB,ADRB3,CAMK2D,PDE3B,PLCB1,PRKCE,ADCY8,PRKCA,ADRB2,HTR2A,PDE10A,RGS7,GNAQ,TLR9,PLCB4,PRKAR2B,DUSP1,RASGRP1,PTH1R,GNAO1,S1PR1,PIK3CD,PRKCB
Role of Macrophages, Fibroblasts and Endothelial Cells in Rheumatoid Arthritis	4.84	0.106	NaN	30/303 (10%)	0/303 (0%)	2/303 (1%)	271/303 (89%)	MAP2K6,SFRP2,CEBPD,LTB,IGHG1,KLB,Tlr12,CAMK2D,TLR1,PLCB1,PRKCE,PLCL1,PRKD1,PRKCA,SFRP4,PRKCQ,DAAM1,GNAQ,PLCL2,TLR9,FOS,PLCB4,WNT3A,PLCG2,LTA,GNAO1,PIK3CD,LEF1,SOST,Tcf7,TCF7L2,PRKCB
CCR5 Signaling in Macrophages	4.73	0.165	-2.121	13/91 (14%)	0/91 (0%)	2/91 (2%)	76/91 (84%)	CD247,CACNA1I,PRKCQ,CD3E,PTK2B,CD4,CD3D,FAS,CD3G,FOS,PLCG2,PRKCE,PRKD1,PRKCA,PRKCB
CTLA4 Signaling in Cytotoxic T Lymphocytes	4.73	0.165	NaN	15/91 (16%)	0/91 (0%)	0/91 (0%)	76/91 (84%)	CD247,FYN,CD3E,HLA-A,TLR9,CD8A,KLB,CD3D,CD8B,CD3G,CD28,LCK,SYK,PIK3CD,LCP2
Axonal Guidance Signaling	4.62	0.0926	NaN	38/443 (9%)	0/443 (0%)	3/443 (1%)	402/443 (91%)	RAC2,FYN,EGF,EPHA4,GNA14,PLXNA2,ABLIM1,ROBO1,KLB,PTK2,SRGAP1,EFNA5,PRKCE,PLCB1,SRGAP2,PLCL1,PRKD1,PRKCA,UNC5C,SEMA3G,PRKCQ,PAK6,GNAQ,PLCL2,DPYSL5,TLR9,DOCK1,PLCB4,PRKAR2B,SEMA4D,NTRK2,WNT3A,ADAM12,WAS,NTRK3,PLCG2,GNAO1,PIK3CD,BMP6,SEMA7A,PRKCB
Leukocyte Extravasation Signaling	4.5	0.117	-4.379	24/205 (12%)	0/205 (0%)	0/205 (0%)	181/205 (88%)	VAV2,RAC2,ARHGAP6,PRKCQ,PTK2B,THY1,MAP3K4,RAPGEF4,TLR9,KLB,RHOH,PTK2,WAS,VAV3,PLCG2,RASGRP1,FER,PRKCE,PIK3CD,VAV1,PRKD1,PRKCB,ITK,PRKCA
p70S6K Signaling	4.47	0.138	-4.243	18/130 (14%)	0/130 (0%)	0/130 (0%)	112/130 (86%)	CD19,PRKCQ,CD79B,GNAQ,CD79A,PLCL2,TLR9,KLB,PLCB4,PLCG2,SYK,PLCB1,PRKCE,PIK3CD,PLCL1,PRKD1,PRKCB,PRKCA
Opioid Signaling Pathway	4.45	0.112	-3.53	24/233 (10%)	0/233 (0%)	2/233 (1%)	207/233 (89%)	MAP2K6,CACNA1I,RAC2,FYN,PRKCQ,CAMK1D,ITPR2,RGS7,PDE1A,BLK,FOS,LCK,PRKAR2B,CAMK2D,RGS5,GNAO1,PRKCE,PLCB1,RGS11,RGS13,RPS6KA2,ADCY8,PRKD1,MAP2K5,PRKCA,PRKCB
Sperm Motility	4.43	0.143	-4.123	17/119 (14%)	0/119 (0%)	0/119 (0%)	102/119 (86%)	PRKCQ,PTK2B,ITPR2,PLCL2,PDE1A,PTK2,PLCB4,PRKAR2B,PLA2G2D,PLCG2,PLCB1,PRKCE,PNPLA3,PLCL1,PRKD1,PRKCB,PRKCA
3-phosphoinositide Biosynthesis	4.42	0.119	-4.379	22/194 (11%)	0/194 (0%)	1/194 (1%)	171/194 (88%)	FYN,PTPN7,CD19,PPP1R1A,EPHX2,TLR9,KLB,PTPRM,PTPRC,CA3,ITPK1,CD28,LCK,PPP1R16B,DUSP1,PPM1H,ICOS,PIK3AP1,VAV1,PIK3CD,ESR1,RNGTT,PIP4K2A
Autoimmune Thyroid Disease Signaling	4.42	0.243	NaN	8/37 (22%)	0/37 (0%)	1/37 (3%)	28/37 (76%)	CD28,HLA-DOA,HLA-A,H2-Eb2,HLA-DMB,TSHR,HLA-DOB,IGHG1,FAS
Synaptic Long Term Potentiation	4.39	0.142	-4.123	17/120 (14%)	0/120 (0%)	0/120 (0%)	103/120 (86%)	PRKCQ,ITPR2,PPP1R1A,GNAQ,PLCL2,GNA14,PLCB4,PRKAR2B,CAMK2D,PLCG2,PLCB1,PRKCE,ADCY8,PLCL1,PRKD1,PRKCA,PRKCB
Renin-Angiotensin Signaling	4.39	0.142	-3	15/120 (13%)	0/120 (0%)	2/120 (2%)	103/120 (86%)	PRKCQ,PTK2B,PAK6,ITPR2,GNAQ,TLR9,KLB,PTK2,FOS,PRKAR2B,PLCG2,PRKCE,PIK3CD,ADCY8,PRKD1,PRKCB,PRKCA
GŒ±q Signaling	4.33	0.127	-2.683	18/158 (11%)	0/158 (0%)	2/158 (1%)	138/158 (87%)	PRKCQ,PTK2B,ITPR2,RGS7,GNAQ,GNA14,TLR9,KLB,RHOH,GYS2,PLCB4,RHOB,PLCG2,PLCB1,PRKCE,PIK3CD,PRKD1,HTR2A,PRKCB,PRKCA
Cdc42 Signaling	4.25	0.133	-2.714	17/135 (13%)	0/135 (0%)	1/135 (1%)	117/135 (87%)	CD247,VAV2,HLA-DOA,CD3E,HLA-A,DIAPH3,CD3D,CD3G,FOS,EXOC4,WAS,H2-Eb2,HLA-DMB,HLA-DOB,VAV1,PARD3,ITK,IQGAP3
Molecular Mechanisms of Cancer	4.25	0.0938	NaN	31/384 (8%)	0/384 (0%)	5/384 (1%)	348/384 (91%)	MAP2K6,RAC2,FYN,MAP3K5,GNA14,RHOH,KLB,FAS,BCL2,PTK2,CAMK2D,RHOB,PLCB1,PRKCE,ADCY8,PRKD1,PRKCA,PRKCQ,PAK6,GNAQ,CDK6,CDK14,TLR9,CDK1,FOS,PLCB4,PRKAR2B,WNT3A,NF1,RASGRP1,GNAO1,CDKN1A,LEF1,PIK3CD,BMP6,PRKCB
HGF Signaling	4.21	0.143	-3	13/112 (12%)	0/112 (0%)	3/112 (3%)	96/112 (86%)	PRKCQ,MAP3K6,MAP3K4,MAP3K5,TLR9,KLB,PTK2,DOCK1,FOS,PLCG2,CDKN1A,PRKCE,PIK3CD,PRKD1,PRKCB,PRKCA
Role of NFAT in Cardiac Hypertrophy	4.19	0.112	-4.69	24/214 (11%)	0/214 (0%)	0/214 (0%)	190/214 (89%)	MAP2K6,CACNA1I,HDAC9,HDAC4,PRKCQ,CAMK1D,ITPR2,GNAQ,PLCL2,TLR9,KLB,PLCB4,PRKAR2B,CAMK2D,PLCG2,PLCB1,PRKCE,PIK3CD,MEF2C,ADCY8,PLCL1,PRKD1,PRKCB,PRKCA
Type I Diabetes Mellitus Signaling	4.13	0.147	-1.667	14/102 (14%)	0/102 (0%)	1/102 (1%)	87/102 (85%)	CD247,MAP2K6,HLA-DOA,CD3E,HLA-A,MAP3K5,CD3D,FAS,BCL2,CD3G,CD28,LTA,H2-Eb2,HLA-DMB,HLA-DOB
Adrenomedullin signaling pathway	4.1	0.116	-3.838	21/190 (11%)	0/190 (0%)	1/190 (1%)	168/190 (88%)	MAP2K6,PPARG,PTK2B,ITPR2,GNAQ,PLCL2,GNA14,TLR9,KLB,BCL2,PTK2,RXRG,FOS,PLCB4,PRKAR2B,LTA,PLCG2,PLCB1,PIK3CD,ADCY8,PLCL1,MAP2K5
Fatty Acid Œ≤-oxidation I	4.08	0.25	-2.828	8/32 (25%)	0/32 (0%)	0/32 (0%)	24/32 (75%)	Acaa1b,Eci3,SLC27A2,HADHB,ACADM,HADH,HADHA,ACSL1
GPCR-Mediated Integration of Enteroendocrine Signaling Exemplified by an L Cell	4.07	0.171	1.155	11/70 (16%)	0/70 (0%)	1/70 (1%)	58/70 (83%)	PLCB4,PRKAR2B,ITPR2,PLCG2,GNAQ,PLCB1,PLCL2,GNA14,ADCY8,PLCL1,ADRB3,ADRB2
Growth Hormone Signaling	4.05	0.16	-2.887	12/81 (15%)	0/81 (0%)	1/81 (1%)	68/81 (84%)	FOS,PRKCQ,PLCG2,PRKCE,PIK3CD,RPS6KA2,TLR9,KLB,SLC2A4,PRKD1,PRKCB,PRKCA,RPS6KC1
Valine Degradation I	3.94	0.333	-2.449	6/18 (33%)	0/18 (0%)	0/18 (0%)	12/18 (67%)	BCAT1,HIBCH,BCKDHA,HADHB,HADHA,BCKDHB
ErbB Signaling	3.9	0.147	-2.673	12/95 (13%)	0/95 (0%)	2/95 (2%)	81/95 (85%)	MAP2K6,PRKCQ,PAK6,NRG4,EGF,TLR9,KLB,FOS,PLCG2,PRKCE,PIK3CD,PRKD1,PRKCA,PRKCB
Systemic Lupus Erythematosus Signaling	3.89	0.115	NaN	19/183 (10%)	0/183 (0%)	2/183 (1%)	162/183 (89%)	CD247,KNG1,CD3E,CD79B,HLA-A,PRPF39,CD79A,IGHG1,TLR9,TNFRSF13C,KLB,CD3D,PTPRC,CD3G,FOS,CD28,LCK,CD72,PLCG2,CD22,PIK3CD
P2Y Purigenic Receptor Signaling Pathway	3.86	0.129	-3.638	16/132 (12%)	0/132 (0%)	1/132 (1%)	115/132 (87%)	PRKCQ,GNAQ,PLCL2,TLR9,KLB,FOS,PLCB4,PRKAR2B,PLCG2,PLCB1,PRKCE,PIK3CD,ADCY8,PLCL1,PRKD1,PRKCB,PRKCA
Endothelin-1 Signaling	3.85	0.114	-3.71	20/184 (11%)	0/184 (0%)	1/184 (1%)	163/184 (89%)	PRKCQ,ITPR2,GNAQ,PLCL2,GNA14,TLR9,KLB,FOS,PLCB4,PLA2G2D,PLCG2,GNAO1,PLCB1,PRKCE,PNPLA3,PIK3CD,ADCY8,PLCL1,PRKD1,PRKCB,PRKCA
PPARŒ±/RXRŒ± Activation	3.84	0.117	0	20/171 (12%)	0/171 (0%)	0/171 (0%)	151/171 (88%)	MAP2K6,PPARA,GPD1,Cyp2c40 (includes others),ADIPOQ,GNAQ,PLCL2,GNA14,PLCB4,PRKAR2B,GPD2,FASN,PLCG2,PLCB1,MEF2C,ADCY8,PLCL1,ACVR1C,PRKCB,PRKCA
Leptin Signaling in Obesity	3.83	0.153	-2.449	13/85 (15%)	0/85 (0%)	0/85 (0%)	72/85 (85%)	LEP,PDE3A,PLCL2,TLR9,KLB,PLCB4,PRKAR2B,PDE3B,PLCG2,PLCB1,PIK3CD,ADCY8,PLCL1
Nitric Oxide Signaling in the Cardiovascular System	3.8	0.138	-3.873	14/109 (13%)	0/109 (0%)	1/109 (1%)	94/109 (86%)	KNG1,PRKCQ,ITPR2,PDE1A,TLR9,KLB,ADRB3,ATP2A1,PRKAR2B,PDE3B,PRKCE,PIK3CD,PRKD1,PRKCB,PRKCA
Ubiquinol-10 Biosynthesis (Eukaryotic)	3.79	0.316	-2.449	6/19 (32%)	0/19 (0%)	0/19 (0%)	13/19 (68%)	CYP2E1,BCKDHA,CYP4A11,ECHDC1,MICAL3,BCKDHB
HER-2 Signaling in Breast Cancer	3.78	0.151	NaN	12/86 (14%)	0/86 (0%)	1/86 (1%)	73/86 (85%)	PRKCQ,CDKN1A,CDK6,EGF,PRKCE,PIK3CD,MAP3K5,TLR9,PARD3,KLB,PRKD1,PRKCB,PRKCA
FAK Signaling	3.76	0.143	NaN	13/98 (13%)	0/98 (0%)	1/98 (1%)	84/98 (86%)	FYN,ARHGAP26,CAPN11,PAK6,ASAP1,HMMR,EGF,TLR9,KLB,PTK2,DOCK1,WAS,PLCG2,PIK3CD
Cytotoxic T Lymphocyte-mediated Apoptosis of Target Cells	3.74	0.259	2.449	6/27 (22%)	0/27 (0%)	1/27 (4%)	20/27 (74%)	CD247,CD3G,CD3E,HLA-A,CD3D,FAS,BCL2
OX40 Signaling Pathway	3.66	0.167	-1.633	11/66 (17%)	0/66 (0%)	0/66 (0%)	55/66 (83%)	CD247,CD3G,HLA-DOA,CD3E,HLA-A,H2-Eb2,CD4,HLA-DMB,HLA-DOB,CD3D,BCL2
Chemokine Signaling	3.66	0.167	-2.714	10/66 (15%)	0/66 (0%)	1/66 (2%)	55/66 (83%)	PTK2,FOS,PLCB4,CAMK2D,CAMK1D,PTK2B,PLCG2,GNAQ,PLCB1,PRKCB,PRKCA
Aldosterone Signaling in Epithelial Cells	3.63	0.116	-3.771	17/164 (10%)	0/164 (0%)	2/164 (1%)	145/164 (88%)	PRKCQ,SGK1,ITPR2,PLCL2,TLR9,KLB,PLCB4,SLC12A1,DUSP1,PLCG2,PLCB1,PRKCE,NR3C2,PIK3CD,PLCL1,PIP4K2A,PRKD1,PRKCB,PRKCA
ERK/MAPK Signaling	3.59	0.109	-3.578	18/192 (9%)	0/192 (0%)	3/192 (2%)	171/192 (89%)	PPARG,FYN,RAC2,PTK2B,PAK6,RAPGEF4,TLR9,KLB,KSR1,PTK2,DOCK1,FOS,PRKAR2B,PLA2G2D,DUSP1,PLCG2,PRKCE,PIK3CD,ESR1,PRKCB,PRKCA
IL-7 Signaling Pathway	3.58	0.144	-2.887	12/90 (13%)	0/90 (0%)	1/90 (1%)	77/90 (86%)	FYN,DNTT,IGHG1,TLR9,KLB,BCL2,PTK2,PAX5,EBF1,Igha,Ighd,PIK3CD,CXCR5
Regulation of IL-2 Expression in Activated and Anergic T Lymphocytes	3.55	0.152	NaN	11/79 (14%)	0/79 (0%)	1/79 (1%)	67/79 (85%)	VAV2,CD247,CD3G,FYN,CD28,FOS,CD3E,CARD11,PLCG2,VAV3,VAV1,CD3D
Ephrin A Signaling	3.44	0.169	NaN	10/59 (17%)	0/59 (0%)	0/59 (0%)	49/59 (83%)	VAV2,PTK2,FYN,VAV3,EFNA5,EPHA4,VAV1,PIK3CD,TLR9,KLB
Thyroid Cancer Signaling	3.44	0.205	NaN	8/39 (21%)	0/39 (0%)	0/39 (0%)	31/39 (79%)	PPARG,RXRG,NTRK2,KLK3,NTRK3,LEF1,Tcf7,TCF7L2
GP6 Signaling Pathway	3.4	0.122	-4	16/131 (12%)	0/131 (0%)	0/131 (0%)	115/131 (88%)	FYN,PRKCQ,TLR9,KLB,COL15A1,Col6a4,PTK2,PLCG2,SYK,PRKCE,PIK3CD,KLF12,PRKD1,LCP2,PRKCB,PRKCA
Protein Kinase A Signaling	3.35	0.0871	-2.921	32/379 (8%)	0/379 (0%)	1/379 (0%)	346/379 (91%)	PTK2B,PDE3A,UBASH3B,PDE1A,PTPRC,PTK2,PTPN4,CAMK2D,PDE3B,PLCB1,PRKCE,PLCL1,ADCY8,PRKD1,PRKCA,PTPN7,PTPRK,PRKCQ,PDE10A,ITPR2,GNAQ,PYGL,PLCL2,PTPRM,GYS2,PLCB4,PRKAR2B,DUSP1,PLCG2,LEF1,Tcf7,TCF7L2,PRKCB
Œ±-Adrenergic Signaling	3.3	0.143	-3	12/84 (14%)	0/84 (0%)	0/84 (0%)	72/84 (86%)	PRKCQ,PRKAR2B,ITPR2,PLCG2,GNAQ,PRKCE,PYGL,ADCY8,PRKD1,GYS2,PRKCB,PRKCA
Sphingosine-1-phosphate Signaling	3.29	0.124	-2.324	13/121 (11%)	0/121 (0%)	2/121 (2%)	106/121 (88%)	PTK2B,GNAQ,PLCL2,TLR9,RHOH,KLB,PTK2,PLCB4,RHOB,PLCG2,S1PR1,PLCB1,PIK3CD,ADCY8,PLCL1
Gap Junction Signaling	3.24	0.105	NaN	19/190 (10%)	0/190 (0%)	1/190 (1%)	170/190 (89%)	PRKCQ,ITPR2,GNAQ,EGF,PLCL2,TLR9,KLB,PLCB4,PRKAR2B,PLCG2,PLCB1,PRKCE,PIK3CD,ADCY8,PLCL1,PRKD1,MAP2K5,HTR2A,PRKCB,PRKCA
NF-Œ∫B Activation by Viruses	3.16	0.138	-3.464	12/87 (14%)	0/87 (0%)	0/87 (0%)	75/87 (86%)	LCK,PRKCQ,CD4,PRKCE,PIK3CD,CXCR5,TLR9,KLB,PRKD1,PRKCB,PRKCA,CR2
Glioma Signaling	3.11	0.124	-3.464	13/113 (12%)	0/113 (0%)	1/113 (1%)	99/113 (88%)	CAMK2D,PRKCQ,CAMK1D,PLCG2,CDKN1A,CDK6,EGF,PRKCE,PIK3CD,TLR9,KLB,PRKD1,PRKCB,PRKCA
CREB Signaling in Neurons	3.1	0.1	-4.123	21/209 (10%)	0/209 (0%)	0/209 (0%)	188/209 (90%)	CACNA1I,PRKCQ,ITPR2,GNAQ,PLCL2,GNA14,TLR9,KLB,PLCB4,PRKAR2B,CAMK2D,PLCG2,GNAO1,PLCB1,PRKCE,PIK3CD,ADCY8,PLCL1,PRKD1,PRKCB,PRKCA
Thrombopoietin Signaling	3.1	0.154	-2.53	9/65 (14%)	0/65 (0%)	1/65 (2%)	55/65 (85%)	FOS,PRKCQ,PLCG2,PRKCE,PIK3CD,TLR9,KLB,PRKD1,PRKCB,PRKCA
14-3-3-mediated Signaling	3	0.116	-3.357	14/129 (11%)	0/129 (0%)	1/129 (1%)	114/129 (88%)	PRKCQ,PLCL2,MAP3K5,TLR9,KLB,FOS,PLCB4,PLCG2,PLCB1,PRKCE,PIK3CD,PLCL1,PRKD1,PRKCA,PRKCB
Dendritic Cell Maturation	3	0.106	-4.243	18/170 (11%)	0/170 (0%)	0/170 (0%)	152/170 (89%)	HLA-DOA,LEP,HLA-A,LTB,PLCL2,IGHG1,TLR9,KLB,PLCB4,H2-Eb2,LTA,PLCG2,HLA-DMB,PLCB1,HLA-DOB,PIK3CD,PLCL1,CCR7
Cardiac Hypertrophy Signaling	2.99	0.0965	-3.273	19/228 (8%)	0/228 (0%)	3/228 (1%)	206/228 (90%)	MAP2K6,MAP3K6,GNAQ,MAP3K4,PLCL2,GNA14,MAP3K5,TLR9,KLB,RHOH,ADRB3,PLCB4,PRKAR2B,RHOB,PLCG2,GNAO1,PLCB1,PIK3CD,MEF2C,ADCY8,PLCL1,ADRB2
UVA-Induced MAPK Signaling	2.96	0.125	-3.317	11/104 (11%)	0/104 (0%)	2/104 (2%)	91/104 (88%)	PLCL2,TLR9,KLB,FOS,PLCB4,TIPARP,PLCG2,PLCB1,PIK3CD,RPS6KA2,PLCL1,RPS6KC1,PRKCA
Crosstalk between Dendritic Cells and Natural Killer Cells	2.89	0.145	NaN	9/69 (13%)	0/69 (0%)	1/69 (1%)	59/69 (86%)	CSF2RB,CD28,CAMK2D,HLA-A,LTA,LTB,TLR9,FAS,CCR7,IL2RB
Glioblastoma Multiforme Signaling	2.88	0.106	-3.357	15/160 (9%)	0/160 (0%)	2/160 (1%)	143/160 (89%)	ITPR2,CDK6,EGF,PLCL2,TLR9,RHOH,KLB,PLCB4,WNT3A,NF1,RHOB,PLCG2,CDKN1A,PLCB1,LEF1,PIK3CD,PLCL1
Dopamine-DARPP32 Feedback in cAMP Signaling	2.88	0.106	-3.742	16/160 (10%)	0/160 (0%)	1/160 (1%)	143/160 (89%)	PRKCQ,ITPR2,KCNJ16,GNAQ,PLCL2,ATP2A1,PLCB4,PRKAR2B,PLCG2,KCNJ1,PLCB1,PRKCE,ADCY8,PLCL1,PRKD1,PRKCA,PRKCB
Prolactin Signaling	2.84	0.134	-2.714	10/82 (12%)	0/82 (0%)	1/82 (1%)	71/82 (87%)	FYN,FOS,PRKCQ,PLCG2,PRKCE,PIK3CD,TLR9,KLB,PRKD1,PRKCB,PRKCA
GADD45 Signaling	2.83	0.263	NaN	3/19 (16%)	0/19 (0%)	2/19 (11%)	14/19 (74%)	GADD45G,CDKN1A,MAP3K4,CDK1,CCNB1
ErbB4 Signaling	2.79	0.141	-3.162	10/71 (14%)	0/71 (0%)	0/71 (0%)	61/71 (86%)	PRKCQ,PLCG2,NRG4,PRKCE,PIK3CD,TLR9,KLB,PRKD1,PRKCB,PRKCA
Graft-versus-Host Disease Signaling	2.78	0.184	NaN	6/38 (16%)	0/38 (0%)	1/38 (3%)	31/38 (82%)	CD28,HLA-DOA,HLA-A,H2-Eb2,HLA-DMB,HLA-DOB,FAS
LPS-stimulated MAPK Signaling	2.71	0.129	-2.53	10/85 (12%)	0/85 (0%)	1/85 (1%)	74/85 (87%)	MAP2K6,FOS,PRKCQ,PRKCE,PIK3CD,MAP3K5,TLR9,KLB,PRKD1,PRKCB,PRKCA
eNOS Signaling	2.71	0.102	-3.742	17/166 (10%)	0/166 (0%)	0/166 (0%)	149/166 (90%)	KNG1,AQP7,PRKCQ,ITPR2,GNAQ,TLR9,KLB,CCNA2,PRKAR2B,PLCG2,PRKCE,PIK3CD,ADCY8,ESR1,PRKD1,PRKCB,PRKCA
Type II Diabetes Mellitus Signaling	2.7	0.105	-1.941	16/152 (11%)	0/152 (0%)	0/152 (0%)	136/152 (89%)	PPARG,CACNA1I,PRKCQ,SLC27A2,ADIPOQ,MAP3K5,TLR9,KLB,SLC2A4,SH2B2,PRKCE,PIK3CD,PRKD1,ACSL1,PRKCB,PRKCA
VEGF Family Ligand-Receptor Interactions	2.67	0.128	-2.714	10/86 (12%)	0/86 (0%)	1/86 (1%)	75/86 (87%)	FOS,PRKCQ,PLA2G2D,PLCG2,PRKCE,PIK3CD,TLR9,KLB,PRKD1,PRKCB,PRKCA
Semaphorin Signaling in Neurons	2.64	0.157	NaN	5/51 (10%)	0/51 (0%)	3/51 (6%)	43/51 (84%)	PTK2,FYN,SEMA4D,RHOB,PAK6,DPYSL5,RHOH,SEMA7A
Synaptic Long Term Depression	2.63	0.101	-4.123	17/169 (10%)	0/169 (0%)	0/169 (0%)	152/169 (90%)	CACNA1I,PRKCQ,ITPR2,GNAQ,PLCL2,GNA14,PLCB4,PLA2G2D,PLCG2,GNAO1,PLCB1,PRKCE,PNPLA3,PLCL1,PRKD1,PRKCB,PRKCA
Factors Promoting Cardiogenesis in Vertebrates	2.59	0.125	NaN	11/88 (13%)	0/88 (0%)	0/88 (0%)	77/88 (88%)	PRKCQ,PRKCE,MEF2C,LEF1,BMP6,Tcf7,ACVR1C,TCF7L2,PRKD1,PRKCB,PRKCA
Neurotrophin/TRK Signaling	2.57	0.132	-2.121	9/76 (12%)	0/76 (0%)	1/76 (1%)	66/76 (87%)	MAP2K6,FOS,NTRK2,KLK3,NTRK3,PIK3CD,MAP3K5,TLR9,KLB,MAP2K5
UVB-Induced MAPK Signaling	2.51	0.138	-2.333	8/65 (12%)	0/65 (0%)	1/65 (2%)	56/65 (86%)	FOS,PRKCQ,PRKCE,PIK3CD,TLR9,KLB,PRKD1,PRKCB,PRKCA
VDR/RXR Activation	2.48	0.128	NaN	8/78 (10%)	0/78 (0%)	2/78 (3%)	68/78 (87%)	RXRG,SPP1,PRKCQ,NCOA2,CDKN1A,PRKCE,CALB1,PRKD1,PRKCB,PRKCA
Virus Entry via Endocytic Pathways	2.45	0.114	NaN	12/105 (11%)	0/105 (0%)	0/105 (0%)	93/105 (89%)	RAC2,FYN,PRKCQ,HLA-A,PLCG2,PRKCE,PIK3CD,TLR9,KLB,PRKD1,PRKCB,PRKCA
T Helper Cell Differentiation	2.42	0.134	NaN	9/67 (13%)	0/67 (0%)	0/67 (0%)	58/67 (87%)	CD28,HLA-DOA,HLA-A,H2-Eb2,IL21R,HLA-DMB,ICOS,HLA-DOB,CXCR5
Role of Tissue Factor in Cancer	2.41	0.108	NaN	12/120 (10%)	0/120 (0%)	1/120 (1%)	107/120 (89%)	FYN,CTGF,PTK2B,GNAQ,GNA14,TLR9,KLB,BLK,LCK,PLCB1,PIK3CD,RPS6KA2,PRKCA
Macropinocytosis Signaling	2.4	0.125	-3	10/80 (13%)	0/80 (0%)	0/80 (0%)	70/80 (88%)	PRKCQ,PLCG2,EGF,PRKCE,PIK3CD,TLR9,KLB,PRKD1,PRKCB,PRKCA
p53 Signaling	2.38	0.112	1.508	8/107 (7%)	0/107 (0%)	4/107 (4%)	95/107 (89%)	HDAC9,TP53INP1,GADD45G,STAG1,COQ8A,CDKN1A,PIK3CD,TLR9,BIRC5,KLB,FAS,BCL2
Corticotropin Releasing Hormone Signaling	2.38	0.104	-2.496	13/135 (10%)	0/135 (0%)	1/135 (1%)	121/135 (90%)	CACNA1I,FOS,PRKCQ,PRKAR2B,ITPR2,PLCG2,GNAO1,GNAQ,PRKCE,MEF2C,ADCY8,PRKD1,PRKCB,PRKCA
Allograft Rejection Signaling	2.38	0.143	NaN	7/56 (13%)	0/56 (0%)	1/56 (2%)	48/56 (86%)	CD28,HLA-DOA,HLA-A,H2-Eb2,HLA-DMB,HLA-DOB,IGHG1,FAS
Erythropoietin Signaling	2.36	0.123	NaN	9/81 (11%)	0/81 (0%)	1/81 (1%)	71/81 (88%)	FOS,PRKCQ,PLCG2,PRKCE,PIK3CD,TLR9,KLB,PRKD1,PRKCB,PRKCA
IL-3 Signaling	2.33	0.122	-2.53	9/82 (11%)	0/82 (0%)	1/82 (1%)	72/82 (88%)	CSF2RB,FOS,PRKCQ,PRKCE,PIK3CD,TLR9,KLB,PRKD1,PRKCB,PRKCA
CCR3 Signaling in Eosinophils	2.31	0.106	-2.887	12/123 (10%)	0/123 (0%)	1/123 (1%)	110/123 (89%)	PLCB4,PRKCQ,PAK6,PLA2G2D,ITPR2,PRKCE,PLCB1,PIK3CD,TLR9,KLB,PRKD1,PRKCB,PRKCA
Role of JAK1 and JAK3 in Œ≥c Cytokine Signaling	2.3	0.129	NaN	9/70 (13%)	0/70 (0%)	0/70 (0%)	61/70 (87%)	BLNK,PTK2B,SYK,IL21R,SH2B2,PIK3CD,TLR9,KLB,IL2RB
IL-4 Signaling	2.29	0.12	NaN	10/83 (12%)	0/83 (0%)	0/83 (0%)	73/83 (88%)	HLA-DOA,HLA-A,H2-Eb2,HLA-DMB,HLA-DOB,NR3C2,PIK3CD,TLR9,KLB,FCER2
Tryptophan Degradation III (Eukaryotic)	2.28	0.2	-2.236	5/25 (20%)	0/25 (0%)	0/25 (0%)	20/25 (80%)	CDYL,HADHB,KYNU,HADH,HADHA
Breast Cancer Regulation by Stathmin1	2.27	0.0909	NaN	17/198 (9%)	0/198 (0%)	1/198 (1%)	180/198 (91%)	PRKCQ,CAMK1D,ITPR2,GNAQ,TLR9,KLB,CDK1,PLCB4,PRKAR2B,CAMK2D,CDKN1A,PLCB1,PRKCE,PIK3CD,ADCY8,PRKD1,PRKCB,PRKCA
Production of Nitric Oxide and Reactive Oxygen Species in Macrophages	2.27	0.0929	-2.668	14/183 (8%)	0/183 (0%)	3/183 (2%)	166/183 (91%)	PPARA,PRKCQ,MAP3K6,MAP3K4,MAP3K5,TLR9,KLB,RHOH,FOS,RHOB,PLCG2,PRKCE,SERPINA1,PIK3CD,PRKD1,PRKCB,PRKCA
Glutaryl-CoA Degradation	2.26	0.25	-2	4/16 (25%)	0/16 (0%)	0/16 (0%)	12/16 (75%)	CDYL,HADHB,HADH,HADHA
Superpathway of Geranylgeranyldiphosphate Biosynthesis I (via Mevalonate)	2.26	0.25	-1	3/16 (19%)	0/16 (0%)	1/16 (6%)	12/16 (75%)	COX10,HADHB,HMGCS2,HADHA
D-myo-inositol-5-phosphate Metabolism	2.25	0.0974	-3.357	14/154 (9%)	0/154 (0%)	1/154 (1%)	139/154 (90%)	PTPN7,PPP1R1A,EPHX2,PTPRM,PTPRC,CA3,ITPK1,PLCB4,PPP1R16B,DUSP1,PLCG2,PPM1H,PLCB1,PIP4K2A,RNGTT
Biotin-carboxyl Carrier Protein Assembly	2.2	0.667	NaN	2/3 (67%)	0/3 (0%)	0/3 (0%)	1/3 (33%)	ACACB,ACACA
Neuregulin Signaling	2.18	0.116	-3.162	9/86 (10%)	0/86 (0%)	1/86 (1%)	76/86 (88%)	PRKCQ,PLCG2,NRG4,EGF,PRKCE,ERRFI1,TMEFF2,PRKD1,PRKCB,PRKCA
Actin Cytoskeleton Signaling	2.18	0.0872	-2.5	17/218 (8%)	0/218 (0%)	2/218 (1%)	199/218 (91%)	KNG1,VAV2,RAC2,MYH6,PAK6,DIAPH3,TRIO,EGF,TLR9,KLB,PTK2,DOCK1,WAS,VAV3,PIK3CD,VAV1,PIP4K2A,ARHGAP24,IQGAP3
Adipogenesis pathway	2.11	0.1	NaN	12/130 (9%)	0/130 (0%)	1/130 (1%)	117/130 (90%)	PPARG,HDAC9,PLIN1,LEP,HDAC4,CEBPD,FBXW7,SLC2A4,ZNF423,EBF1,AGPAT2,FABP4,RPS6KC1
IL-8 Signaling	2.11	0.0895	-3.153	15/190 (8%)	0/190 (0%)	2/190 (1%)	173/190 (91%)	RAC2,PRKCQ,PTK2B,EGF,TLR9,KLB,RHOH,BCL2,PTK2,FOS,RHOB,PRKCE,PIK3CD,PRKD1,PRKCB,CR2,PRKCA
Cell Cycle: G2/M DNA Damage Checkpoint Regulation	2.09	0.14	2.646	6/50 (12%)	0/50 (0%)	1/50 (2%)	43/50 (86%)	CDKN1A,TOP2A,CCNB2,PLK1,BTRC,CDK1,CCNB1
Antigen Presentation Pathway	2.06	0.179	NaN	5/28 (18%)	0/28 (0%)	0/28 (0%)	23/28 (82%)	HLA-DOA,HLA-A,HLA-DMB,CIITA,HLA-DOB
Mechanisms of Viral Exit from Host Cells	2.05	0.154	NaN	6/39 (15%)	0/39 (0%)	0/39 (0%)	33/39 (85%)	PRKCQ,PRKCE,LMNB1,PRKD1,PRKCB,PRKCA
Ketogenesis	2.02	0.3	NaN	2/10 (20%)	0/10 (0%)	1/10 (10%)	7/10 (70%)	HADHB,HMGCS2,HADHA
Mitotic Roles of Polo-Like Kinase	2.02	0.125	-2.646	8/64 (13%)	0/64 (0%)	0/64 (0%)	56/64 (88%)	KIF23,CDC20,PRC1,CCNB2,PLK1,CDK1,KIF11,CCNB1
ERK5 Signaling	2.02	0.125	-1.414	6/64 (9%)	0/64 (0%)	2/64 (3%)	56/64 (88%)	FOS,SGK1,GNAQ,EGF,MEF2C,RPS6KA2,MAP2K5,RPS6KC1
Pyridoxal 5'-phosphate Salvage Pathway	2.02	0.125	-1.414	6/64 (9%)	0/64 (0%)	2/64 (3%)	56/64 (88%)	MAP2K6,PRKCQ,MAP3K6,SGK1,CDK6,PRKCE,PLK1,CDK1
IL-2 Signaling	2.02	0.125	-2.121	7/64 (11%)	0/64 (0%)	1/64 (2%)	56/64 (88%)	FOS,LCK,PTK2B,SYK,PIK3CD,TLR9,KLB,IL2RB
Salvage Pathways of Pyrimidine Ribonucleotides	2.01	0.11	-1.897	8/91 (9%)	0/91 (0%)	2/91 (2%)	81/91 (89%)	MAP2K6,PRKCQ,MAP3K6,SGK1,CDK6,PRKCE,PLK1,PCK1,CDK1,AICDA
CD27 Signaling in Lymphocytes	2	0.135	-1.134	5/52 (10%)	0/52 (0%)	2/52 (4%)	45/52 (87%)	MAP2K6,FOS,MAP3K6,MAP3K4,MAP3K5,CD27,MAP2K5
fMLP Signaling in Neutrophils	1.99	0.1	-3.464	12/120 (10%)	0/120 (0%)	0/120 (0%)	108/120 (90%)	PLCB4,PRKCQ,ITPR2,WAS,PRKCE,PLCB1,PIK3CD,TLR9,KLB,PRKD1,PRKCB,PRKCA
Cyclins and Cell Cycle Regulation	1.99	0.115	-2.236	8/78 (10%)	0/78 (0%)	1/78 (1%)	69/78 (88%)	HDAC9,CCNA2,HDAC4,CDKN1A,CDK6,CCNB2,BTRC,CDK1,CCNB1
AMPK Signaling	1.98	0.0849	-1.807	16/212 (8%)	0/212 (0%)	2/212 (1%)	194/212 (92%)	LEP,ACACB,PFKFB1,ADIPOQ,TLR9,SLC2A4,KLB,ADRB3,GYS2,CCNA2,PRKAR2B,FASN,CDKN1A,CPT2,RPTOR,ACACA,PIK3CD,ADRB2
FcŒ≥RIIB Signaling in B Lymphocytes	1.96	0.114	-2.828	9/79 (11%)	0/79 (0%)	0/79 (0%)	70/79 (89%)	CACNA1I,BLNK,CD79B,PLCG2,SYK,CD79A,PIK3CD,TLR9,KLB
Branched-chain Œ±-keto acid Dehydrogenase Complex	1.91	0.5	NaN	2/4 (50%)	0/4 (0%)	0/4 (0%)	2/4 (50%)	BCKDHA,BCKDHB
Glycerol-3-phosphate Shuttle	1.91	0.5	NaN	2/4 (50%)	0/4 (0%)	0/4 (0%)	2/4 (50%)	GPD1,GPD2
Acetate Conversion to Acetyl-CoA	1.91	0.5	NaN	2/4 (50%)	0/4 (0%)	0/4 (0%)	2/4 (50%)	ACSS2,ACSL1
Cellular Effects of Sildenafil (Viagra)	1.88	0.0968	NaN	11/124 (9%)	0/124 (0%)	1/124 (1%)	112/124 (90%)	MYH6,PLCB4,PRKAR2B,PDE3B,ITPR2,PLCG2,PDE3A,PLCB1,PLCL2,PDE1A,ADCY8,PLCL1
LXR/RXR Activation	1.87	0.1	-1.633	11/110 (10%)	0/110 (0%)	0/110 (0%)	99/110 (90%)	KNG1,RXRG,SCD,MLXIPL,FASN,ACACA,SERPINA1,ABCG1,GC,A1BG,HADH
Epithelial Adherens Junction Signaling	1.86	0.0929	NaN	12/140 (9%)	0/140 (0%)	1/140 (1%)	127/140 (91%)	VAV2,MYH6,MAGI1,SORBS1,WAS,FER,EGF,LEF1,PARD3,ACVR1C,Tcf7,PTPRM,TCF7L2
Melanocyte Development and Pigmentation Signaling	1.86	0.104	-3	10/96 (10%)	0/96 (0%)	0/96 (0%)	86/96 (90%)	PRKAR2B,PLCG2,SH2B2,PIK3CD,RPS6KA2,ADCY8,TLR9,KLB,RPS6KC1,BCL2
UVC-Induced MAPK Signaling	1.85	0.14	-1.633	5/43 (12%)	0/43 (0%)	1/43 (2%)	37/43 (86%)	FOS,PRKCQ,PRKCE,PRKD1,PRKCB,PRKCA
G Protein Signaling Mediated by Tubby	1.81	0.156	NaN	5/32 (16%)	0/32 (0%)	0/32 (0%)	27/32 (84%)	PLCB4,LCK,PLCG2,GNAQ,PLCB1
G Beta Gamma Signaling	1.81	0.0982	-3.317	11/112 (10%)	0/112 (0%)	0/112 (0%)	101/112 (90%)	CACNA1I,PRKCQ,PRKAR2B,PLCG2,GNAO1,GNAQ,PRKCE,GNA14,PRKD1,PRKCB,PRKCA
NF-Œ∫B Signaling	1.81	0.0867	-3.873	15/173 (9%)	0/173 (0%)	0/173 (0%)	158/173 (91%)	MAP2K6,PRKCQ,EGF,TLR9,KLB,LCK,NTRK2,NTRK3,CARD11,LTA,PLCG2,TLR1,BTRC,PIK3CD,PRKCB
Stearate Biosynthesis I (Animals)	1.8	0.136	-2.449	6/44 (14%)	0/44 (0%)	0/44 (0%)	38/44 (86%)	SLC27A2,CYP2E1,FASN,CYP4A11,ACSL1,ELOVL6
Mevalonate Pathway I	1.79	0.25	NaN	2/12 (17%)	0/12 (0%)	1/12 (8%)	9/12 (75%)	HADHB,HMGCS2,HADHA
Pregnenolone Biosynthesis	1.79	0.25	NaN	3/12 (25%)	0/12 (0%)	0/12 (0%)	9/12 (75%)	CYP2E1,CYP4A11,MICAL3
Role of Pattern Recognition Receptors in Recognition of Bacteria and Viruses	1.78	0.0938	-3.162	12/128 (9%)	0/128 (0%)	0/128 (0%)	116/128 (91%)	PRKCQ,PLCG2,LTA,SYK,TLR1,PRKCE,PIK3CD,TLR9,KLB,PRKD1,PRKCB,PRKCA
nNOS Signaling in Neurons	1.76	0.133	NaN	6/45 (13%)	0/45 (0%)	0/45 (0%)	39/45 (87%)	PRKCQ,CAPN11,PRKCE,PRKD1,PRKCB,PRKCA
Phospholipases	1.75	0.121	-2.646	7/58 (12%)	0/58 (0%)	0/58 (0%)	51/58 (88%)	PLCB4,PLA2G2D,PLCG2,PLCB1,PNPLA3,PLCL2,PLCL1
FXR/RXR Activation	1.73	0.0957	NaN	11/115 (10%)	0/115 (0%)	0/115 (0%)	104/115 (90%)	PPARG,PPARA,KNG1,MLXIPL,SLC10A2,FASN,FBP1,SERPINA1,SLC22A7,GC,A1BG
Ephrin B Signaling	1.73	0.111	-2.828	8/72 (11%)	0/72 (0%)	0/72 (0%)	64/72 (89%)	VAV2,PTK2,RAC2,VAV3,GNAO1,GNAQ,VAV1,GNA14
Glycogen Biosynthesis II (from UDP-D-Glucose)	1.7	0.4	NaN	2/5 (40%)	0/5 (0%)	0/5 (0%)	3/5 (60%)	GBE1,GYS2
TCA Cycle II (Eukaryotic)	1.69	0.174	-2	4/23 (17%)	0/23 (0%)	0/23 (0%)	19/23 (83%)	SUCLA2,CS,ACO2,IDH3A
Antioxidant Action of Vitamin C	1.69	0.098	2.828	10/102 (10%)	0/102 (0%)	0/102 (0%)	92/102 (90%)	SLC2A5,CSF2RB,PLCB4,PLA2G2D,PLCG2,PLCB1,PNPLA3,PLCL2,PLCL1,SLC2A4
Germ Cell-Sertoli Cell Junction Signaling	1.65	0.0848	NaN	11/165 (7%)	0/165 (0%)	3/165 (2%)	151/165 (92%)	MAP2K6,RAC2,MAP3K6,PAK6,MAP3K4,MAP3K5,TLR9,RHOH,KLB,PTK2,RHOB,SORBS1,FER,PIK3CD
Apoptosis Signaling	1.64	0.101	1	8/89 (9%)	0/89 (0%)	1/89 (1%)	80/89 (90%)	PRKCQ,CAPN11,PLCG2,PRKCE,MAP3K5,CDK1,FAS,BCL2,PRKCA
Gluconeogenesis I	1.63	0.167	-2	4/24 (17%)	0/24 (0%)	0/24 (0%)	20/24 (83%)	ENO1,ME3,FBP1,ME1
Xenobiotic Metabolism Signaling	1.61	0.0752	NaN	18/266 (7%)	0/266 (0%)	2/266 (1%)	246/266 (92%)	MAP2K6,HDAC4,PRKCQ,MAP3K6,CAMK1D,GRIP1,MAP3K4,MAP3K5,TLR9,KLB,CAMK2D,UST,PRKCE,CHST11,PIK3CD,FMO4,PRKD1,MAP2K5,PRKCB,PRKCA
Isoleucine Degradation I	1.6	0.214	NaN	3/14 (21%)	0/14 (0%)	0/14 (0%)	11/14 (79%)	BCAT1,HADHB,HADHA
Hepatic Cholestasis	1.59	0.0855	NaN	13/152 (9%)	0/152 (0%)	0/152 (0%)	139/152 (91%)	PPARA,PRKCQ,PRKAR2B,SLC10A2,LTA,PRKCE,MAP3K4,SLC22A7,ADCY8,ESR1,PRKD1,PRKCB,PRKCA
Wnt/Œ≤-catenin Signaling	1.59	0.0833	-0.277	14/168 (8%)	0/168 (0%)	0/168 (0%)	154/168 (92%)	SFRP4,SFRP2,GNAQ,UBD,WNT3A,SOX6,GNAO1,LEF1,MAP4K1,BTRC,Tcf7,ACVR1C,TCF7L2,SOX5
Non-Small Cell Lung Cancer Signaling	1.57	0.104	-2.449	8/77 (10%)	0/77 (0%)	0/77 (0%)	69/77 (90%)	RXRG,ITPR2,CDK6,EGF,PIK3CD,TLR9,KLB,PRKCA
Wnt/Ca+ pathway	1.57	0.111	-2.646	7/63 (11%)	0/63 (0%)	0/63 (0%)	56/63 (89%)	PLCB4,PLCG2,PLCB1,PLCL2,ROR1,PLCL1,PRKCA
Acute Myeloid Leukemia Signaling	1.56	0.0978	-2.333	9/92 (10%)	0/92 (0%)	0/92 (0%)	83/92 (90%)	MAP2K6,CSF2RB,LEF1,PIK3CD,TLR9,KLB,Tcf7,TCF7L2,MAP2K5
cAMP-mediated signaling	1.56	0.0776	-2.183	14/219 (6%)	0/219 (0%)	3/219 (1%)	202/219 (92%)	CAMK1D,PTGER3,PDE10A,PDE3A,RGS7,RAPGEF4,PDE1A,ADRB3,PRKAR2B,CAMK2D,PDE3B,DUSP1,GNAO1,PTH1R,S1PR1,ADCY8,ADRB2
Insulin Receptor Signaling	1.55	0.087	-2.111	11/138 (8%)	0/138 (0%)	1/138 (1%)	126/138 (91%)	FYN,PRKAR2B,PDE3B,SGK1,SH2B2,RPTOR,PIK3CD,TLR9,ACLY,KLB,SLC2A4,GYS2
Relaxin Signaling	1.55	0.0844	-1.633	12/154 (8%)	0/154 (0%)	1/154 (1%)	141/154 (92%)	PDE10A,PDE3A,GNAQ,GNA14,PDE1A,TLR9,KLB,FOS,PRKAR2B,PDE3B,GNAO1,PIK3CD,ADCY8
CD40 Signaling	1.54	0.103	-1.89	7/78 (9%)	0/78 (0%)	1/78 (1%)	70/78 (90%)	MAP2K6,FOS,LTA,PIK3CD,TLR9,KLB,MAP2K5,FCER2
Glycerol Degradation I	1.54	0.333	NaN	2/6 (33%)	0/6 (0%)	0/6 (0%)	4/6 (67%)	GPD1,GPD2
Acetyl-CoA Biosynthesis I (Pyruvate Dehydrogenase Complex)	1.54	0.333	NaN	2/6 (33%)	0/6 (0%)	0/6 (0%)	4/6 (67%)	DLAT,PDHB
Osteoarthritis Pathway	1.53	0.0784	-1.291	13/204 (6%)	0/204 (0%)	3/204 (1%)	188/204 (92%)	SIK3,PPARG,SPP1,HDAC4,LEP,DDIT4,ADIPOQ,GREM1,WNT3A,S100A9,PTH1R,ANKH,LEF1,MEF2C,Tcf7,TCF7L2
Histidine Degradation VI	1.52	0.2	NaN	3/15 (20%)	0/15 (0%)	0/15 (0%)	12/15 (80%)	CYP2E1,CYP4A11,MICAL3
Estrogen-mediated S-phase Entry	1.51	0.154	-2	3/26 (12%)	0/26 (0%)	1/26 (4%)	22/26 (85%)	CCNA2,CDKN1A,ESR1,CDK1
Human Embryonic Stem Cell Pluripotency	1.49	0.0851	NaN	11/141 (8%)	0/141 (0%)	1/141 (1%)	129/141 (91%)	WNT3A,NTRK2,KLK3,NTRK3,S1PR1,LEF1,PIK3CD,TLR9,BMP6,KLB,Tcf7,TCF7L2
Huntington's Disease Signaling	1.49	0.075	-3.357	17/240 (7%)	0/240 (0%)	1/240 (0%)	222/240 (93%)	HDAC9,HDAC4,PRKCQ,CAPN11,SGK1,GNAQ,EGF,GNA14,TLR9,KLB,UBD,PLCB4,PLCB1,PRKCE,PIK3CD,PRKD1,PRKCB,PRKCA
mTOR Signaling	1.47	0.0785	-3.207	13/191 (7%)	0/191 (0%)	2/191 (1%)	176/191 (92%)	MAPKAP1,PRKCQ,DDIT4,TLR9,KLB,RHOH,RHOB,RPTOR,PRKCE,PIK3CD,RPS6KA2,PRKD1,PRKCB,RPS6KC1,PRKCA
D-myo-inositol (1,4,5)-Trisphosphate Biosynthesis	1.46	0.148	-2	4/27 (15%)	0/27 (0%)	0/27 (0%)	23/27 (85%)	PLCB4,PLCG2,PLCB1,PIP4K2A
IL-12 Signaling and Production in Macrophages	1.43	0.0859	NaN	10/128 (8%)	0/128 (0%)	1/128 (1%)	117/128 (91%)	PPARG,FOS,PRKCQ,PRKCE,SERPINA1,PIK3CD,TLR9,KLB,PRKD1,PRKCB,PRKCA
Role of Osteoblasts, Osteoclasts and Chondrocytes in Rheumatoid Arthritis	1.43	0.0749	NaN	15/227 (7%)	0/227 (0%)	2/227 (1%)	210/227 (93%)	MAP2K6,SFRP4,SPP1,SFRP2,PTK2B,MAP3K5,TLR9,KLB,BCL2,FOS,WNT3A,LEF1,PIK3CD,SOST,BMP6,Tcf7,TCF7L2
Signaling by Rho Family GTPases	1.41	0.0735	-2.138	15/245 (6%)	0/245 (0%)	3/245 (1%)	227/245 (93%)	PTK2B,PAK6,DIAPH3,GNAQ,GNA14,TLR9,SEPT1,KLB,RHOH,PTK2,FOS,RHOB,WAS,GNAO1,PIK3CD,PARD3,SEPT6,PIP4K2A
Integrin Signaling	1.41	0.0758	-2.5	14/211 (7%)	0/211 (0%)	2/211 (1%)	195/211 (92%)	RAC2,FYN,ARHGAP26,CAPN11,PAK6,ASAP1,TLR9,KLB,RHOH,PTK2,DOCK1,RHOB,ITGA9,WAS,PLCG2,PIK3CD
EGF Signaling	1.41	0.103	-1.89	6/68 (9%)	0/68 (0%)	1/68 (1%)	61/68 (90%)	FOS,ITPR2,EGF,PIK3CD,TLR9,KLB,PRKCA
Glioma Invasiveness Signaling	1.38	0.101	-1.89	6/69 (9%)	0/69 (0%)	1/69 (1%)	62/69 (90%)	PTK2,RHOB,HMMR,PIK3CD,TLR9,KLB,RHOH
Regulation of Cellular Mechanics by Calpain Protease	1.38	0.109	-0.447	6/55 (11%)	0/55 (0%)	0/55 (0%)	49/55 (89%)	PTK2,CCNA2,CAPN11,CDK6,EGF,CDK1
Mitochondrial L-carnitine Shuttle Pathway	1.38	0.176	NaN	3/17 (18%)	0/17 (0%)	0/17 (0%)	14/17 (82%)	SLC27A2,CPT2,ACSL1
RANK Signaling in Osteoclasts	1.36	0.09	-1.667	7/100 (7%)	0/100 (0%)	2/100 (2%)	91/100 (91%)	MAP2K6,FOS,MAP3K6,PTK2B,PIK3CD,MAP3K4,MAP3K5,TLR9,KLB
VEGF Signaling	1.36	0.09	-1.667	9/100 (9%)	0/100 (0%)	0/100 (0%)	91/100 (91%)	PTK2,PTK2B,PLCG2,PIK3CD,TLR9,KLB,PRKCB,BCL2,PRKCA
Neuroinflammation Signaling Pathway	1.34	0.0702	-3.13	18/285 (6%)	0/285 (0%)	2/285 (1%)	265/285 (93%)	HLA-DOA,KLK3,HLA-A,TLR9,KLB,BIRC5,FAS,BCL2,Tlr12,FOS,PLA2G2D,H2-Eb2,PLCG2,SYK,HLA-DMB,TLR1,HLA-DOB,PIK3CD,CALB1,ACVR1C
Androgen Signaling	1.33	0.0827	-2.121	11/133 (8%)	0/133 (0%)	0/133 (0%)	122/133 (92%)	CACNA1I,PRKCQ,PRKAR2B,NCOA2,GNAO1,GNAQ,PRKCE,GNA14,PRKD1,PRKCB,PRKCA
Acetyl-CoA Biosynthesis III (from Citrate)	1.33	1	NaN	1/1 (100%)	0/1 (0%)	0/1 (0%)	0/1 (0%)	ACLY
4-hydroxybenzoate Biosynthesis	1.33	1	NaN	0/1 (0%)	0/1 (0%)	1/1 (100%)	0/1 (0%)	TAT
4-hydroxyphenylpyruvate Biosynthesis	1.33	1	NaN	0/1 (0%)	0/1 (0%)	1/1 (100%)	0/1 (0%)	TAT
3-phosphoinositide Degradation	1.32	0.08	-2.887	11/150 (7%)	0/150 (0%)	1/150 (1%)	138/150 (92%)	PTPRC,CA3,ITPK1,PTPN7,INPP4B,PPP1R16B,PPP1R1A,DUSP1,EPHX2,PPM1H,RNGTT,PTPRM
Methylglyoxal Degradation III	1.31	0.167	NaN	3/18 (17%)	0/18 (0%)	0/18 (0%)	15/18 (83%)	AKR1C1/AKR1C2,CYP2E1,CYP4A11
NGF Signaling	1.31	0.0847	-2.53	9/118 (8%)	0/118 (0%)	1/118 (1%)	108/118 (92%)	MAP3K6,PLCG2,TRIO,PIK3CD,MAP3K4,RPS6KA2,MAP3K5,TLR9,KLB,RPS6KC1
Role of IL-17A in Psoriasis	1.3	0.25	NaN	1/8 (13%)	0/8 (0%)	1/8 (13%)	6/8 (75%)	S100A9,CXCL6
Ketolysis	1.3	0.25	NaN	2/8 (25%)	0/8 (0%)	0/8 (0%)	6/8 (75%)	HADHB,HADHA
RAR Activation	1.27	0.0753	NaN	12/186 (6%)	0/186 (0%)	2/186 (1%)	172/186 (92%)	FOS,RXRG,CSF2RB,PRKCQ,PRKAR2B,DUSP1,RDH16,PRKCE,PIK3CD,MAP3K5,ADCY8,PRKD1,PRKCB,PRKCA
D-myo-inositol (1,4,5,6)-Tetrakisphosphate Biosynthesis	1.27	0.0809	-2.714	10/136 (7%)	0/136 (0%)	1/136 (1%)	125/136 (92%)	PTPRC,CA3,ITPK1,PTPN7,PPP1R16B,PPP1R1A,DUSP1,EPHX2,PPM1H,RNGTT,PTPRM
D-myo-inositol (3,4,5,6)-tetrakisphosphate Biosynthesis	1.27	0.0809	-2.714	10/136 (7%)	0/136 (0%)	1/136 (1%)	125/136 (92%)	PTPRC,CA3,ITPK1,PTPN7,PPP1R16B,PPP1R1A,DUSP1,EPHX2,PPM1H,RNGTT,PTPRM
DNA damage-induced 14-3-3œÉ Signaling	1.25	0.158	NaN	3/19 (16%)	0/19 (0%)	0/19 (0%)	16/19 (84%)	CCNB2,CDK1,CCNB1
IL-15 Signaling	1.22	0.0933	NaN	7/75 (9%)	0/75 (0%)	0/75 (0%)	68/75 (91%)	PTK2,LCK,SYK,PIK3CD,TLR9,KLB,IL2RB
Leucine Degradation I	1.2	0.222	NaN	2/9 (22%)	0/9 (0%)	0/9 (0%)	7/9 (78%)	BCAT1,ACADM
Colorectal Cancer Metastasis Signaling	1.19	0.0697	-3.153	15/244 (6%)	0/244 (0%)	2/244 (1%)	227/244 (93%)	PTGER3,EGF,TLR9,KLB,RHOH,BIRC5,Tlr12,FOS,WNT3A,PRKAR2B,RHOB,TLR1,LEF1,PIK3CD,ADCY8,Tcf7,TCF7L2
Hereditary Breast Cancer Signaling	1.18	0.078	NaN	9/141 (6%)	0/141 (0%)	2/141 (1%)	130/141 (92%)	UBD,HDAC9,HDAC4,GADD45G,CDKN1A,CDK6,PIK3CD,TLR9,KLB,CDK1,CCNB1
Glucocorticoid Receptor Signaling	1.16	0.066	NaN	14/318 (4%)	0/318 (0%)	7/318 (2%)	297/318 (93%)	CD247,CD3E,POU2F2,SGK1,TAT,PCK1,TLR9,KLB,CD3D,TSC22D3,BCL2,CD3G,FOS,NCOA2,DUSP1,CDKN1A,NR3C2,TAF3,PIK3CD,ESR1,ADRB2
p38 MAPK Signaling	1.09	0.0796	-1.89	7/113 (6%)	0/113 (0%)	2/113 (2%)	104/113 (92%)	MAP2K6,PLA2G2D,DUSP1,MEF2C,MAP4K1,RPS6KA2,MAP3K5,FAS,RPS6KC1
Rac Signaling	1.05	0.0783	-2.121	8/115 (7%)	0/115 (0%)	1/115 (1%)	106/115 (92%)	PTK2,PTK2B,PAK6,PIK3CD,TLR9,PARD3,PIP4K2A,KLB,IQGAP3
GŒ±12/13 Signaling	1.05	0.0758	-3.162	10/132 (8%)	0/132 (0%)	0/132 (0%)	122/132 (92%)	VAV2,PTK2,PTK2B,VAV3,MEF2C,VAV1,PIK3CD,MAP3K5,TLR9,KLB
Asparagine Degradation I	1.04	0.5	NaN	1/2 (50%)	0/2 (0%)	0/2 (0%)	1/2 (50%)	ASPG
All-trans-decaprenyl Diphosphate Biosynthesis	1.04	0.5	NaN	1/2 (50%)	0/2 (0%)	0/2 (0%)	1/2 (50%)	PDSS2
Choline Degradation I	1.04	0.5	NaN	1/2 (50%)	0/2 (0%)	0/2 (0%)	1/2 (50%)	CHDH
Palmitate Biosynthesis I (Animals)	1.04	0.5	NaN	1/2 (50%)	0/2 (0%)	0/2 (0%)	1/2 (50%)	FASN
Fatty Acid Biosynthesis Initiation II	1.04	0.5	NaN	1/2 (50%)	0/2 (0%)	0/2 (0%)	1/2 (50%)	FASN
SAPK/JNK Signaling	1.02	0.08	-2.828	8/100 (8%)	0/100 (0%)	0/100 (0%)	92/100 (92%)	RAC2,LCK,MAP4K1,PIK3CD,MAP3K4,MAP3K5,TLR9,KLB
Aryl Hydrocarbon Receptor Signaling	1.02	0.0746	-1.897	7/134 (5%)	0/134 (0%)	3/134 (2%)	124/134 (93%)	RXRG,CCNA2,FOS,NCOA2,NFIA,POLA1,CDKN1A,CDK6,ESR1,FAS
Cell Cycle Control of Chromosomal Replication	1	0.0943	NaN	5/53 (9%)	0/53 (0%)	0/53 (0%)	48/53 (91%)	POLA1,CDK6,TOP2A,CDK14,CDK1
Small Cell Lung Cancer Signaling	0.994	0.0824	-2.449	7/85 (8%)	0/85 (0%)	0/85 (0%)	78/85 (92%)	PTK2,RXRG,CDK6,PIK3CD,TLR9,KLB,BCL2
TGF-Œ≤ Signaling	0.994	0.0824	-1.342	6/85 (7%)	0/85 (0%)	1/85 (1%)	78/85 (92%)	MAP2K6,ZNF423,RUNX3,FOS,MAP4K1,ACVR1C,BCL2
Role of MAPK Signaling in the Pathogenesis of Influenza	0.992	0.087	NaN	6/69 (9%)	0/69 (0%)	0/69 (0%)	63/69 (91%)	MAP2K6,PLA2G2D,PNPLA3,MAP3K5,BCL2,PRKCA
MSP-RON Signaling Pathway	0.992	0.087	NaN	6/69 (9%)	0/69 (0%)	0/69 (0%)	63/69 (91%)	CSF2RB,KLK3,PIK3CD,RPS6KA2,TLR9,KLB
RhoGDI Signaling	0.984	0.0702	0.707	10/171 (6%)	0/171 (0%)	2/171 (1%)	159/171 (93%)	ARHGAP6,RHOB,PAK6,GNAO1,GNAQ,GRIP1,GNA14,PIP4K2A,ESR1,RHOH,ARHGDIB,PRKCA
PEDF Signaling	0.974	0.0814	-1.134	6/86 (7%)	0/86 (0%)	1/86 (1%)	79/86 (92%)	PPARG,PIK3CD,TLR9,KLB,FAS,TCF7L2,BCL2
Ephrin Receptor Signaling	0.971	0.0698	-2.333	11/172 (6%)	0/172 (0%)	1/172 (1%)	160/172 (93%)	PTK2,RAC2,FYN,PAK6,SORBS1,WAS,EFNA5,GNAO1,GNAQ,EGF,EPHA4,GNA14
Nicotine Degradation II	0.949	0.0909	-1.342	4/55 (7%)	0/55 (0%)	1/55 (2%)	50/55 (91%)	LARGE1,Cyp2c40 (includes others),CYP2E1,CSGALNACT1,FMO4
tRNA Splicing	0.941	0.1	-2	4/40 (10%)	0/40 (0%)	0/40 (0%)	36/40 (90%)	PDE10A,PDE3B,PDE3A,PDE1A
Mouse Embryonic Stem Cell Pluripotency	0.932	0.0762	-2.121	7/105 (7%)	0/105 (0%)	1/105 (1%)	97/105 (92%)	ID1,WNT3A,LEF1,PIK3CD,TLR9,KLB,Tcf7,TCF7L2
Toll-like Receptor Signaling	0.926	0.0833	NaN	5/72 (7%)	0/72 (0%)	1/72 (1%)	66/72 (92%)	MAP2K6,PPARA,UBD,FOS,TLR1,TLR9
Fatty Acid Activation	0.919	0.154	NaN	2/13 (15%)	0/13 (0%)	0/13 (0%)	11/13 (85%)	SLC27A2,ACSL1
GM-CSF Signaling	0.905	0.0822	-2.449	6/73 (8%)	0/73 (0%)	0/73 (0%)	67/73 (92%)	CSF2RB,CAMK2D,PIK3CD,TLR9,KLB,PRKCB
Telomerase Signaling	0.898	0.0748	-2.236	7/107 (7%)	0/107 (0%)	1/107 (1%)	99/107 (93%)	HDAC9,HDAC4,CDKN1A,EGF,PIK3CD,TLR9,KLB,IL2RB
IL-1 Signaling	0.898	0.0778	-1.89	6/90 (7%)	0/90 (0%)	1/90 (1%)	83/90 (92%)	MAP2K6,FOS,PRKAR2B,GNAO1,GNAQ,GNA14,ADCY8
PDGF Signaling	0.898	0.0778	-1.89	6/90 (7%)	0/90 (0%)	1/90 (1%)	83/90 (92%)	FOS,PLCG2,PIK3CD,TLR9,KLB,PRKCB,PRKCA
Ovarian Cancer Signaling	0.896	0.0704	-2.236	10/142 (7%)	0/142 (0%)	0/142 (0%)	132/142 (93%)	WNT3A,PRKAR2B,EGF,LEF1,PIK3CD,TLR9,KLB,Tcf7,TCF7L2,BCL2
Acetone Degradation I (to Methylglyoxal)	0.889	0.111	NaN	3/27 (11%)	0/27 (0%)	0/27 (0%)	24/27 (89%)	Cyp2c40 (includes others),CYP2E1,CYP4A11
Superpathway of Cholesterol Biosynthesis	0.889	0.111	NaN	2/27 (7%)	0/27 (0%)	1/27 (4%)	24/27 (89%)	HADHB,HMGCS2,HADHA
Ceramide Signaling	0.88	0.0769	1.89	5/91 (5%)	0/91 (0%)	2/91 (2%)	84/91 (92%)	FOS,S1PR1,PIK3CD,TLR9,KLB,BCL2,KSR1
Thyronamine and Iodothyronamine Metabolism	0.875	0.333	NaN	1/3 (33%)	0/3 (0%)	0/3 (0%)	2/3 (67%)	DIO2
Methionine Salvage II (Mammalian)	0.875	0.333	NaN	1/3 (33%)	0/3 (0%)	0/3 (0%)	2/3 (67%)	BHMT
Thyroid Hormone Metabolism I (via Deiodination)	0.875	0.333	NaN	1/3 (33%)	0/3 (0%)	0/3 (0%)	2/3 (67%)	DIO2
1D-myo-inositol Hexakisphosphate Biosynthesis V (from Ins(1,3,4)P3)	0.875	0.333	NaN	1/3 (33%)	0/3 (0%)	0/3 (0%)	2/3 (67%)	ITPK1
HMGB1 Signaling	0.872	0.0714	-1.667	7/126 (6%)	0/126 (0%)	2/126 (2%)	117/126 (93%)	MAP2K6,FOS,RHOB,LTA,PIK3CD,TLR9,KLB,RHOH,MAP2K5
Phenylalanine Degradation IV (Mammalian, via Side Chain)	0.865	0.143	NaN	2/14 (14%)	0/14 (0%)	0/14 (0%)	12/14 (86%)	SLC27A2,ACSF3
GDNF Family Ligand-Receptor Interactions	0.864	0.08	-1.342	5/75 (7%)	0/75 (0%)	1/75 (1%)	69/75 (92%)	FOS,ITPR2,PLCG2,PIK3CD,TLR9,KLB
Reelin Signaling in Neurons	0.862	0.0761	NaN	7/92 (8%)	0/92 (0%)	0/92 (0%)	85/92 (92%)	BLK,FYN,LCK,MAP4K1,PIK3CD,TLR9,KLB
Sonic Hedgehog Signaling	0.854	0.107	NaN	3/28 (11%)	0/28 (0%)	0/28 (0%)	25/28 (89%)	PRKAR2B,CDK1,CCNB1
Paxillin Signaling	0.849	0.0727	-1.89	7/110 (6%)	0/110 (0%)	1/110 (1%)	102/110 (93%)	PTK2,DOCK1,PTK2B,PAK6,ITGA9,PIK3CD,TLR9,KLB
NRF2-mediated Oxidative Stress Response	0.83	0.0656	-3	11/183 (6%)	0/183 (0%)	1/183 (1%)	171/183 (93%)	MAP2K6,FOS,PRKCQ,PRKCE,PIK3CD,MAP3K5,TLR9,KLB,PRKD1,MAP2K5,PRKCB,PRKCA
Angiopoietin Signaling	0.826	0.0779	NaN	5/77 (6%)	0/77 (0%)	1/77 (1%)	71/77 (92%)	PTK2,PAK6,PIK3CD,TLR9,BIRC5,KLB
LPS/IL-1 Mediated Inhibition of RXR Function	0.823	0.0644	2.449	11/202 (5%)	0/202 (0%)	2/202 (1%)	189/202 (94%)	PPARA,SLC27A2,UST,Cyp4a14,CPT2,PPARGC1B,CHST11,FABP4,ABCG1,HMGCS2,CYP4A11,FMO4,ACSL1
Renal Cell Carcinoma Signaling	0.789	0.0759	-0.447	4/79 (5%)	0/79 (0%)	2/79 (3%)	73/79 (92%)	UBD,FOS,PAK6,PIK3CD,TLR9,KLB
Nicotine Degradation III	0.781	0.087	-2	4/46 (9%)	0/46 (0%)	0/46 (0%)	42/46 (91%)	LARGE1,Cyp2c40 (includes others),CYP2E1,CSGALNACT1
Prostate Cancer Signaling	0.778	0.0722	NaN	6/97 (6%)	0/97 (0%)	1/97 (1%)	90/97 (93%)	KLK3,CDKN1A,LEF1,PIK3CD,TLR9,KLB,BCL2
STAT3 Pathway	0.778	0.0722	-2.646	6/97 (6%)	0/97 (0%)	1/97 (1%)	90/97 (93%)	CSF2RB,NTRK2,NTRK3,CDKN1A,EGF,BMP6,BCL2
ILK Signaling	0.773	0.0638	-1.732	9/188 (5%)	0/188 (0%)	3/188 (2%)	176/188 (94%)	PTK2,MAP2K6,DOCK1,FOS,MYH6,RHOB,SH2B2,LEF1,PIK3CD,TLR9,KLB,RHOH
Œ≥-linolenate Biosynthesis II (Animals)	0.771	0.125	NaN	2/16 (13%)	0/16 (0%)	0/16 (0%)	14/16 (88%)	SLC27A2,ACSL1
Uracil Degradation II (Reductive)	0.76	0.25	NaN	1/4 (25%)	0/4 (0%)	0/4 (0%)	3/4 (75%)	DPYD
Phenylethylamine Degradation I	0.76	0.25	NaN	1/4 (25%)	0/4 (0%)	0/4 (0%)	3/4 (75%)	AOC3
Methylmalonyl Pathway	0.76	0.25	NaN	1/4 (25%)	0/4 (0%)	0/4 (0%)	3/4 (75%)	PCCA
Œ±-tocopherol Degradation	0.76	0.25	NaN	1/4 (25%)	0/4 (0%)	0/4 (0%)	3/4 (75%)	CYP4A11
Thymine Degradation	0.76	0.25	NaN	1/4 (25%)	0/4 (0%)	0/4 (0%)	3/4 (75%)	DPYD
Geranylgeranyldiphosphate Biosynthesis	0.76	0.25	NaN	1/4 (25%)	0/4 (0%)	0/4 (0%)	3/4 (75%)	COX10
Molybdenum Cofactor Biosynthesis	0.76	0.25	NaN	1/4 (25%)	0/4 (0%)	0/4 (0%)	3/4 (75%)	GPHN
Fatty Acid Œ≤-oxidation III (Unsaturated, Odd Number)	0.76	0.25	NaN	1/4 (25%)	0/4 (0%)	0/4 (0%)	3/4 (75%)	Eci3
Thyroid Hormone Metabolism II (via Conjugation and/or Degradation)	0.759	0.0968	NaN	3/31 (10%)	0/31 (0%)	0/31 (0%)	28/31 (90%)	LARGE1,CSGALNACT1,DIO2
Ethanol Degradation II	0.759	0.0968	NaN	3/31 (10%)	0/31 (0%)	0/31 (0%)	28/31 (90%)	ACSS2,ADHFE1,ACSL1
Netrin Signaling	0.751	0.0781	NaN	5/64 (8%)	0/64 (0%)	0/64 (0%)	59/64 (92%)	CACNA1I,RAC2,PRKAR2B,ABLIM1,UNC5C
Cell Cycle: G1/S Checkpoint Regulation	0.751	0.0781	2	4/64 (6%)	0/64 (0%)	1/64 (2%)	59/64 (92%)	HDAC9,HDAC4,CDKN1A,CDK6,BTRC
PTEN Signaling	0.745	0.0684	2.828	7/117 (6%)	0/117 (0%)	1/117 (1%)	109/117 (93%)	PTK2,RAC2,NTRK2,MAGI1,NTRK3,CDKN1A,PIK3CD,BCL2
Role of Wnt/GSK-3Œ≤ Signaling in the Pathogenesis of Influenza	0.732	0.0769	NaN	5/65 (8%)	0/65 (0%)	0/65 (0%)	60/65 (92%)	WNT3A,NCOA2,LEF1,Tcf7,TCF7L2
Role of IL-17A in Arthritis	0.732	0.0769	NaN	5/65 (8%)	0/65 (0%)	0/65 (0%)	60/65 (92%)	MAP2K6,PIK3CD,TLR9,KLB,CXCL6
Pancreatic Adenocarcinoma Signaling	0.732	0.0678	-2.646	7/118 (6%)	0/118 (0%)	1/118 (1%)	110/118 (93%)	CYP2E1,CDKN1A,EGF,PIK3CD,TLR9,BIRC5,KLB,BCL2
Regulation of Actin-based Motility by Rho	0.721	0.0723	-0.816	4/83 (5%)	0/83 (0%)	2/83 (2%)	77/83 (93%)	RAC2,RHOB,PAK6,WAS,PIP4K2A,RHOH
JAK/Stat Signaling	0.721	0.0723	-1.633	4/83 (5%)	0/83 (0%)	2/83 (2%)	77/83 (93%)	FOS,CDKN1A,GNAQ,PIK3CD,TLR9,KLB
Lymphotoxin Œ≤ Receptor Signaling	0.713	0.0758	-2.236	5/66 (8%)	0/66 (0%)	0/66 (0%)	61/66 (92%)	LTA,LTB,PIK3CD,TLR9,KLB
Melatonin Degradation I	0.692	0.08	-2	4/50 (8%)	0/50 (0%)	0/50 (0%)	46/50 (92%)	LARGE1,Cyp2c40 (includes others),CYP2E1,CSGALNACT1
Chondroitin Sulfate Biosynthesis	0.692	0.08	-2	4/50 (8%)	0/50 (0%)	0/50 (0%)	46/50 (92%)	UST,XYLT1,CHST11,CSGALNACT1
D-myo-inositol (1,4,5)-trisphosphate Degradation	0.691	0.111	NaN	2/18 (11%)	0/18 (0%)	0/18 (0%)	16/18 (89%)	IMPA2,INPP5A
IGF-1 Signaling	0.689	0.068	-1.633	5/103 (5%)	0/103 (0%)	2/103 (2%)	96/103 (93%)	PTK2,FOS,CTGF,PRKAR2B,PIK3CD,TLR9,KLB
Tetrahydrofolate Salvage from 5,10-methenyltetrahydrofolate	0.673	0.2	NaN	1/5 (20%)	0/5 (0%)	0/5 (0%)	4/5 (80%)	MTHFD1L
Myo-inositol Biosynthesis	0.673	0.2	NaN	1/5 (20%)	0/5 (0%)	0/5 (0%)	4/5 (80%)	IMPA2
2-oxobutanoate Degradation I	0.673	0.2	NaN	1/5 (20%)	0/5 (0%)	0/5 (0%)	4/5 (80%)	PCCA
Tyrosine Degradation I	0.673	0.2	NaN	0/5 (0%)	0/5 (0%)	1/5 (20%)	4/5 (80%)	TAT
Folate Polyglutamylation	0.673	0.2	NaN	1/5 (20%)	0/5 (0%)	0/5 (0%)	4/5 (80%)	MTHFD1L
Chronic Myeloid Leukemia Signaling	0.661	0.0667	NaN	6/105 (6%)	0/105 (0%)	1/105 (1%)	98/105 (93%)	HDAC9,HDAC4,CDKN1A,CDK6,PIK3CD,TLR9,KLB
Caveolar-mediated Endocytosis Signaling	0.66	0.0725	NaN	5/69 (7%)	0/69 (0%)	0/69 (0%)	64/69 (93%)	FYN,ITGA9,HLA-A,EGF,PRKCA
TREM1 Signaling	0.66	0.0725	-2.236	5/69 (7%)	0/69 (0%)	0/69 (0%)	64/69 (93%)	PLCG2,TLR1,CIITA,TLR9,Tlr12
Hepatic Fibrosis / Hepatic Stellate Cell Activation	0.658	0.0611	NaN	8/180 (4%)	0/180 (0%)	3/180 (2%)	169/180 (94%)	MYH6,LEP,CTGF,CYP2E1,EGF,KLF12,FAS,COL15A1,CCR7,BCL2,Col6a4
1D-myo-inositol Hexakisphosphate Biosynthesis II (Mammalian)	0.655	0.105	NaN	2/19 (11%)	0/19 (0%)	0/19 (0%)	17/19 (89%)	ITPK1,INPP5A
Oxidative Ethanol Degradation III	0.655	0.105	NaN	2/19 (11%)	0/19 (0%)	0/19 (0%)	17/19 (89%)	ACSS2,ACSL1
Coagulation System	0.653	0.0857	NaN	3/35 (9%)	0/35 (0%)	0/35 (0%)	32/35 (91%)	KNG1,SERPINA1,F13B
Docosahexaenoic Acid (DHA) Signaling	0.651	0.0769	NaN	4/52 (8%)	0/52 (0%)	0/52 (0%)	48/52 (92%)	PIK3CD,TLR9,KLB,BCL2
Dermatan Sulfate Biosynthesis	0.651	0.0769	-2	4/52 (8%)	0/52 (0%)	0/52 (0%)	48/52 (92%)	UST,XYLT1,CHST11,CSGALNACT1
Basal Cell Carcinoma Signaling	0.644	0.0714	-2	5/70 (7%)	0/70 (0%)	0/70 (0%)	65/70 (93%)	WNT3A,LEF1,BMP6,Tcf7,TCF7L2
Myc Mediated Apoptosis Signaling	0.644	0.0714	NaN	4/70 (6%)	0/70 (0%)	1/70 (1%)	65/70 (93%)	PIK3CD,TLR9,KLB,FAS,BCL2
Iron homeostasis signaling pathway	0.63	0.0635	NaN	6/126 (5%)	0/126 (0%)	2/126 (2%)	118/126 (94%)	HIF3A,ACO2,GDF15,EGF,BTRC,HBA1/HBA2,BMP6,HBB
Unfolded protein response	0.614	0.0741	NaN	3/54 (6%)	0/54 (0%)	1/54 (2%)	50/54 (93%)	PPARG,CEBPD,MAP3K5,BCL2
BMP signaling pathway	0.612	0.0694	NaN	5/72 (7%)	0/72 (0%)	0/72 (0%)	67/72 (93%)	ZNF423,SOSTDC1,PRKAR2B,GREM1,BMP6
Chondroitin and Dermatan Biosynthesis	0.604	0.167	NaN	1/6 (17%)	0/6 (0%)	0/6 (0%)	5/6 (83%)	CSGALNACT1
Pentose Phosphate Pathway (Non-oxidative Branch)	0.604	0.167	NaN	1/6 (17%)	0/6 (0%)	0/6 (0%)	5/6 (83%)	TKT
Salvage Pathways of Pyrimidine Deoxyribonucleotides	0.604	0.167	NaN	1/6 (17%)	0/6 (0%)	0/6 (0%)	5/6 (83%)	AICDA
FGF Signaling	0.601	0.0659	-2.449	6/91 (7%)	0/91 (0%)	0/91 (0%)	85/91 (93%)	MAP2K6,PIK3CD,MAP3K5,TLR9,KLB,PRKCA
Melanoma Signaling	0.596	0.0727	-2	3/55 (5%)	0/55 (0%)	1/55 (2%)	51/55 (93%)	CDKN1A,PIK3CD,TLR9,KLB
Superpathway of Melatonin Degradation	0.596	0.0727	-2	4/55 (7%)	0/55 (0%)	0/55 (0%)	51/55 (93%)	LARGE1,Cyp2c40 (includes others),CYP2E1,CSGALNACT1
Sumoylation Pathway	0.588	0.0652	0.816	3/92 (3%)	0/92 (0%)	3/92 (3%)	86/92 (93%)	FOS,RHOB,MAP3K5,RHOH,ARHGDIB,FAS
Regulation of the Epithelial-Mesenchymal Transition Pathway	0.581	0.0585	NaN	11/188 (6%)	0/188 (0%)	0/188 (0%)	177/188 (94%)	MAP2K6,WNT3A,TWIST1,EGF,LEF1,PIK3CD,TLR9,KLB,Tcf7,TCF7L2,MAP2K5
Intrinsic Prothrombin Activation Pathway	0.564	0.0769	NaN	3/39 (8%)	0/39 (0%)	0/39 (0%)	36/39 (92%)	KNG1,KLK3,F13B
Bupropion Degradation	0.563	0.0909	NaN	2/22 (9%)	0/22 (0%)	0/22 (0%)	20/22 (91%)	Cyp2c40 (includes others),CYP2E1
Pyrimidine Deoxyribonucleotides De Novo Biosynthesis I	0.563	0.0909	NaN	2/22 (9%)	0/22 (0%)	0/22 (0%)	20/22 (91%)	RRM2,PCK1
Cardiac Œ≤-adrenergic Signaling	0.552	0.0602	-2.121	7/133 (5%)	0/133 (0%)	1/133 (1%)	125/133 (94%)	PRKAR2B,PDE10A,PDE3B,PPP1R1A,PDE3A,PDE1A,ADCY8,ATP2A1
Glycoaminoglycan-protein Linkage Region Biosynthesis	0.547	0.143	NaN	1/7 (14%)	0/7 (0%)	0/7 (0%)	6/7 (86%)	XYLT1
Glycolysis I	0.536	0.087	NaN	2/23 (9%)	0/23 (0%)	0/23 (0%)	21/23 (91%)	ENO1,FBP1
Ethanol Degradation IV	0.536	0.087	NaN	2/23 (9%)	0/23 (0%)	0/23 (0%)	21/23 (91%)	ACSS2,ACSL1
PAK Signaling	0.525	0.0619	-1.633	5/97 (5%)	0/97 (0%)	1/97 (1%)	91/97 (94%)	PTK2,PTK2B,PAK6,PIK3CD,TLR9,KLB
B Cell Activating Factor Signaling	0.525	0.0732	NaN	2/41 (5%)	0/41 (0%)	1/41 (2%)	38/41 (93%)	FOS,TNFRSF13B,TNFRSF13C
Role of p14/p19ARF in Tumor Suppression	0.525	0.0732	NaN	3/41 (7%)	0/41 (0%)	0/41 (0%)	38/41 (93%)	PIK3CD,TLR9,KLB
Calcium Signaling	0.521	0.0564	-1.89	8/195 (4%)	0/195 (0%)	3/195 (2%)	184/195 (94%)	CACNA1I,HDAC9,MYH6,HDAC4,CAMK2D,PRKAR2B,CAMK1D,ITPR2,TNNT2,MEF2C,ATP2A1
PXR/RXR Activation	0.514	0.0667	NaN	3/60 (5%)	0/60 (0%)	1/60 (2%)	56/60 (93%)	PPARA,SCD,PRKAR2B,HMGCS2
Estrogen-Dependent Breast Cancer Signaling	0.512	0.0633	-1.342	4/79 (5%)	0/79 (0%)	1/79 (1%)	74/79 (94%)	FOS,PIK3CD,TLR9,ESR1,KLB
Superpathway of D-myo-inositol (1,4,5)-trisphosphate Metabolism	0.51	0.0833	NaN	2/24 (8%)	0/24 (0%)	0/24 (0%)	22/24 (92%)	IMPA2,INPP5A
Chondroitin Sulfate Biosynthesis (Late Stages)	0.506	0.0714	NaN	3/42 (7%)	0/42 (0%)	0/42 (0%)	39/42 (93%)	UST,CHST11,CSGALNACT1
Histidine Degradation III	0.498	0.125	NaN	1/8 (13%)	0/8 (0%)	0/8 (0%)	7/8 (88%)	MTHFD1L
Tryptophan Degradation to 2-amino-3-carboxymuconate Semialdehyde	0.498	0.125	NaN	1/8 (13%)	0/8 (0%)	0/8 (0%)	7/8 (88%)	KYNU
Triacylglycerol Biosynthesis	0.489	0.0698	NaN	3/43 (7%)	0/43 (0%)	0/43 (0%)	40/43 (93%)	AGPAT2,DGAT2,ELOVL6
IL-15 Production	0.486	0.08	NaN	2/25 (8%)	0/25 (0%)	0/25 (0%)	23/25 (92%)	PTK2,PTK2B
CNTF Signaling	0.485	0.0645	-2	4/62 (6%)	0/62 (0%)	0/62 (0%)	58/62 (94%)	PIK3CD,RPS6KA2,TLR9,KLB
Gustation Pathway	0.483	0.0571	NaN	8/140 (6%)	0/140 (0%)	0/140 (0%)	132/140 (94%)	CACNA1I,PRKAR2B,PDE10A,PDE3B,ITPR2,PDE3A,PDE1A,ADCY8
Endometrial Cancer Signaling	0.457	0.0625	NaN	4/64 (6%)	0/64 (0%)	0/64 (0%)	60/64 (94%)	LEF1,PIK3CD,TLR9,KLB
Folate Transformations I	0.457	0.111	NaN	1/9 (11%)	0/9 (0%)	0/9 (0%)	8/9 (89%)	MTHFD1L
IL-9 Signaling	0.456	0.0667	NaN	3/45 (7%)	0/45 (0%)	0/45 (0%)	42/45 (93%)	PIK3CD,TLR9,KLB
Role of Oct4 in Mammalian Embryonic Stem Cell Pluripotency	0.456	0.0667	NaN	2/45 (4%)	0/45 (0%)	1/45 (2%)	42/45 (93%)	SPP1,CCNF,JARID2
Agrin Interactions at Neuromuscular Junction	0.431	0.0606	-1	3/66 (5%)	0/66 (0%)	1/66 (2%)	62/66 (94%)	PTK2,RAC2,PAK6,NRG4
Calcium Transport I	0.421	0.1	NaN	0/10 (0%)	0/10 (0%)	1/10 (10%)	9/10 (90%)	ATP2A1
NAD Phosphorylation and Dephosphorylation	0.421	0.1	NaN	1/10 (10%)	0/10 (0%)	0/10 (0%)	9/10 (90%)	Acp5
Pentose Phosphate Pathway	0.421	0.1	NaN	1/10 (10%)	0/10 (0%)	0/10 (0%)	9/10 (90%)	TKT
Glycine Betaine Degradation	0.421	0.1	NaN	1/10 (10%)	0/10 (0%)	0/10 (0%)	9/10 (90%)	BHMT
GŒ±s Signaling	0.418	0.0561	-1.633	5/107 (5%)	0/107 (0%)	1/107 (1%)	101/107 (94%)	PRKAR2B,PTH1R,RAPGEF4,ADCY8,ADRB3,ADRB2
ErbB2-ErbB3 Signaling	0.407	0.0588	-2	4/68 (6%)	0/68 (0%)	0/68 (0%)	64/68 (94%)	NRG4,PIK3CD,TLR9,KLB
Oleate Biosynthesis II (Animals)	0.389	0.0909	NaN	1/11 (9%)	0/11 (0%)	0/11 (0%)	10/11 (91%)	SCD
TNFR2 Signaling	0.386	0.0667	NaN	1/30 (3%)	0/30 (0%)	1/30 (3%)	28/30 (93%)	FOS,LTA
Amyloid Processing	0.383	0.06	NaN	3/50 (6%)	0/50 (0%)	0/50 (0%)	47/50 (94%)	PRKAR2B,CAPN11,PRKCE
Death Receptor Signaling	0.377	0.0549	0.447	3/91 (3%)	0/91 (0%)	2/91 (2%)	86/91 (95%)	TIPARP,MAP3K5,ARHGDIB,FAS,BCL2
Glycogen Degradation II	0.36	0.0833	NaN	1/12 (8%)	0/12 (0%)	0/12 (0%)	11/12 (92%)	PYGL
Bile Acid Biosynthesis, Neutral Pathway	0.36	0.0833	NaN	1/12 (8%)	0/12 (0%)	0/12 (0%)	11/12 (92%)	AKR1C1/AKR1C2
Actin Nucleation by ARP-WASP Complex	0.357	0.0577	NaN	2/52 (4%)	0/52 (0%)	1/52 (2%)	49/52 (94%)	RHOB,WAS,RHOH
IL-17A Signaling in Fibroblasts	0.353	0.0625	NaN	0/32 (0%)	0/32 (0%)	2/32 (6%)	30/32 (94%)	FOS,CEBPD
Heparan Sulfate Biosynthesis	0.352	0.0548	-2	4/73 (5%)	0/73 (0%)	0/73 (0%)	69/73 (95%)	UST,XYLT1,CHST11,EXT1
IL-17A Signaling in Airway Cells	0.342	0.0541	NaN	4/74 (5%)	0/74 (0%)	0/74 (0%)	70/74 (95%)	PIK3CD,TLR9,KLB,CXCL6
Complement System	0.338	0.0606	NaN	2/33 (6%)	0/33 (0%)	0/33 (0%)	31/33 (94%)	CFD,CR2
NAD biosynthesis II (from tryptophan)	0.335	0.0769	NaN	1/13 (8%)	0/13 (0%)	0/13 (0%)	12/13 (92%)	KYNU
Mitochondrial Dysfunction	0.333	0.0503	NaN	8/159 (5%)	0/159 (0%)	0/159 (0%)	151/159 (95%)	Cox8b,GPD2,COX10,ACO2,COX5A,NDUFA10,COX7A1,BCL2
ATM Signaling	0.332	0.0521	2	3/96 (3%)	0/96 (0%)	2/96 (2%)	91/96 (95%)	GADD45G,CDKN1A,CCNB2,CDK1,CCNB1
Antiproliferative Role of Somatostatin Receptor 2	0.323	0.0526	-2	3/76 (4%)	0/76 (0%)	1/76 (1%)	72/76 (95%)	CDKN1A,PIK3CD,TLR9,KLB
Role of CHK Proteins in Cell Cycle Checkpoint Control	0.322	0.0545	NaN	2/55 (4%)	0/55 (0%)	1/55 (2%)	52/55 (95%)	CDKN1A,PLK1,CDK1
RhoA Signaling	0.317	0.0504	-1.633	6/119 (5%)	0/119 (0%)	0/119 (0%)	113/119 (95%)	PTK2,ARHGAP6,PTK2B,SEPT1,PIP4K2A,SEPT6
DNA Double-Strand Break Repair by Homologous Recombination	0.312	0.0714	NaN	1/14 (7%)	0/14 (0%)	0/14 (0%)	13/14 (93%)	POLA1
DNA Double-Strand Break Repair by Non-Homologous End Joining	0.312	0.0714	NaN	1/14 (7%)	0/14 (0%)	0/14 (0%)	13/14 (93%)	WRN
Glycogen Degradation III	0.312	0.0714	NaN	1/14 (7%)	0/14 (0%)	0/14 (0%)	13/14 (93%)	PYGL
Oxidative Phosphorylation	0.308	0.0505	-2.236	5/99 (5%)	0/99 (0%)	0/99 (0%)	94/99 (95%)	Cox8b,COX10,COX5A,NDUFA10,COX7A1
Superpathway of Methionine Degradation	0.297	0.0556	NaN	2/36 (6%)	0/36 (0%)	0/36 (0%)	34/36 (94%)	PCCA,BHMT
IL-17 Signaling	0.296	0.0506	NaN	4/79 (5%)	0/79 (0%)	0/79 (0%)	75/79 (95%)	MAP2K6,PIK3CD,TLR9,KLB
PI3K/AKT Signaling	0.296	0.0492	-1.342	4/122 (3%)	0/122 (0%)	2/122 (2%)	116/122 (95%)	CDKN1A,GDF15,PIK3CD,MAP3K5,GYS2,BCL2
Granzyme B Signaling	0.291	0.0667	NaN	1/15 (7%)	0/15 (0%)	0/15 (0%)	14/15 (93%)	LMNB1
Vitamin-C Transport	0.291	0.0667	NaN	1/15 (7%)	0/15 (0%)	0/15 (0%)	14/15 (93%)	SLC2A4
Estrogen Biosynthesis	0.284	0.0541	NaN	2/37 (5%)	0/37 (0%)	0/37 (0%)	35/37 (95%)	Cyp2c40 (includes others),CYP2E1
Serotonin Degradation	0.281	0.0508	NaN	3/59 (5%)	0/59 (0%)	0/59 (0%)	56/59 (95%)	LARGE1,CSGALNACT1,ADHFE1
Estrogen Receptor Signaling	0.276	0.048	NaN	6/125 (5%)	0/125 (0%)	0/125 (0%)	119/125 (95%)	NCOA2,TAF3,PCK1,MED13L,ESR1,MED27
Extrinsic Prothrombin Activation Pathway	0.272	0.0625	NaN	1/16 (6%)	0/16 (0%)	0/16 (0%)	15/16 (94%)	F13B
Induction of Apoptosis by HIV1	0.272	0.05	NaN	2/60 (3%)	0/60 (0%)	1/60 (2%)	57/60 (95%)	MAP3K5,FAS,BCL2
April Mediated Signaling	0.261	0.0513	NaN	1/39 (3%)	0/39 (0%)	1/39 (3%)	37/39 (95%)	FOS,TNFRSF13B
Dermatan Sulfate Biosynthesis (Late Stages)	0.261	0.0513	NaN	2/39 (5%)	0/39 (0%)	0/39 (0%)	37/39 (95%)	UST,CHST11
Serotonin Receptor Signaling	0.261	0.0513	NaN	1/39 (3%)	0/39 (0%)	1/39 (3%)	37/39 (95%)	ADCY8,HTR2A
Neuroprotective Role of THOP1 in Alzheimer's Disease	0.257	0.0472	NaN	5/106 (5%)	0/106 (0%)	0/106 (0%)	101/106 (95%)	KNG1,CFD,PRKAR2B,KLK3,HLA-A
Cardiomyocyte Differentiation via BMP Receptors	0.255	0.0588	NaN	1/17 (6%)	0/17 (0%)	0/17 (0%)	16/17 (94%)	MEF2C
nNOS Signaling in Skeletal Muscle Cells	0.25	0.05	NaN	2/40 (5%)	0/40 (0%)	0/40 (0%)	38/40 (95%)	CACNA1I,SNTB1
MIF Regulation of Innate Immunity	0.24	0.0488	NaN	1/41 (2%)	0/41 (0%)	1/41 (2%)	39/41 (95%)	FOS,PLA2G2D
Role of IL-17F in Allergic Inflammatory Airway Diseases	0.24	0.0488	NaN	2/41 (5%)	0/41 (0%)	0/41 (0%)	39/41 (95%)	RPS6KA2,CXCL6
Eicosanoid Signaling	0.238	0.0469	NaN	3/64 (5%)	0/64 (0%)	0/64 (0%)	61/64 (95%)	PLA2G2D,PTGER3,PNPLA3
D-myo-inositol (1,3,4)-trisphosphate Biosynthesis	0.224	0.0526	NaN	1/19 (5%)	0/19 (0%)	0/19 (0%)	18/19 (95%)	INPP5A
Lipid Antigen Presentation by CD1	0.211	0.05	NaN	1/20 (5%)	0/20 (0%)	0/20 (0%)	19/20 (95%)	CD3E
Endoplasmic Reticulum Stress Pathway	0.211	0.05	NaN	1/20 (5%)	0/20 (0%)	0/20 (0%)	19/20 (95%)	MAP3K5
IL-10 Signaling	0	0.0303	NaN	1/66 (2%)	0/66 (0%)	1/66 (2%)	64/66 (97%)	MAP2K6,FOS
Circadian Rhythm Signaling	0	0.0303	NaN	0/33 (0%)	0/33 (0%)	1/33 (3%)	32/33 (97%)	PER1
Amyotrophic Lateral Sclerosis Signaling	0	0.0459	-1.342	5/109 (5%)	0/109 (0%)	0/109 (0%)	104/109 (95%)	CAPN11,PIK3CD,TLR9,KLB,BCL2
Acute Phase Response Signaling	0	0.0316	-1.342	4/158 (3%)	0/158 (0%)	1/158 (1%)	153/158 (97%)	MAP2K6,FOS,SERPINA1,PIK3CD,MAP3K5
Tight Junction Signaling	0	0.0186	NaN	1/161 (1%)	0/161 (0%)	2/161 (1%)	158/161 (98%)	FOS,MYH6,PRKAR2B
Role of BRCA1 in DNA Damage Response	0	0.0375	NaN	2/80 (3%)	0/80 (0%)	1/80 (1%)	77/80 (96%)	CDKN1A,PLK1,BABAM2
Activation of IRF by Cytosolic Pattern Recognition Receptors	0	0.0192	NaN	1/52 (2%)	0/52 (0%)	0/52 (0%)	51/52 (98%)	LTA
Clathrin-mediated Endocytosis Signaling	0	0.041	NaN	8/195 (4%)	0/195 (0%)	0/195 (0%)	187/195 (96%)	UBD,EGF,SERPINA1,PIK3CD,TLR9,KLB,SH3KBP1,MYO1E
Role of PKR in Interferon Induction and Antiviral Response	0	0.025	NaN	1/40 (3%)	0/40 (0%)	0/40 (0%)	39/40 (98%)	MAP2K6
IL-22 Signaling	0	0.0417	NaN	1/24 (4%)	0/24 (0%)	0/24 (0%)	23/24 (96%)	IL22RA2
4-1BB Signaling in T Lymphocytes	0	0.0323	NaN	1/31 (3%)	0/31 (0%)	0/31 (0%)	30/31 (97%)	MAP3K5
HIF1Œ± Signaling	0	0.0439	NaN	5/114 (4%)	0/114 (0%)	0/114 (0%)	109/114 (96%)	SLC2A5,PIK3CD,TLR9,KLB,SLC2A4
CDK5 Signaling	0	0.0312	NaN	3/96 (3%)	0/96 (0%)	0/96 (0%)	93/96 (97%)	NTRK2,PRKAR2B,ADCY8
FLT3 Signaling in Hematopoietic Progenitor Cells	0	0.0465	-2	4/86 (5%)	0/86 (0%)	0/86 (0%)	82/86 (95%)	PIK3CD,RPS6KA2,TLR9,KLB
Polyamine Regulation in Colon Cancer	0	0.0455	NaN	1/22 (5%)	0/22 (0%)	0/22 (0%)	21/22 (95%)	PPARG
Role of NANOG in Mammalian Embryonic Stem Cell Pluripotency	0	0.0417	NaN	5/120 (4%)	0/120 (0%)	0/120 (0%)	115/120 (96%)	WNT3A,PIK3CD,TLR9,BMP6,KLB
Bladder Cancer Signaling	0	0.0233	NaN	1/86 (1%)	0/86 (0%)	1/86 (1%)	84/86 (98%)	CDKN1A,EGF
EIF2 Signaling	0	0.0242	-2.236	4/207 (2%)	0/207 (0%)	1/207 (0%)	202/207 (98%)	ATF3,PIK3CD,TLR9,KLB,BCL2
Retinoic acid Mediated Apoptosis Signaling	0	0.0435	NaN	1/46 (2%)	0/46 (0%)	1/46 (2%)	44/46 (96%)	RXRG,TIPARP
Atherosclerosis Signaling	0	0.0351	NaN	3/114 (3%)	0/114 (0%)	1/114 (1%)	110/114 (96%)	PLA2G2D,SERPINA1,PNPLA3,TNFRSF12A
Regulation of eIF4 and p70S6K Signaling	0	0.0201	NaN	3/149 (2%)	0/149 (0%)	0/149 (0%)	146/149 (98%)	PIK3CD,TLR9,KLB
TWEAK Signaling	0	0.0286	NaN	0/35 (0%)	0/35 (0%)	1/35 (3%)	34/35 (97%)	TNFRSF12A
TNFR1 Signaling	0	0.0417	NaN	0/48 (0%)	0/48 (0%)	2/48 (4%)	46/48 (96%)	FOS,PAK6
Role of PI3K/AKT Signaling in the Pathogenesis of Influenza	0	0.0448	NaN	3/67 (4%)	0/67 (0%)	0/67 (0%)	64/67 (96%)	PIK3CD,TLR9,KLB
Antiproliferative Role of TOB in T Cell Signaling	0	0.0385	NaN	1/26 (4%)	0/26 (0%)	0/26 (0%)	25/26 (96%)	CCNA2
Inhibition of Angiogenesis by TSP1	0	0.0303	NaN	1/33 (3%)	0/33 (0%)	0/33 (0%)	32/33 (97%)	FYN
MIF-mediated Glucocorticoid Regulation	0	0.0303	NaN	1/33 (3%)	0/33 (0%)	0/33 (0%)	32/33 (97%)	PLA2G2D
Tumoricidal Function of Hepatic Natural Killer Cells	0	0.0455	NaN	0/22 (0%)	0/22 (0%)	1/22 (5%)	21/22 (95%)	FAS
Assembly of RNA Polymerase II Complex	0	0.0208	NaN	1/48 (2%)	0/48 (0%)	0/48 (0%)	47/48 (98%)	TAF3
IL-17A Signaling in Gastric Cells	0	0.0455	NaN	0/22 (0%)	0/22 (0%)	1/22 (5%)	21/22 (95%)	FOS
Role of JAK2 in Hormone-like Cytokine Signaling	0	0.0312	NaN	1/32 (3%)	0/32 (0%)	0/32 (0%)	31/32 (97%)	SH2B2
Sertoli Cell-Sertoli Cell Junction Signaling	0	0.0349	NaN	5/172 (3%)	0/172 (0%)	1/172 (1%)	166/172 (97%)	PRKAR2B,MAP3K6,SORBS1,WAS,MAP3K4,MAP3K5
Transcriptional Regulatory Network in Embryonic Stem Cells	0	0.0385	NaN	2/52 (4%)	0/52 (0%)	0/52 (0%)	50/52 (96%)	CDYL,ZFHX3
iNOS Signaling	0	0.0227	NaN	0/44 (0%)	0/44 (0%)	1/44 (2%)	43/44 (98%)	FOS
Retinoate Biosynthesis I	0	0.0312	NaN	1/32 (3%)	0/32 (0%)	0/32 (0%)	31/32 (97%)	RDH16
Heparan Sulfate Biosynthesis (Late Stages)	0	0.0455	NaN	3/66 (5%)	0/66 (0%)	0/66 (0%)	63/66 (95%)	UST,CHST11,EXT1
Pyrimidine Ribonucleotides De Novo Biosynthesis	0	0.0222	NaN	1/45 (2%)	0/45 (0%)	0/45 (0%)	44/45 (98%)	PCK1
CDP-diacylglycerol Biosynthesis I	0	0.0417	NaN	1/24 (4%)	0/24 (0%)	0/24 (0%)	23/24 (96%)	AGPAT2
NAD Salvage Pathway II	0	0.0455	NaN	1/22 (5%)	0/22 (0%)	0/22 (0%)	21/22 (95%)	Acp5
Triacylglycerol Degradation	0	0.0408	NaN	2/49 (4%)	0/49 (0%)	0/49 (0%)	47/49 (96%)	MGLL,PNPLA3
tRNA Charging	0	0.0263	NaN	1/38 (3%)	0/38 (0%)	0/38 (0%)	37/38 (97%)	FARS2
Phosphatidylglycerol Biosynthesis II (Non-plastidic)	0	0.0385	NaN	1/26 (4%)	0/26 (0%)	0/26 (0%)	25/26 (96%)	AGPAT2
Retinol Biosynthesis	0	0.0263	NaN	1/38 (3%)	0/38 (0%)	0/38 (0%)	37/38 (97%)	PNPLA3
Pyrimidine Ribonucleotides Interconversion	0	0.0233	NaN	1/43 (2%)	0/43 (0%)	0/43 (0%)	42/43 (98%)	PCK1
Noradrenaline and Adrenaline Degradation	0	0.0294	NaN	1/34 (3%)	0/34 (0%)	0/34 (0%)	33/34 (97%)	ADHFE1
GŒ±i Signaling	0	0.0424	1.342	4/118 (3%)	0/118 (0%)	1/118 (1%)	113/118 (96%)	PRKAR2B,PTGER3,RGS7,S1PR1,ADCY8
Inhibition of Matrix Metalloproteases	0	0.027	NaN	1/37 (3%)	0/37 (0%)	0/37 (0%)	36/37 (97%)	ADAM12
Agranulocyte Adhesion and Diapedesis	0	0.0361	NaN	5/166 (3%)	0/166 (0%)	1/166 (1%)	160/166 (96%)	AOC3,Glycam1,MYH6,SELL,CXCL13,CXCL6
Granulocyte Adhesion and Diapedesis	0	0.0256	NaN	4/156 (3%)	0/156 (0%)	0/156 (0%)	152/156 (97%)	SELL,CXCL13,THY1,CXCL6
HIPPO signaling	0	0.0353	NaN	3/85 (4%)	0/85 (0%)	0/85 (0%)	82/85 (96%)	BTRC,PARD3,STK3
PCP pathway	0	0.0328	NaN	2/61 (3%)	0/61 (0%)	0/61 (0%)	59/61 (97%)	WNT3A,DAAM1
Interferon Signaling	0	0.0323	NaN	1/31 (3%)	0/31 (0%)	0/31 (0%)	30/31 (97%)	BCL2
Protein Ubiquitination Pathway	0	0.0275	NaN	7/255 (3%)	0/255 (0%)	0/255 (0%)	248/255 (97%)	UBD,CDC20,HLA-A,FBXW7,UBE2E2,BTRC,UBE2C
GABA Receptor Signaling	0	0.044	NaN	4/91 (4%)	0/91 (0%)	0/91 (0%)	87/91 (96%)	CACNA1I,UBD,GPHN,ADCY8
Phototransduction Pathway	0	0.0408	NaN	2/49 (4%)	0/49 (0%)	0/49 (0%)	47/49 (96%)	GUCA2B,PRKAR2B
PPAR Signaling	0	0.0323	NaN	2/93 (2%)	0/93 (0%)	1/93 (1%)	90/93 (97%)	PPARG,PPARA,FOS
Dopamine Receptor Signaling	0	0.027	NaN	2/74 (3%)	0/74 (0%)	0/74 (0%)	72/74 (97%)	PRKAR2B,ADCY8
Glutamate Receptor Signaling	0	0.0357	NaN	2/56 (4%)	0/56 (0%)	0/56 (0%)	54/56 (96%)	SLC17A1,GRIP1
Notch Signaling	0	0.027	NaN	1/37 (3%)	0/37 (0%)	0/37 (0%)	36/37 (97%)	MAML3
Hypoxia Signaling in the Cardiovascular System	0	0.04	NaN	3/75 (4%)	0/75 (0%)	0/75 (0%)	72/75 (96%)	UBE2E2,SLC2A4,UBE2C
IL-6 Signaling	0	0.04	-1.342	4/125 (3%)	0/125 (0%)	1/125 (1%)	120/125 (96%)	MAP2K6,FOS,PIK3CD,TLR9,KLB
Phagosome Maturation	0	0.0073	NaN	1/137 (1%)	0/137 (0%)	0/137 (0%)	136/137 (99%)	HLA-A
autophagy	0	0.0169	NaN	1/59 (2%)	0/59 (0%)	0/59 (0%)	58/59 (98%)	BCL2
Cancer Drug Resistance By Drug Efflux	0	0.0204	NaN	1/49 (2%)	0/49 (0%)	0/49 (0%)	48/49 (98%)	PIK3CD
Sirtuin Signaling Pathway	0	0.0372	-0.333	8/269 (3%)	0/269 (0%)	2/269 (1%)	259/269 (96%)	PPARG,PPARA,WRN,GADD45G,ACSS2,RPTOR,NDUFA10,PCK1,ACLY,HMGCS2

## Sheet: spleen_IPA
Ingenuity Canonical Pathways	-log(p-value)	Ratio	z-score	Downregulated	No change	Upregulated	No overlap with dataset	Molecules
Retinol Biosynthesis	3.83	0.105	2	0/38 (0%)	0/38 (0%)	4/38 (11%)	34/38 (89%)	CEL,CES1,PNLIPRP1,PNLIP
Triacylglycerol Degradation	3.4	0.0816	2	0/49 (0%)	0/49 (0%)	4/49 (8%)	45/49 (92%)	CEL,CES1,PNLIPRP1,PNLIP
Neuroprotective Role of THOP1 in Alzheimer's Disease	3.03	0.0472	2.236	0/106 (0%)	0/106 (0%)	5/106 (5%)	101/106 (95%)	KLK3,PRSS2,CTRL,CTRB2,PRSS3
Heme Biosynthesis II	2.76	0.222	NaN	2/9 (22%)	0/9 (0%)	0/9 (0%)	7/9 (78%)	CPOX,HMBS
Phospholipases	2.09	0.0517	NaN	2/58 (3%)	0/58 (0%)	1/58 (2%)	55/58 (95%)	PLCB4,PLA2G1B,PLCL1
Maturity Onset Diabetes of Young (MODY) Signaling	2.02	0.0952	NaN	2/21 (10%)	0/21 (0%)	0/21 (0%)	19/21 (90%)	CACNA1E,PKLR
Iron homeostasis signaling pathway	1.91	0.0317	NaN	3/126 (2%)	0/126 (0%)	1/126 (1%)	122/126 (97%)	HP,TFR2,TFRC,STEAP3
Heme Biosynthesis from Uroporphyrinogen-III I	1.55	0.25	NaN	1/4 (25%)	0/4 (0%)	0/4 (0%)	3/4 (75%)	CPOX
Aldosterone Signaling in Epithelial Cells	1.53	0.0244	NaN	2/164 (1%)	0/164 (0%)	2/164 (1%)	160/164 (98%)	PLCB4,DUSP1,PLCL1,HSPB1
Synaptic Long Term Depression	1.49	0.0237	-1	3/169 (2%)	0/169 (0%)	1/169 (1%)	165/169 (98%)	PLCB4,CACNA1E,PLA2G1B,PLCL1
Tetrapyrrole Biosynthesis II	1.46	0.2	NaN	1/5 (20%)	0/5 (0%)	0/5 (0%)	4/5 (80%)	HMBS
Antioxidant Action of Vitamin C	1.45	0.0294	NaN	2/102 (2%)	0/102 (0%)	1/102 (1%)	99/102 (97%)	PLCB4,PLA2G1B,PLCL1
GPCR-Mediated Nutrient Sensing in Enteroendocrine Cells	1.36	0.0273	NaN	3/110 (3%)	0/110 (0%)	0/110 (0%)	107/110 (97%)	PLCB4,CACNA1E,PLCL1
p38 MAPK Signaling	1.33	0.0265	NaN	0/113 (0%)	0/113 (0%)	3/113 (3%)	110/113 (97%)	DUSP1,PLA2G1B,HSPB1
ERK/MAPK Signaling	1.32	0.0208	0	1/192 (1%)	0/192 (0%)	3/192 (2%)	188/192 (98%)	DOCK1,DUSP1,PLA2G1B,HSPB1
Airway Pathology in Chronic Obstructive Pulmonary Disease	1.31	0.143	NaN	0/7 (0%)	0/7 (0%)	1/7 (14%)	6/7 (86%)	CELA2A
Sperm Motility	1.28	0.0252	NaN	2/119 (2%)	0/119 (0%)	1/119 (1%)	116/119 (97%)	PLCB4,PLA2G1B,PLCL1
Histidine Degradation III	1.26	0.125	NaN	0/8 (0%)	0/8 (0%)	1/8 (13%)	7/8 (88%)	AMDHD1
Cellular Effects of Sildenafil (Viagra)	1.24	0.0242	NaN	3/124 (2%)	0/124 (0%)	0/124 (0%)	121/124 (98%)	PLCB4,CACNA1E,PLCL1
Role of Macrophages, Fibroblasts and Endothelial Cells in Rheumatoid Arthritis	1.19	0.0165	NaN	3/303 (1%)	0/303 (0%)	2/303 (1%)	298/303 (98%)	VEGFA,PLCB4,PRSS2,PLCL1,PRSS3
Induction of Apoptosis by HIV1	1.17	0.0333	NaN	0/60 (0%)	0/60 (0%)	2/60 (3%)	58/60 (97%)	BBC3,CXCR4
Wnt/Ca+ pathway	1.13	0.0317	NaN	2/63 (3%)	0/63 (0%)	0/63 (0%)	61/63 (97%)	PLCB4,PLCL1
Glucocorticoid Receptor Signaling	1.12	0.0157	NaN	0/318 (0%)	0/318 (0%)	5/318 (2%)	313/318 (98%)	SCGB1A1,DUSP1,CDKN1A,PCK1,TSC22D3
Cardiac Hypertrophy Signaling	1.1	0.0175	-1	3/228 (1%)	0/228 (0%)	1/228 (0%)	224/228 (98%)	PLCB4,CACNA1E,PLCL1,HSPB1
Chemokine Signaling	1.1	0.0303	NaN	1/66 (2%)	0/66 (0%)	1/66 (2%)	64/66 (97%)	PLCB4,CXCR4
Melatonin Signaling	1.07	0.029	NaN	2/69 (3%)	0/69 (0%)	0/69 (0%)	67/69 (97%)	PLCB4,PLCL1
GPCR-Mediated Integration of Enteroendocrine Signaling Exemplified by an L Cell	1.06	0.0286	NaN	2/70 (3%)	0/70 (0%)	0/70 (0%)	68/70 (97%)	PLCB4,PLCL1
D-myo-inositol-5-phosphate Metabolism	1.02	0.0195	NaN	2/154 (1%)	0/154 (0%)	1/154 (1%)	151/154 (98%)	PLCB4,DUSP1,PTPRM
Histidine Degradation VI	0.995	0.0667	NaN	0/15 (0%)	0/15 (0%)	1/15 (7%)	14/15 (93%)	AMDHD1
Glioblastoma Multiforme Signaling	0.979	0.0188	NaN	2/160 (1%)	0/160 (0%)	1/160 (1%)	157/160 (98%)	PLCB4,CDKN1A,PLCL1
Dopamine-DARPP32 Feedback in cAMP Signaling	0.979	0.0188	NaN	3/160 (2%)	0/160 (0%)	0/160 (0%)	157/160 (98%)	PLCB4,CACNA1E,PLCL1
VDR/RXR Activation	0.976	0.0256	NaN	0/78 (0%)	0/78 (0%)	2/78 (3%)	76/78 (97%)	IGFBP6,CDKN1A
Glutaryl-CoA Degradation	0.969	0.0625	NaN	1/16 (6%)	0/16 (0%)	0/16 (0%)	15/16 (94%)	CA1
CXCR4 Signaling	0.967	0.0185	NaN	2/162 (1%)	0/162 (0%)	1/162 (1%)	159/162 (98%)	DOCK1,PLCB4,CXCR4
Leptin Signaling in Obesity	0.915	0.0235	NaN	2/85 (2%)	0/85 (0%)	0/85 (0%)	83/85 (98%)	PLCB4,PLCL1
Neuregulin Signaling	0.906	0.0233	NaN	0/86 (0%)	0/86 (0%)	2/86 (2%)	84/86 (98%)	DCN,ERRFI1
Bladder Cancer Signaling	0.906	0.0233	NaN	1/86 (1%)	0/86 (0%)	1/86 (1%)	84/86 (98%)	VEGFA,CDKN1A
VEGF Family Ligand-Receptor Interactions	0.906	0.0233	NaN	1/86 (1%)	0/86 (0%)	1/86 (1%)	84/86 (98%)	VEGFA,PLA2G1B
GADD45 Signaling	0.898	0.0526	NaN	0/19 (0%)	0/19 (0%)	1/19 (5%)	18/19 (95%)	CDKN1A
Endothelin-1 Signaling	0.847	0.0163	NaN	2/184 (1%)	0/184 (0%)	1/184 (1%)	181/184 (98%)	PLCB4,PLA2G1B,PLCL1
TR/RXR Activation	0.844	0.0213	NaN	0/94 (0%)	0/94 (0%)	2/94 (2%)	92/94 (98%)	HP,PCK1
Pyrimidine Deoxyribonucleotides De Novo Biosynthesis I	0.839	0.0455	NaN	0/22 (0%)	0/22 (0%)	1/22 (5%)	21/22 (95%)	PCK1
Prostate Cancer Signaling	0.822	0.0206	NaN	0/97 (0%)	0/97 (0%)	2/97 (2%)	95/97 (98%)	KLK3,CDKN1A
STAT3 Pathway	0.822	0.0206	NaN	1/97 (1%)	0/97 (0%)	1/97 (1%)	95/97 (98%)	VEGFA,CDKN1A
Glycolysis I	0.821	0.0435	NaN	1/23 (4%)	0/23 (0%)	0/23 (0%)	22/23 (96%)	PKLR
Adrenomedullin signaling pathway	0.818	0.0158	NaN	2/190 (1%)	0/190 (0%)	1/190 (1%)	187/190 (98%)	PLCB4,RAMP3,PLCL1
FAK Signaling	0.815	0.0204	NaN	2/98 (2%)	0/98 (0%)	0/98 (0%)	96/98 (98%)	DOCK1,HMMR
Tryptophan Degradation III (Eukaryotic)	0.788	0.04	NaN	1/25 (4%)	0/25 (0%)	0/25 (0%)	24/25 (96%)	CA1
IGF-1 Signaling	0.781	0.0194	NaN	0/103 (0%)	0/103 (0%)	2/103 (2%)	101/103 (98%)	IGFBP6,CTGF
UVA-Induced MAPK Signaling	0.775	0.0192	NaN	2/104 (2%)	0/104 (0%)	0/104 (0%)	102/104 (98%)	PLCB4,PLCL1
Estrogen-mediated S-phase Entry	0.773	0.0385	NaN	0/26 (0%)	0/26 (0%)	1/26 (4%)	25/26 (96%)	CDKN1A
Thrombin Signaling	0.772	0.015	NaN	3/200 (2%)	0/200 (0%)	0/200 (0%)	197/200 (99%)	PLCB4,GATA1,PLCL1
D-myo-inositol (1,4,5)-Trisphosphate Biosynthesis	0.758	0.037	NaN	1/27 (4%)	0/27 (0%)	0/27 (0%)	26/27 (96%)	PLCB4
p53 Signaling	0.756	0.0187	NaN	0/107 (0%)	0/107 (0%)	2/107 (2%)	105/107 (98%)	BBC3,CDKN1A
Osteoarthritis Pathway	0.754	0.0147	NaN	1/204 (0%)	0/204 (0%)	2/204 (1%)	201/204 (99%)	VEGFA,DDIT4,DCN
Amyotrophic Lateral Sclerosis Signaling	0.743	0.0183	NaN	2/109 (2%)	0/109 (0%)	0/109 (0%)	107/109 (98%)	VEGFA,CACNA1E
Nitric Oxide Signaling in the Cardiovascular System	0.743	0.0183	NaN	2/109 (2%)	0/109 (0%)	0/109 (0%)	107/109 (98%)	VEGFA,CACNA1E
Paxillin Signaling	0.737	0.0182	NaN	2/110 (2%)	0/110 (0%)	0/110 (0%)	108/110 (98%)	DOCK1,ITGA9
CREB Signaling in Neurons	0.733	0.0144	NaN	3/209 (1%)	0/209 (0%)	0/209 (0%)	206/209 (99%)	PLCB4,CACNA1E,PLCL1
HGF Signaling	0.725	0.0179	NaN	1/112 (1%)	0/112 (0%)	1/112 (1%)	110/112 (98%)	DOCK1,CDKN1A
Neuropathic Pain Signaling In Dorsal Horn Neurons	0.719	0.0177	NaN	2/113 (2%)	0/113 (0%)	0/113 (0%)	111/113 (98%)	PLCB4,PLCL1
Atherosclerosis Signaling	0.714	0.0175	NaN	0/114 (0%)	0/114 (0%)	2/114 (2%)	112/114 (98%)	CXCR4,PLA2G1B
Role of NFAT in Cardiac Hypertrophy	0.713	0.014	NaN	3/214 (1%)	0/214 (0%)	0/214 (0%)	211/214 (99%)	PLCB4,CACNA1E,PLCL1
FXR/RXR Activation	0.708	0.0174	NaN	2/115 (2%)	0/115 (0%)	0/115 (0%)	113/115 (98%)	ABCB4,PKLR
Thyroid Hormone Metabolism II (via Conjugation and/or Degradation)	0.704	0.0323	NaN	1/31 (3%)	0/31 (0%)	0/31 (0%)	30/31 (97%)	LARGE1
PTEN Signaling	0.697	0.0171	NaN	1/117 (1%)	0/117 (0%)	1/117 (1%)	115/117 (98%)	MAGI1,CDKN1A
G Protein Signaling Mediated by Tubby	0.691	0.0312	NaN	1/32 (3%)	0/32 (0%)	0/32 (0%)	31/32 (97%)	PLCB4
Pancreatic Adenocarcinoma Signaling	0.691	0.0169	NaN	1/118 (1%)	0/118 (0%)	1/118 (1%)	116/118 (98%)	VEGFA,CDKN1A
Axonal Guidance Signaling	0.686	0.0113	NaN	4/443 (1%)	0/443 (0%)	1/443 (0%)	438/443 (99%)	VEGFA,DOCK1,PLCB4,CXCR4,PLCL1
Synaptic Long Term Potentiation	0.68	0.0167	NaN	2/120 (2%)	0/120 (0%)	0/120 (0%)	118/120 (98%)	PLCB4,PLCL1
Role of Tissue Factor in Cancer	0.68	0.0167	NaN	1/120 (1%)	0/120 (0%)	1/120 (1%)	118/120 (98%)	VEGFA,CTGF
Circadian Rhythm Signaling	0.679	0.0303	NaN	0/33 (0%)	0/33 (0%)	1/33 (3%)	32/33 (97%)	PER1
Inhibition of Angiogenesis by TSP1	0.679	0.0303	NaN	1/33 (3%)	0/33 (0%)	0/33 (0%)	32/33 (97%)	VEGFA
MIF-mediated Glucocorticoid Regulation	0.679	0.0303	NaN	0/33 (0%)	0/33 (0%)	1/33 (3%)	32/33 (97%)	PLA2G1B
Sphingosine-1-phosphate Signaling	0.675	0.0165	NaN	2/121 (2%)	0/121 (0%)	0/121 (0%)	119/121 (98%)	PLCB4,PLCL1
Phagosome Formation	0.675	0.0165	NaN	2/121 (2%)	0/121 (0%)	0/121 (0%)	119/121 (98%)	PLCB4,PLCL1
CCR3 Signaling in Eosinophils	0.664	0.0163	NaN	1/123 (1%)	0/123 (0%)	1/123 (1%)	121/123 (98%)	PLCB4,PLA2G1B
Superpathway of Inositol Phosphate Compounds	0.659	0.0132	NaN	2/228 (1%)	0/228 (0%)	1/228 (0%)	225/228 (99%)	PLCB4,DUSP1,PTPRM
IL-6 Signaling	0.654	0.016	NaN	1/125 (1%)	0/125 (0%)	1/125 (1%)	123/125 (98%)	VEGFA,HSPB1
PI3K Signaling in B Lymphocytes	0.639	0.0156	NaN	2/128 (2%)	0/128 (0%)	0/128 (0%)	126/128 (98%)	PLCB4,PLCL1
Estrogen Biosynthesis	0.636	0.027	NaN	0/37 (0%)	0/37 (0%)	1/37 (3%)	36/37 (97%)	HSD17B13
14-3-3-mediated Signaling	0.634	0.0155	NaN	2/129 (2%)	0/129 (0%)	0/129 (0%)	127/129 (98%)	PLCB4,PLCL1
p70S6K Signaling	0.629	0.0154	NaN	2/130 (2%)	0/130 (0%)	0/130 (0%)	128/130 (98%)	PLCB4,PLCL1
tRNA Charging	0.626	0.0263	NaN	0/38 (0%)	0/38 (0%)	1/38 (3%)	37/38 (97%)	LARS2
P2Y Purigenic Receptor Signaling Pathway	0.62	0.0152	NaN	2/132 (2%)	0/132 (0%)	0/132 (0%)	130/132 (98%)	PLCB4,PLCL1
Thyroid Cancer Signaling	0.616	0.0256	NaN	0/39 (0%)	0/39 (0%)	1/39 (3%)	38/39 (97%)	KLK3
Intrinsic Prothrombin Activation Pathway	0.616	0.0256	NaN	0/39 (0%)	0/39 (0%)	1/39 (3%)	38/39 (97%)	KLK3
Aryl Hydrocarbon Receptor Signaling	0.61	0.0149	NaN	0/134 (0%)	0/134 (0%)	2/134 (1%)	132/134 (99%)	CDKN1A,HSPB1
nNOS Signaling in Skeletal Muscle Cells	0.606	0.025	NaN	1/40 (3%)	0/40 (0%)	0/40 (0%)	39/40 (98%)	CACNA1E
Corticotropin Releasing Hormone Signaling	0.606	0.0148	NaN	2/135 (1%)	0/135 (0%)	0/135 (0%)	133/135 (99%)	VEGFA,CACNA1E
D-myo-inositol (1,4,5,6)-Tetrakisphosphate Biosynthesis	0.601	0.0147	NaN	1/136 (1%)	0/136 (0%)	1/136 (1%)	134/136 (99%)	DUSP1,PTPRM
D-myo-inositol (3,4,5,6)-tetrakisphosphate Biosynthesis	0.601	0.0147	NaN	1/136 (1%)	0/136 (0%)	1/136 (1%)	134/136 (99%)	DUSP1,PTPRM
MIF Regulation of Innate Immunity	0.597	0.0244	NaN	0/41 (0%)	0/41 (0%)	1/41 (2%)	40/41 (98%)	PLA2G1B
Epithelial Adherens Junction Signaling	0.583	0.0143	NaN	2/140 (1%)	0/140 (0%)	0/140 (0%)	138/140 (99%)	MAGI1,PTPRM
Pyrimidine Ribonucleotides Interconversion	0.579	0.0233	NaN	0/43 (0%)	0/43 (0%)	1/43 (2%)	42/43 (98%)	PCK1
nNOS Signaling in Neurons	0.562	0.0222	NaN	1/45 (2%)	0/45 (0%)	0/45 (0%)	44/45 (98%)	DLG2
Pyrimidine Ribonucleotides De Novo Biosynthesis	0.562	0.0222	NaN	0/45 (0%)	0/45 (0%)	1/45 (2%)	44/45 (98%)	PCK1
Nicotine Degradation III	0.554	0.0217	NaN	1/46 (2%)	0/46 (0%)	0/46 (0%)	45/46 (98%)	LARGE1
Protein Kinase A Signaling	0.551	0.0106	-1	3/379 (1%)	0/379 (0%)	1/379 (0%)	375/379 (99%)	PLCB4,DUSP1,PLCL1,PTPRM
3-phosphoinositide Degradation	0.542	0.0133	NaN	1/150 (1%)	0/150 (0%)	1/150 (1%)	148/150 (99%)	DUSP1,PTPRM
Type II Diabetes Mellitus Signaling	0.534	0.0132	NaN	2/152 (1%)	0/152 (0%)	0/152 (0%)	150/152 (99%)	CACNA1E,PKLR
Melatonin Degradation I	0.524	0.02	NaN	1/50 (2%)	0/50 (0%)	0/50 (0%)	49/50 (98%)	LARGE1
Cell Cycle: G2/M DNA Damage Checkpoint Regulation	0.524	0.02	NaN	0/50 (0%)	0/50 (0%)	1/50 (2%)	49/50 (98%)	CDKN1A
Granulocyte Adhesion and Diapedesis	0.519	0.0128	NaN	0/156 (0%)	0/156 (0%)	2/156 (1%)	154/156 (99%)	CXCR4,HSPB1
Acute Phase Response Signaling	0.511	0.0127	NaN	0/158 (0%)	0/158 (0%)	2/158 (1%)	156/158 (99%)	HP,Saa3
GNRH Signaling	0.508	0.0126	NaN	2/159 (1%)	0/159 (0%)	0/159 (0%)	157/159 (99%)	PLCB4,CACNA1E
Role of CHK Proteins in Cell Cycle Checkpoint Control	0.49	0.0182	NaN	0/55 (0%)	0/55 (0%)	1/55 (2%)	54/55 (98%)	CDKN1A
Melanoma Signaling	0.49	0.0182	NaN	0/55 (0%)	0/55 (0%)	1/55 (2%)	54/55 (98%)	CDKN1A
Nicotine Degradation II	0.49	0.0182	NaN	1/55 (2%)	0/55 (0%)	0/55 (0%)	54/55 (98%)	LARGE1
Superpathway of Melatonin Degradation	0.49	0.0182	NaN	1/55 (2%)	0/55 (0%)	0/55 (0%)	54/55 (98%)	LARGE1
Dendritic Cell Maturation	0.469	0.0118	NaN	2/170 (1%)	0/170 (0%)	0/170 (0%)	168/170 (99%)	PLCB4,PLCL1
PPARŒ±/RXRŒ± Activation	0.466	0.0117	NaN	2/171 (1%)	0/171 (0%)	0/171 (0%)	169/171 (99%)	PLCB4,PLCL1
Serotonin Degradation	0.465	0.0169	NaN	1/59 (2%)	0/59 (0%)	0/59 (0%)	58/59 (98%)	LARGE1
autophagy	0.465	0.0169	NaN	1/59 (2%)	0/59 (0%)	0/59 (0%)	58/59 (98%)	WDFY3
Ephrin Receptor Signaling	0.463	0.0116	NaN	1/172 (1%)	0/172 (0%)	1/172 (1%)	170/172 (99%)	VEGFA,CXCR4
Hepatic Fibrosis / Hepatic Stellate Cell Activation	0.438	0.0111	NaN	1/180 (1%)	0/180 (0%)	1/180 (1%)	178/180 (99%)	VEGFA,CTGF
Netrin Signaling	0.437	0.0156	NaN	1/64 (2%)	0/64 (0%)	0/64 (0%)	63/64 (98%)	CACNA1E
Cell Cycle: G1/S Checkpoint Regulation	0.437	0.0156	NaN	0/64 (0%)	0/64 (0%)	1/64 (2%)	63/64 (98%)	CDKN1A
Eicosanoid Signaling	0.437	0.0156	NaN	0/64 (0%)	0/64 (0%)	1/64 (2%)	63/64 (98%)	PLA2G1B
Agrin Interactions at Neuromuscular Junction	0.426	0.0152	NaN	1/66 (2%)	0/66 (0%)	0/66 (0%)	65/66 (98%)	PKLR
RAR Activation	0.42	0.0108	NaN	1/186 (1%)	0/186 (0%)	1/186 (1%)	184/186 (99%)	VEGFA,DUSP1
ILK Signaling	0.414	0.0106	NaN	2/188 (1%)	0/188 (0%)	0/188 (0%)	186/188 (99%)	VEGFA,DOCK1
Caveolar-mediated Endocytosis Signaling	0.411	0.0145	NaN	1/69 (1%)	0/69 (0%)	0/69 (0%)	68/69 (99%)	ITGA9
Glioma Invasiveness Signaling	0.411	0.0145	NaN	1/69 (1%)	0/69 (0%)	0/69 (0%)	68/69 (99%)	HMMR
Role of MAPK Signaling in the Pathogenesis of Influenza	0.411	0.0145	NaN	0/69 (0%)	0/69 (0%)	1/69 (1%)	68/69 (99%)	PLA2G1B
MSP-RON Signaling Pathway	0.411	0.0145	NaN	0/69 (0%)	0/69 (0%)	1/69 (1%)	68/69 (99%)	KLK3
Gap Junction Signaling	0.409	0.0105	NaN	2/190 (1%)	0/190 (0%)	0/190 (0%)	188/190 (99%)	PLCB4,PLCL1
mTOR Signaling	0.406	0.0105	NaN	1/191 (1%)	0/191 (0%)	1/191 (1%)	189/191 (99%)	VEGFA,DDIT4
3-phosphoinositide Biosynthesis	0.398	0.0103	NaN	1/194 (1%)	0/194 (0%)	1/194 (1%)	192/194 (99%)	DUSP1,PTPRM
Ephrin B Signaling	0.397	0.0139	NaN	0/72 (0%)	0/72 (0%)	1/72 (1%)	71/72 (99%)	CXCR4
Clathrin-mediated Endocytosis Signaling	0.395	0.0103	NaN	2/195 (1%)	0/195 (0%)	0/195 (0%)	193/195 (99%)	VEGFA,TFRC
Breast Cancer Regulation by Stathmin1	0.387	0.0101	NaN	1/198 (1%)	0/198 (0%)	1/198 (1%)	196/198 (99%)	PLCB4,CDKN1A
Hypoxia Signaling in the Cardiovascular System	0.383	0.0133	NaN	1/75 (1%)	0/75 (0%)	0/75 (0%)	74/75 (99%)	VEGFA
Antiproliferative Role of Somatostatin Receptor 2	0.379	0.0132	NaN	0/76 (0%)	0/76 (0%)	1/76 (1%)	75/76 (99%)	CDKN1A
Neurotrophin/TRK Signaling	0.379	0.0132	NaN	0/76 (0%)	0/76 (0%)	1/76 (1%)	75/76 (99%)	KLK3
Cyclins and Cell Cycle Regulation	0.37	0.0128	NaN	0/78 (0%)	0/78 (0%)	1/78 (1%)	77/78 (99%)	CDKN1A
FcŒ≥RIIB Signaling in B Lymphocytes	0.366	0.0127	NaN	1/79 (1%)	0/79 (0%)	0/79 (0%)	78/79 (99%)	CACNA1E
Renal Cell Carcinoma Signaling	0.366	0.0127	NaN	1/79 (1%)	0/79 (0%)	0/79 (0%)	78/79 (99%)	VEGFA
Estrogen-Dependent Breast Cancer Signaling	0.366	0.0127	NaN	0/79 (0%)	0/79 (0%)	1/79 (1%)	78/79 (99%)	HSD17B13
Role of BRCA1 in DNA Damage Response	0.362	0.0125	NaN	0/80 (0%)	0/80 (0%)	1/80 (1%)	79/80 (99%)	CDKN1A
Integrin Signaling	0.355	0.00948	NaN	2/211 (1%)	0/211 (0%)	0/211 (0%)	209/211 (99%)	DOCK1,ITGA9
JAK/Stat Signaling	0.35	0.012	NaN	0/83 (0%)	0/83 (0%)	1/83 (1%)	82/83 (99%)	CDKN1A
HIPPO signaling	0.343	0.0118	NaN	1/85 (1%)	0/85 (0%)	0/85 (0%)	84/85 (99%)	DLG2
HER-2 Signaling in Breast Cancer	0.339	0.0116	NaN	0/86 (0%)	0/86 (0%)	1/86 (1%)	85/86 (99%)	CDKN1A
FcŒ≥ Receptor-mediated Phagocytosis in Macrophages and Monocytes	0.325	0.0111	NaN	1/90 (1%)	0/90 (0%)	0/90 (0%)	89/90 (99%)	DOCK1
Phospholipase C Signaling	0.324	0.00889	NaN	1/225 (0%)	0/225 (0%)	1/225 (0%)	223/225 (99%)	PLCB4,PLA2G1B
CCR5 Signaling in Macrophages	0.321	0.011	NaN	1/91 (1%)	0/91 (0%)	0/91 (0%)	90/91 (99%)	CACNA1E
Salvage Pathways of Pyrimidine Ribonucleotides	0.321	0.011	NaN	0/91 (0%)	0/91 (0%)	1/91 (1%)	90/91 (99%)	PCK1
GABA Receptor Signaling	0.321	0.011	NaN	1/91 (1%)	0/91 (0%)	0/91 (0%)	90/91 (99%)	CACNA1E
Death Receptor Signaling	0.321	0.011	NaN	0/91 (0%)	0/91 (0%)	1/91 (1%)	90/91 (99%)	HSPB1
Reelin Signaling in Neurons	0.318	0.0109	NaN	0/92 (0%)	0/92 (0%)	1/92 (1%)	91/92 (99%)	RELN
Sumoylation Pathway	0.318	0.0109	NaN	1/92 (1%)	0/92 (0%)	0/92 (0%)	91/92 (99%)	MYB
Opioid Signaling Pathway	0.307	0.00858	NaN	1/233 (0%)	0/233 (0%)	1/233 (0%)	231/233 (99%)	CACNA1E,PENK
ATM Signaling	0.305	0.0104	NaN	0/96 (0%)	0/96 (0%)	1/96 (1%)	95/96 (99%)	CDKN1A
Cholecystokinin/Gastrin-mediated Signaling	0.302	0.0103	NaN	1/97 (1%)	0/97 (0%)	0/97 (0%)	96/97 (99%)	PLCB4
Huntington's Disease Signaling	0.294	0.00833	NaN	1/240 (0%)	0/240 (0%)	1/240 (0%)	238/240 (99%)	PLCB4,PENK
VEGF Signaling	0.293	0.01	NaN	1/100 (1%)	0/100 (0%)	0/100 (0%)	99/100 (99%)	VEGFA
Molecular Mechanisms of Cancer	0.289	0.00781	NaN	1/384 (0%)	0/384 (0%)	2/384 (1%)	381/384 (99%)	PLCB4,BBC3,CDKN1A
Virus Entry via Endocytic Pathways	0.278	0.00952	NaN	1/105 (1%)	0/105 (0%)	0/105 (0%)	104/105 (99%)	TFRC
Chronic Myeloid Leukemia Signaling	0.278	0.00952	NaN	0/105 (0%)	0/105 (0%)	1/105 (1%)	104/105 (99%)	CDKN1A
Telomerase Signaling	0.273	0.00935	NaN	0/107 (0%)	0/107 (0%)	1/107 (1%)	106/107 (99%)	CDKN1A
LXR/RXR Activation	0.265	0.00909	NaN	1/110 (1%)	0/110 (0%)	0/110 (0%)	109/110 (99%)	ABCG4
G Beta Gamma Signaling	0.26	0.00893	NaN	1/112 (1%)	0/112 (0%)	0/112 (0%)	111/112 (99%)	CACNA1E
Glioma Signaling	0.257	0.00885	NaN	0/113 (0%)	0/113 (0%)	1/113 (1%)	112/113 (99%)	CDKN1A
HIF1Œ± Signaling	0.255	0.00877	NaN	1/114 (1%)	0/114 (0%)	0/114 (0%)	113/114 (99%)	VEGFA
Fc Epsilon RI Signaling	0.252	0.0087	NaN	0/115 (0%)	0/115 (0%)	1/115 (1%)	114/115 (99%)	PLA2G1B
RhoA Signaling	0.243	0.0084	NaN	1/119 (1%)	0/119 (0%)	0/119 (0%)	118/119 (99%)	ANLN
fMLP Signaling in Neutrophils	0.24	0.00833	NaN	1/120 (1%)	0/120 (0%)	0/120 (0%)	119/120 (99%)	PLCB4
G-Protein Coupled Receptor Signaling	0.239	0.00735	NaN	1/272 (0%)	0/272 (0%)	1/272 (0%)	270/272 (99%)	PLCB4,DUSP1
PI3K/AKT Signaling	0.236	0.0082	NaN	0/122 (0%)	0/122 (0%)	1/122 (1%)	121/122 (99%)	CDKN1A
Estrogen Receptor Signaling	0.229	0.008	NaN	0/125 (0%)	0/125 (0%)	1/125 (1%)	124/125 (99%)	PCK1
Adipogenesis pathway	0.219	0.00769	NaN	0/130 (0%)	0/130 (0%)	1/130 (1%)	129/130 (99%)	TXNIP
GŒ±12/13 Signaling	0.215	0.00758	NaN	1/132 (1%)	0/132 (0%)	0/132 (0%)	131/132 (99%)	CDH4
Androgen Signaling	0.213	0.00752	NaN	1/133 (1%)	0/133 (0%)	0/133 (0%)	132/133 (99%)	CACNA1E
Cardiac Œ≤-adrenergic Signaling	0.213	0.00752	NaN	1/133 (1%)	0/133 (0%)	0/133 (0%)	132/133 (99%)	CACNA1E
Th2 Pathway	0.209	0.00741	NaN	0/135 (0%)	0/135 (0%)	1/135 (1%)	134/135 (99%)	CXCR4
Gustation Pathway	0.2	0.00714	NaN	1/140 (1%)	0/140 (0%)	0/140 (0%)	139/140 (99%)	CACNA1E
Human Embryonic Stem Cell Pluripotency	0.198	0.00709	NaN	0/141 (0%)	0/141 (0%)	1/141 (1%)	140/141 (99%)	KLK3
Hereditary Breast Cancer Signaling	0.198	0.00709	NaN	0/141 (0%)	0/141 (0%)	1/141 (1%)	140/141 (99%)	CDKN1A
Leukocyte Extravasation Signaling	0	0.00488	NaN	0/205 (0%)	0/205 (0%)	1/205 (0%)	204/205 (100%)	CXCR4
Actin Cytoskeleton Signaling	0	0.00459	NaN	1/218 (0%)	0/218 (0%)	0/218 (0%)	217/218 (100%)	DOCK1
Hepatic Cholestasis	0	0.00658	NaN	1/152 (1%)	0/152 (0%)	0/152 (0%)	151/152 (99%)	ABCB4
IL-8 Signaling	0	0.00526	NaN	1/190 (1%)	0/190 (0%)	0/190 (0%)	189/190 (99%)	VEGFA
Role of NFAT in Regulation of the Immune Response	0	0.00568	NaN	1/176 (1%)	0/176 (0%)	0/176 (0%)	175/176 (99%)	PLCB4
Relaxin Signaling	0	0.00649	NaN	1/154 (1%)	0/154 (0%)	0/154 (0%)	153/154 (99%)	VEGFA
Colorectal Cancer Metastasis Signaling	0	0.0041	NaN	1/244 (0%)	0/244 (0%)	0/244 (0%)	243/244 (100%)	VEGFA
EIF2 Signaling	0	0.00483	NaN	1/207 (0%)	0/207 (0%)	0/207 (0%)	206/207 (100%)	VEGFA
AMPK Signaling	0	0.00472	NaN	0/212 (0%)	0/212 (0%)	1/212 (0%)	211/212 (100%)	CDKN1A
Ovarian Cancer Signaling	0	0.00704	NaN	1/142 (1%)	0/142 (0%)	0/142 (0%)	141/142 (99%)	VEGFA
PKCŒ∏ Signaling in T Lymphocytes	0	0.00658	NaN	1/152 (1%)	0/152 (0%)	0/152 (0%)	151/152 (99%)	CACNA1E
Signaling by Rho Family GTPases	0	0.00408	NaN	1/245 (0%)	0/245 (0%)	0/245 (0%)	244/245 (100%)	CDH4
RhoGDI Signaling	0	0.00585	NaN	1/171 (1%)	0/171 (0%)	0/171 (0%)	170/171 (99%)	CDH4
Sertoli Cell-Sertoli Cell Junction Signaling	0	0.00581	NaN	1/172 (1%)	0/172 (0%)	0/172 (0%)	171/172 (99%)	SPTB
eNOS Signaling	0	0.00602	NaN	1/166 (1%)	0/166 (0%)	0/166 (0%)	165/166 (99%)	VEGFA
GŒ±q Signaling	0	0.00633	NaN	1/158 (1%)	0/158 (0%)	0/158 (0%)	157/158 (99%)	PLCB4
Agranulocyte Adhesion and Diapedesis	0	0.00602	NaN	0/166 (0%)	0/166 (0%)	1/166 (1%)	165/166 (99%)	CXCR4
Protein Ubiquitination Pathway	0	0.00392	NaN	0/255 (0%)	0/255 (0%)	1/255 (0%)	254/255 (100%)	HSPB1
Xenobiotic Metabolism Signaling	0	0.00376	NaN	0/266 (0%)	0/266 (0%)	1/266 (0%)	265/266 (100%)	CES1
Wnt/Œ≤-catenin Signaling	0	0.00595	NaN	1/168 (1%)	0/168 (0%)	0/168 (0%)	167/168 (99%)	SOX6
cAMP-mediated signaling	0	0.00457	NaN	0/219 (0%)	0/219 (0%)	1/219 (0%)	218/219 (100%)	DUSP1
Th1 and Th2 Activation Pathway	0	0.00595	NaN	0/168 (0%)	0/168 (0%)	1/168 (1%)	167/168 (99%)	CXCR4
Sirtuin Signaling Pathway	0	0.00372	NaN	0/269 (0%)	0/269 (0%)	1/269 (0%)	268/269 (100%)	PCK1
Neuroinflammation Signaling Pathway	0	0.00702	NaN	0/285 (0%)	0/285 (0%)	2/285 (1%)	283/285 (99%)	KLK3,PLA2G1B
Calcium Signaling	0	0.00513	NaN	1/195 (1%)	0/195 (0%)	0/195 (0%)	194/195 (99%)	CACNA1E

## Sheet: comparision_IPA
Canonical Pathways	kidney_IPA	liver_IPA	lung_IPA	spleen_IPA
Role of NFAT in Cardiac Hypertrophy	-3.27165	-3.05085	-4.69042	N/A
Sperm Motility	-3.60555	-3.16228	-4.12311	N/A
GPCR-Mediated Nutrient Sensing in Enteroendocrine Cells	-3.87298	-2.52982	-4.3589	N/A
Dopamine-DARPP32 Feedback in cAMP Signaling	-3.83761	-3.05085	-3.74166	N/A
Neuropathic Pain Signaling In Dorsal Horn Neurons	-3.5	-3	-3.90007	N/A
CREB Signaling in Neurons	-3.29983	-2.7136	-4.12311	N/A
Synaptic Long Term Potentiation	-3.15296	-2.7136	-4.12311	N/A
Aldosterone Signaling in Epithelial Cells	-3.5	-2.64575	-3.77124	N/A
eNOS Signaling	-3.63803	-2.33333	-3.74166	N/A
Leukocyte Extravasation Signaling	-3	-2.33333	-4.3788	N/A
GP6 Signaling Pathway	-3.05085	-2.64575	-4	0
Superpathway of Inositol Phosphate Compounds	-1.96116	-2.7136	-4.81125	N/A
Protein Kinase A Signaling	-2.02073	-3.1305	-2.92119	-1
Synaptic Long Term Depression	-1.96396	-1.89737	-4.12311	-1
Nitric Oxide Signaling in the Cardiovascular System	-2.49615	-2.44949	-3.87298	N/A
fMLP Signaling in Neutrophils	-2.67261	-2.44949	-3.4641	N/A
FcŒ≥ Receptor-mediated Phagocytosis in Macrophages and Monocytes	-1.89737	-2.64575	-4	N/A
Fc Epsilon RI Signaling	-2.11058	-2	-4.24264	N/A
Melatonin Signaling	-2.5	-2.33333	-3.5	N/A
3-phosphoinositide Biosynthesis	-1.70561	-2.12132	-4.3788	N/A
Endothelin-1 Signaling	-2.35339	-2.11058	-3.7097	N/A
GNRH Signaling	-1.96116	-2.84019	-3.27327	N/A
Adrenomedullin signaling pathway	-2.11695	-2.11058	-3.83761	N/A
Thrombin Signaling	-1.96116	-2.67261	-3.41121	N/A
UVA-Induced MAPK Signaling	-2.7136	-2	-3.31662	N/A
GŒ±q Signaling	-2.55841	-2.7136	-2.68328	N/A
Glioma Signaling	-2.3094	-2.12132	-3.4641	N/A
p70S6K Signaling	-1.96396	-1.50756	-4.24264	N/A
Phospholipase C Signaling	-0.654654	-2.52982	-4.49073	N/A
Huntington's Disease Signaling	-2.18282	-2.12132	-3.35659	N/A
B Cell Receptor Signaling	-0.625543	-2.12132	-4.81125	0
Opioid Signaling Pathway	-1.52753	-2.49615	-3.53009	N/A
Calcium-induced T Lymphocyte Apoptosis	-1.50756	-2.23607	-3.77124	0
P2Y Purigenic Receptor Signaling Pathway	-1.96396	-1.89737	-3.63803	N/A
G Beta Gamma Signaling	-1.50756	-2.64575	-3.31662	N/A
HGF Signaling	-2.32379	-2.12132	-3	N/A
Œ±-Adrenergic Signaling	-2.12132	-2.23607	-3	0
Renin-Angiotensin Signaling	-2	-2.33333	-3	0
CCR3 Signaling in Eosinophils	-2.33333	-2	-2.88675	N/A
PKCŒ∏ Signaling in T Lymphocytes	-1.21268	-1.34164	-4.64238	N/A
Role of NFAT in Regulation of the Immune Response	-0.894427	-1	-5.20855	N/A
Ephrin B Signaling	-2.12132	-2	-2.82843	N/A
Actin Cytoskeleton Signaling	-2.13809	-2.23607	-2.5	N/A
PI3K Signaling in B Lymphocytes	-1.09109	-1.66667	-4.08248	N/A
Cardiac Hypertrophy Signaling	-1.29987	-1.26491	-3.27327	-1
D-myo-inositol-5-phosphate Metabolism	-1.14708	-2.12132	-3.35659	N/A
Wnt/Ca+ pathway	-1.73205	-2.23607	-2.64575	N/A
14-3-3-mediated Signaling	-1.60591	-1.63299	-3.35659	N/A
Th1 Pathway	-2.12132	0	-4.47214	0
iCOS-iCOSL Signaling in T Helper Cells	-2.12132	N/A	-4.24264	0
Tec Kinase Signaling	-0.942809	-1.88982	-3.26599	0
Melanocyte Development and Pigmentation Signaling	-1.89737	-1	-3	0
Chemokine Signaling	-1	-2.12132	-2.7136	N/A
IL-8 Signaling	-0.784465	-1.89737	-3.15296	N/A
Cholecystokinin/Gastrin-mediated Signaling	-0.208514	-2.3094	-3.29983	N/A
Dendritic Cell Maturation	-1.5	N/A	-4.24264	N/A
ATM Signaling	1.66667	2	2	N/A
Growth Hormone Signaling	-2.7136	N/A	-2.88675	0
Ephrin Receptor Signaling	-1.26491	-2	-2.33333	N/A
cAMP-mediated signaling	-1.21268	-2.12132	-2.18282	N/A
Neuregulin Signaling	-0.333333	-2	-3.16228	N/A
ErbB4 Signaling	-2.33333	N/A	-3.16228	0
ERK/MAPK Signaling	0.2	-1.66667	-3.57771	0
Glioblastoma Multiforme Signaling	-0.654654	-1.41421	-3.35659	N/A
IL-3 Signaling	-1.50756	-1.34164	-2.52982	0
UVB-Induced MAPK Signaling	-1.66667	-1.34164	-2.33333	0
NF-Œ∫B Signaling	-1.38675	N/A	-3.87298	0
3-phosphoinositide Degradation	-0.727607	-1.63299	-2.88675	N/A
Prolactin Signaling	-1.38675	-1	-2.7136	0
Phospholipases	-2.44949	N/A	-2.64575	N/A
ErbB Signaling	-1.06904	-1.34164	-2.67261	0
D-myo-inositol (3,4,5,6)-tetrakisphosphate Biosynthesis	-0.727607	-1.63299	-2.7136	N/A
D-myo-inositol (1,4,5,6)-Tetrakisphosphate Biosynthesis	-0.727607	-1.63299	-2.7136	N/A
CXCR4 Signaling	-0.447214	-1.73205	-2.82843	N/A
IL-7 Signaling Pathway	-2.11058	N/A	-2.88675	0
SAPK/JNK Signaling	-2.13809	N/A	-2.82843	0
RANK Signaling in Osteoclasts	-1.94145	-1.34164	-1.66667	0
RhoA Signaling	-1.60357	-1.63299	-1.63299	N/A
Role of Pattern Recognition Receptors in Recognition of Bacteria and Viruses	-1.66667	N/A	-3.16228	0
LXR/RXR Activation	-3.16228	N/A	-1.63299	N/A
NF-Œ∫B Activation by Viruses	-1.26491	N/A	-3.4641	0
Macropinocytosis Signaling	-1.66667	N/A	-3	0
NRF2-mediated Oxidative Stress Response	0.816497	-0.816497	-3	0
Salvage Pathways of Pyrimidine Ribonucleotides	-0.707107	-2	-1.89737	N/A
CCR5 Signaling in Macrophages	-1.13389	-1.34164	-2.12132	N/A
Small Cell Lung Cancer Signaling	-2.12132	N/A	-2.44949	0
ERK5 Signaling	1.14708	-2	-1.41421	0
Rac Signaling	-1.38675	-1	-2.12132	0
Leptin Signaling in Obesity	-2	N/A	-2.44949	N/A
Corticotropin Releasing Hormone Signaling	-0.534522	-1.41421	-2.49615	N/A
Sphingosine-1-phosphate Signaling	-0.852803	-1.26491	-2.32379	N/A
Thrombopoietin Signaling	-0.904534	-1	-2.52982	0
Ceramide Signaling	1.5	-1	1.88982	0
VEGF Family Ligand-Receptor Interactions	-1.66667	N/A	-2.7136	N/A
IGF-1 Signaling	-1.73205	-1	-1.63299	N/A
Type II Diabetes Mellitus Signaling	-1.06904	-1.34164	-1.94145	N/A
GŒ±12/13 Signaling	-0.688247	-0.447214	-3.16228	N/A
CD28 Signaling in T Helper Cells	-0.632456	N/A	-3.63803	0
mTOR Signaling	-0.426401	-0.632456	-3.20713	N/A
NGF Signaling	-1.73205	N/A	-2.52982	0
Antioxidant Action of Vitamin C	1.41421	N/A	2.82843	N/A
Telomerase Signaling	1.94145	0	-2.23607	N/A
VEGF Signaling	-1.50756	-1	-1.66667	N/A
Androgen Signaling	-0.904534	-1.13389	-2.12132	N/A
Integrin Signaling	-0.258199	-1.34164	-2.5	N/A
LPS-stimulated MAPK Signaling	-0.534522	-1	-2.52982	0
EGF Signaling	-1.13389	-1	-1.88982	0
Aryl Hydrocarbon Receptor Signaling	0	-2.12132	-1.89737	N/A
Th2 Pathway	-1.13389	N/A	-2.84019	N/A
FcŒ≥RIIB Signaling in B Lymphocytes	-1	0	-2.82843	N/A
ILK Signaling	1.52753	0.377964	-1.73205	N/A
Cyclins and Cell Cycle Regulation	1.34164	N/A	-2.23607	N/A
Neuroinflammation Signaling Pathway	0.447214	N/A	-3.1305	N/A
Signaling by Rho Family GTPases	-0.229416	-1.13389	-2.13809	N/A
Pyridoxal 5'-phosphate Salvage Pathway	0	-2	-1.41421	0
Insulin Receptor Signaling	-1.26491	N/A	-2.11058	0
UVC-Induced MAPK Signaling	-0.377964	-1.34164	-1.63299	0
Relaxin Signaling	-1.26491	-0.447214	-1.63299	N/A
PPAR Signaling	-2.84019	-0.447214	N/A	0
p38 MAPK Signaling	1.38675	N/A	-1.88982	N/A
PI3K/AKT Signaling	1.88562	0	-1.34164	N/A
Production of Nitric Oxide and Reactive Oxygen Species in Macrophages	0.2	0.333333	-2.66789	0
Wnt/Œ≤-catenin Signaling	2.18282	0.707107	-0.27735	N/A
Non-Small Cell Lung Cancer Signaling	-0.707107	N/A	-2.44949	0
Cardiac Œ≤-adrenergic Signaling	0.632456	-0.377964	-2.12132	N/A
Cell Cycle: G2/M DNA Damage Checkpoint Regulation	0.447214	N/A	2.64575	N/A
Cdc42 Signaling	-0.377964	N/A	-2.7136	0
HMGB1 Signaling	1.41421	N/A	-1.66667	0
GPCR-Mediated Integration of Enteroendocrine Signaling Exemplified by an L Cell	1.50756	0.377964	1.1547	N/A
Acute Myeloid Leukemia Signaling	-0.632456	N/A	-2.33333	0
Neurotrophin/TRK Signaling	-0.83205	N/A	-2.12132	N/A
IL-2 Signaling	-0.816497	N/A	-2.12132	0
IL-6 Signaling	1.5	N/A	-1.34164	N/A
Fatty Acid Œ≤-oxidation I	0	0	-2.82843	0
Sumoylation Pathway	-1.94145	N/A	0.816497	N/A
Mitotic Roles of Polo-Like Kinase	N/A	N/A	-2.64575	0
Osteoarthritis Pathway	0	1.34164	-1.29099	N/A
TGF-Œ≤ Signaling	1.26491	N/A	-1.34164	0
PDGF Signaling	0.57735	0	-1.88982	0
CD40 Signaling	-0.57735	N/A	-1.88982	0
CDK5 Signaling	-0.83205	-1.63299	N/A	0
Valine Degradation I	0	0	-2.44949	0
Cytotoxic T Lymphocyte-mediated Apoptosis of Target Cells	N/A	0	2.44949	0
Ubiquinol-10 Biosynthesis (Eukaryotic)	N/A	N/A	-2.44949	0
Stearate Biosynthesis I (Animals)	N/A	N/A	-2.44949	0
RhoGDI Signaling	0	1.63299	0.707107	N/A
p53 Signaling	0.83205	N/A	1.50756	N/A
IL-1 Signaling	0	-0.447214	-1.88982	0
TNFR2 Signaling	2.23607	N/A	N/A	0
Neuroprotective Role of THOP1 in Alzheimer's Disease	0	N/A	N/A	2.23607
Tryptophan Degradation III (Eukaryotic)	N/A	0	-2.23607	N/A
JAK/Stat Signaling	-0.57735	0	-1.63299	N/A
HIPPO signaling	0.534522	1.63299	N/A	N/A
PEDF Signaling	-1	N/A	-1.13389	0
OX40 Signaling Pathway	-0.447214	N/A	-1.63299	0
AMPK Signaling	0.229416	0	-1.80739	N/A
Type I Diabetes Mellitus Signaling	0.333333	0	-1.66667	0
IL-17A Signaling in Gastric Cells	2	N/A	N/A	0
Cell Cycle: G1/S Checkpoint Regulation	0	N/A	2	N/A
TCA Cycle II (Eukaryotic)	0	0	-2	0
Triacylglycerol Degradation	N/A	0	N/A	2
Gluconeogenesis I	0	0	-2	0
Retinol Biosynthesis	N/A	0	N/A	2
Glutaryl-CoA Degradation	N/A	0	-2	N/A
D-myo-inositol (1,4,5)-Trisphosphate Biosynthesis	N/A	N/A	-2	N/A
Estrogen-mediated S-phase Entry	N/A	N/A	-2	N/A
Acute Phase Response Signaling	0.654654	N/A	-1.34164	N/A
Glioma Invasiveness Signaling	0	N/A	-1.88982	N/A
Actin Nucleation by ARP-WASP Complex	1.88982	N/A	N/A	0
CD27 Signaling in Lymphocytes	-0.707107	N/A	-1.13389	0
Apoptosis Signaling	0.632456	N/A	1	0
Toll-like Receptor Signaling	1.34164	N/A	N/A	0
Superpathway of Geranylgeranyldiphosphate Biosynthesis I (via Mevalonate)	N/A	N/A	-1	0
VDR/RXR Activation	-1	N/A	N/A	N/A
Agrin Interactions at Neuromuscular Junction	0	N/A	-1	N/A
Death Receptor Signaling	0	0	0.447214	N/A
Sonic Hedgehog Signaling	-0.447214	N/A	N/A	0
Regulation of Cellular Mechanics by Calpain Protease	N/A	N/A	-0.447214	0
Coagulation System	0.377964	0	N/A	0
PCP pathway	0.377964	N/A	N/A	0
PPARŒ±/RXRŒ± Activation	-0.208514	0	0	N/A
4-hydroxyphenylpyruvate Biosynthesis	0	0	N/A	0
Glycogen Biosynthesis II (from UDP-D-Glucose)	0	0	N/A	0
IL-12 Signaling and Production in Macrophages	N/A	N/A	N/A	0
Communication between Innate and Adaptive Immune Cells	N/A	0	N/A	0
Acetyl-CoA Biosynthesis I (Pyruvate Dehydrogenase Complex)	0	0	N/A	0
Biotin-carboxyl Carrier Protein Assembly	N/A	N/A	N/A	0
Mechanisms of Viral Exit from Host Cells	N/A	N/A	N/A	0
CTLA4 Signaling in Cytotoxic T Lymphocytes	N/A	N/A	N/A	0
Caveolar-mediated Endocytosis Signaling	N/A	N/A	N/A	N/A
Pregnenolone Biosynthesis	N/A	N/A	N/A	0
April Mediated Signaling	0	N/A	N/A	0
Breast Cancer Regulation by Stathmin1	N/A	N/A	N/A	N/A
Maturity Onset Diabetes of Young (MODY) Signaling	N/A	0	0	N/A
RAR Activation	N/A	N/A	N/A	N/A
Heme Biosynthesis from Uroporphyrinogen-III I	0	0	0	N/A
Glucocorticoid Receptor Signaling	N/A	N/A	N/A	N/A
Remodeling of Epithelial Adherens Junctions	N/A	N/A	0	0
Role of Tissue Factor in Cancer	N/A	N/A	N/A	N/A
Gap Junction Signaling	N/A	N/A	N/A	N/A
Glycerol Degradation I	N/A	0	N/A	0
Hematopoiesis from Pluripotent Stem Cells	N/A	0	N/A	0
Antigen Presentation Pathway	N/A	0	N/A	0
1D-myo-inositol Hexakisphosphate Biosynthesis II (Mammalian)	N/A	N/A	N/A	0
Altered T Cell and B Cell Signaling in Rheumatoid Arthritis	N/A	0	N/A	0
Ephrin A Signaling	N/A	N/A	N/A	0
FXR/RXR Activation	N/A	N/A	N/A	N/A
GADD45 Signaling	N/A	N/A	N/A	N/A
Axonal Guidance Signaling	N/A	N/A	N/A	N/A
Role of Macrophages, Fibroblasts and Endothelial Cells in Rheumatoid Arthritis	N/A	N/A	N/A	N/A
Erythropoietin Signaling	N/A	N/A	N/A	0
Tetrapyrrole Biosynthesis II	0	0	0	N/A
IL-4 Signaling	N/A	N/A	N/A	0
PXR/RXR Activation	N/A	N/A	N/A	0
Assembly of RNA Polymerase II Complex	N/A	0	N/A	0
IL-17 Signaling	N/A	N/A	N/A	0
NAD Salvage Pathway III	N/A	0	0	0
Cell Cycle Regulation by BTG Family Proteins	N/A	N/A	0	0
HIF1Œ± Signaling	N/A	N/A	N/A	N/A
IL-17A Signaling in Fibroblasts	N/A	N/A	N/A	0
nNOS Signaling in Neurons	N/A	N/A	N/A	N/A
Natural Killer Cell Signaling	N/A	N/A	N/A	0
G Protein Signaling Mediated by Tubby	N/A	N/A	N/A	N/A
Glycerol-3-phosphate Shuttle	0	0	N/A	0
Germ Cell-Sertoli Cell Junction Signaling	N/A	N/A	N/A	0
Primary Immunodeficiency Signaling	N/A	0	N/A	0
Crosstalk between Dendritic Cells and Natural Killer Cells	N/A	N/A	N/A	0
Estrogen Receptor Signaling	N/A	N/A	N/A	N/A
T Helper Cell Differentiation	N/A	0	N/A	0
TR/RXR Activation	N/A	N/A	N/A	N/A
Autoimmune Thyroid Disease Signaling	N/A	0	N/A	0
Phagosome Formation	N/A	N/A	N/A	N/A
Heme Biosynthesis II	0	0	0	N/A
Systemic Lupus Erythematosus Signaling	N/A	N/A	N/A	0
Xenobiotic Metabolism Signaling	N/A	N/A	N/A	N/A
Mitochondrial L-carnitine Shuttle Pathway	0	0	N/A	0
B Cell Development	N/A	0	N/A	0
Sertoli Cell-Sertoli Cell Junction Signaling	N/A	N/A	N/A	N/A
Adipogenesis pathway	N/A	N/A	N/A	N/A
Branched-chain Œ±-keto acid Dehydrogenase Complex	0	0	N/A	0
Unfolded protein response	N/A	N/A	N/A	0
Cellular Effects of Sildenafil (Viagra)	N/A	N/A	N/A	N/A
Nur77 Signaling in T Lymphocytes	N/A	N/A	N/A	0
Virus Entry via Endocytic Pathways	N/A	N/A	N/A	N/A
Semaphorin Signaling in Neurons	N/A	N/A	N/A	0
Role of JAK1 and JAK3 in Œ≥c Cytokine Signaling	N/A	N/A	N/A	0
Role of Osteoblasts, Osteoclasts and Chondrocytes in Rheumatoid Arthritis	N/A	N/A	N/A	0
Airway Pathology in Chronic Obstructive Pulmonary Disease	0	0	0	N/A
Thyroid Cancer Signaling	N/A	0	N/A	N/A
Dopamine Receptor Signaling	N/A	N/A	N/A	0
Prostate Cancer Signaling	N/A	N/A	N/A	N/A
Acetyl-CoA Biosynthesis III (from Citrate)	0	0	N/A	0
Graft-versus-Host Disease Signaling	N/A	0	N/A	0
Histidine Degradation VI	N/A	N/A	N/A	N/A
FAK Signaling	N/A	N/A	N/A	N/A
B Cell Activating Factor Signaling	0	N/A	N/A	0
4-hydroxybenzoate Biosynthesis	0	0	N/A	0
Hereditary Breast Cancer Signaling	N/A	N/A	N/A	N/A
HER-2 Signaling in Breast Cancer	N/A	N/A	N/A	N/A
Isoleucine Degradation I	0	0	N/A	0
IL-15 Production	N/A	N/A	N/A	0
Myc Mediated Apoptosis Signaling	N/A	N/A	N/A	0
Allograft Rejection Signaling	N/A	0	N/A	0
Tight Junction Signaling	N/A	N/A	N/A	0
Human Embryonic Stem Cell Pluripotency	N/A	N/A	N/A	N/A
Endoplasmic Reticulum Stress Pathway	N/A	0	N/A	0
Acetate Conversion to Acetyl-CoA	0	N/A	N/A	0
T Cell Receptor Signaling	N/A	N/A	N/A	0
Th1 and Th2 Activation Pathway	N/A	N/A	N/A	N/A
Regulation of IL-2 Expression in Activated and Anergic T Lymphocytes	N/A	N/A	N/A	0
Bladder Cancer Signaling	N/A	N/A	N/A	N/A
Ketogenesis	0	0	N/A	0
Protein Ubiquitination Pathway	N/A	N/A	N/A	N/A
Factors Promoting Cardiogenesis in Vertebrates	N/A	N/A	N/A	0
Iron homeostasis signaling pathway	N/A	N/A	N/A	N/A
Assembly of RNA Polymerase III Complex	N/A	0	0	0
Molecular Mechanisms of Cancer	N/A	N/A	N/A	N/A
Hepatic Cholestasis	N/A	N/A	N/A	N/A
Epithelial Adherens Junction Signaling	N/A	N/A	N/A	N/A
Methylglyoxal Degradation III	0	0	N/A	0
G-Protein Coupled Receptor Signaling	N/A	N/A	N/A	N/A
Mevalonate Pathway I	0	0	N/A	0
